# Supplementary material for: SteadyCom: Predicting microbial abundances while ensuring community stability
Source: PLoS Comput Biol. 2017 May 15;13(5):e1005539. doi: 10.1371/journal.pcbi.1005539 (PMC5448816; doi:10.1371/journal.pcbi.1005539)
Supplement: S1 Dataset — (ZIP) [file pcbi.1005539.s018.zip]

Archive with 412 entries (301 files):
- S1 Dataset/
- S1 Dataset/.DS_Store
- __MACOSX/
- __MACOSX/S1 Dataset/
- __MACOSX/S1 Dataset/._.DS_Store
- S1 Dataset/exampleScripts/
- S1 Dataset/exampleScripts/.DS_Store
- __MACOSX/S1 Dataset/exampleScripts/
- __MACOSX/S1 Dataset/exampleScripts/._.DS_Store
- S1 Dataset/exampleScripts/clone1.log
- S1 Dataset/exampleScripts/simFigure2.m
- __MACOSX/S1 Dataset/exampleScripts/._simFigure2.m
- S1 Dataset/exampleScripts/simFigure3.m
- __MACOSX/S1 Dataset/exampleScripts/._simFigure3.m
- S1 Dataset/exampleScripts/simFigure4.m
- __MACOSX/S1 Dataset/exampleScripts/._simFigure4.m
- S1 Dataset/models/
- S1 Dataset/models/.DS_Store
- __MACOSX/S1 Dataset/models/
- __MACOSX/S1 Dataset/models/._.DS_Store
- S1 Dataset/models/Ec_iAF1260.mat
- __MACOSX/S1 Dataset/models/._Ec_iAF1260.mat
- S1 Dataset/models/model9.mat
- __MACOSX/S1 Dataset/models/._model9.mat
- S1 Dataset/models/model9.xlsx
- __MACOSX/S1 Dataset/models/._model9.xlsx
- S1 Dataset/models/model9.xml
- S1 Dataset/models/model9_readme.txt
- S1 Dataset/models/TSV/
- S1 Dataset/models/TSV/.DS_Store
- __MACOSX/S1 Dataset/models/TSV/
- __MACOSX/S1 Dataset/models/TSV/._.DS_Store
- S1 Dataset/models/TSV/model9_comEx.txt
- S1 Dataset/models/TSV/model9_comSp.txt
- S1 Dataset/models/TSV/model9_mets.txt
- S1 Dataset/models/TSV/model9_rxns.txt
- S1 Dataset/models/TSV/model9_rxns_params.txt
- S1 Dataset/models/TSV/model9_stoich.txt
- S1 Dataset/models/TSV/readme.txt
- __MACOSX/S1 Dataset/models/TSV/._readme.txt
- S1 Dataset/readme.txt
- __MACOSX/S1 Dataset/._readme.txt
- S1 Dataset/results/
- S1 Dataset/results/.DS_Store
- __MACOSX/S1 Dataset/results/
- __MACOSX/S1 Dataset/results/._.DS_Store
- S1 Dataset/results/POA_o/
- S1 Dataset/results/POA_o/EcCom_GR0.000.mat
- S1 Dataset/results/POA_o/EcCom_GR0.000_j1_k1.mat
- S1 Dataset/results/POA_o/EcCom_GR0.000_j1_k2.mat
- S1 Dataset/results/POA_o/EcCom_GR0.000_j1_k3.mat
- S1 Dataset/results/POA_o/EcCom_GR0.000_j1_k4.mat
- S1 Dataset/results/POA_o/EcCom_GR0.000_j2_k2.mat
- S1 Dataset/results/POA_o/EcCom_GR0.000_j2_k3.mat
- S1 Dataset/results/POA_o/EcCom_GR0.000_j2_k4.mat
- S1 Dataset/results/POA_o/EcCom_GR0.000_j3_k3.mat
- S1 Dataset/results/POA_o/EcCom_GR0.000_j3_k4.mat
- S1 Dataset/results/POA_o/EcCom_GR0.000_j4_k4.mat
- S1 Dataset/results/POA_o/EcCom_GR0.000_POApre.mat
- S1 Dataset/results/POA_o/EcCom_GR0.368.mat
- S1 Dataset/results/POA_o/EcCom_GR0.368_j1_k1.mat
- S1 Dataset/results/POA_o/EcCom_GR0.368_j1_k2.mat
- S1 Dataset/results/POA_o/EcCom_GR0.368_j1_k3.mat
- S1 Dataset/results/POA_o/EcCom_GR0.368_j1_k4.mat
- S1 Dataset/results/POA_o/EcCom_GR0.368_j2_k2.mat
- S1 Dataset/results/POA_o/EcCom_GR0.368_j2_k3.mat
- S1 Dataset/results/POA_o/EcCom_GR0.368_j2_k4.mat
- S1 Dataset/results/POA_o/EcCom_GR0.368_j3_k3.mat
- S1 Dataset/results/POA_o/EcCom_GR0.368_j3_k4.mat
- S1 Dataset/results/POA_o/EcCom_GR0.368_j4_k4.mat
- S1 Dataset/results/POA_o/EcCom_GR0.368_POApre.mat
- S1 Dataset/results/POA_o/EcCom_GR0.552.mat
- S1 Dataset/results/POA_o/EcCom_GR0.552_j1_k1.mat
- S1 Dataset/results/POA_o/EcCom_GR0.552_j1_k2.mat
- S1 Dataset/results/POA_o/EcCom_GR0.552_j1_k3.mat
- S1 Dataset/results/POA_o/EcCom_GR0.552_j1_k4.mat
- S1 Dataset/results/POA_o/EcCom_GR0.552_j2_k2.mat
- S1 Dataset/results/POA_o/EcCom_GR0.552_j2_k3.mat
- S1 Dataset/results/POA_o/EcCom_GR0.552_j2_k4.mat
- S1 Dataset/results/POA_o/EcCom_GR0.552_j3_k3.mat
- S1 Dataset/results/POA_o/EcCom_GR0.552_j3_k4.mat
- S1 Dataset/results/POA_o/EcCom_GR0.552_j4_k4.mat
- S1 Dataset/results/POA_o/EcCom_GR0.552_POApre.mat
- S1 Dataset/results/POA_o/EcCom_GR0.662.mat
- S1 Dataset/results/POA_o/EcCom_GR0.662_j1_k1.mat
- S1 Dataset/results/POA_o/EcCom_GR0.662_j1_k2.mat
- S1 Dataset/results/POA_o/EcCom_GR0.662_j1_k3.mat
- S1 Dataset/results/POA_o/EcCom_GR0.662_j1_k4.mat
- S1 Dataset/results/POA_o/EcCom_GR0.662_j2_k2.mat
- S1 Dataset/results/POA_o/EcCom_GR0.662_j2_k3.mat
- S1 Dataset/results/POA_o/EcCom_GR0.662_j2_k4.mat
- S1 Dataset/results/POA_o/EcCom_GR0.662_j3_k3.mat
- S1 Dataset/results/POA_o/EcCom_GR0.662_j3_k4.mat
- S1 Dataset/results/POA_o/EcCom_GR0.662_j4_k4.mat
- S1 Dataset/results/POA_o/EcCom_GR0.662_POApre.mat
- S1 Dataset/results/POA_o/EcCom_GR0.729.mat
- S1 Dataset/results/POA_o/EcCom_GR0.729_j1_k1.mat
- S1 Dataset/results/POA_o/EcCom_GR0.729_j1_k2.mat
- S1 Dataset/results/POA_o/EcCom_GR0.729_j1_k3.mat
- S1 Dataset/results/POA_o/EcCom_GR0.729_j1_k4.mat
- S1 Dataset/results/POA_o/EcCom_GR0.729_j2_k2.mat
- S1 Dataset/results/POA_o/EcCom_GR0.729_j2_k3.mat
- S1 Dataset/results/POA_o/EcCom_GR0.729_j2_k4.mat
- S1 Dataset/results/POA_o/EcCom_GR0.729_j3_k3.mat
- S1 Dataset/results/POA_o/EcCom_GR0.729_j3_k4.mat
- S1 Dataset/results/POA_o/EcCom_GR0.729_j4_k4.mat
- S1 Dataset/results/POA_o/EcCom_GR0.729_POApre.mat
- S1 Dataset/results/POA_o/EcCom_GR0.735.mat
- S1 Dataset/results/POA_o/EcCom_GR0.735_j1_k1.mat
- S1 Dataset/results/POA_o/EcCom_GR0.735_j1_k2.mat
- S1 Dataset/results/POA_o/EcCom_GR0.735_j1_k3.mat
- S1 Dataset/results/POA_o/EcCom_GR0.735_j1_k4.mat
- S1 Dataset/results/POA_o/EcCom_GR0.735_j2_k2.mat
- S1 Dataset/results/POA_o/EcCom_GR0.735_j2_k3.mat
- S1 Dataset/results/POA_o/EcCom_GR0.735_j2_k4.mat
- S1 Dataset/results/POA_o/EcCom_GR0.735_j3_k3.mat
- S1 Dataset/results/POA_o/EcCom_GR0.735_j3_k4.mat
- S1 Dataset/results/POA_o/EcCom_GR0.735_j4_k4.mat
- S1 Dataset/results/POA_o/EcCom_GR0.735_POApre.mat
- S1 Dataset/results/POA_o/EcCom_MasterModel.mat
- S1 Dataset/results/simFig2_o.mat
- S1 Dataset/results/simFig3_o.mat
- S1 Dataset/results/simFig4BC_o.mat
- S1 Dataset/SteadyCom/
- S1 Dataset/SteadyCom/.DS_Store
- __MACOSX/S1 Dataset/SteadyCom/
- __MACOSX/S1 Dataset/SteadyCom/._.DS_Store
- S1 Dataset/SteadyCom/.git/
- S1 Dataset/SteadyCom/.git/branches/
- S1 Dataset/SteadyCom/.git/COMMIT_EDITMSG
- S1 Dataset/SteadyCom/.git/config
- S1 Dataset/SteadyCom/.git/description
- S1 Dataset/SteadyCom/.git/HEAD
- S1 Dataset/SteadyCom/.git/hooks/
- S1 Dataset/SteadyCom/.git/hooks/applypatch-msg.sample
- S1 Dataset/SteadyCom/.git/hooks/commit-msg.sample
- S1 Dataset/SteadyCom/.git/hooks/post-update.sample
- S1 Dataset/SteadyCom/.git/hooks/pre-applypatch.sample
- S1 Dataset/SteadyCom/.git/hooks/pre-commit.sample
- S1 Dataset/SteadyCom/.git/hooks/pre-push.sample
- S1 Dataset/SteadyCom/.git/hooks/pre-rebase.sample
- S1 Dataset/SteadyCom/.git/hooks/prepare-commit-msg.sample
- S1 Dataset/SteadyCom/.git/hooks/update.sample
- S1 Dataset/SteadyCom/.git/index
- S1 Dataset/SteadyCom/.git/info/
- S1 Dataset/SteadyCom/.git/info/exclude
- S1 Dataset/SteadyCom/.git/logs/
- S1 Dataset/SteadyCom/.git/logs/HEAD
- S1 Dataset/SteadyCom/.git/logs/refs/
- S1 Dataset/SteadyCom/.git/logs/refs/heads/
- S1 Dataset/SteadyCom/.git/logs/refs/heads/master
- S1 Dataset/SteadyCom/.git/logs/refs/remotes/
- S1 Dataset/SteadyCom/.git/logs/refs/remotes/origin/
- S1 Dataset/SteadyCom/.git/logs/refs/remotes/origin/HEAD
- S1 Dataset/SteadyCom/.git/logs/refs/remotes/origin/master
- S1 Dataset/SteadyCom/.git/objects/
- S1 Dataset/SteadyCom/.git/objects/01/
- S1 Dataset/SteadyCom/.git/objects/01/d6dbc144c49e06e62ab0787ce39e8447e2216f
- S1 Dataset/SteadyCom/.git/objects/03/
- S1 Dataset/SteadyCom/.git/objects/03/0a84b59b3d1b72c2a54a469a39200a862a388c
- S1 Dataset/SteadyCom/.git/objects/03/7dbe3585cdb3bb461c2c5fed4bbe264a7f9ede
- S1 Dataset/SteadyCom/.git/objects/04/
- S1 Dataset/SteadyCom/.git/objects/04/fb4f9bbc63e820a6f81916750ce5b7e89274f8
- S1 Dataset/SteadyCom/.git/objects/05/
- S1 Dataset/SteadyCom/.git/objects/05/09ce6dbc6d58562bbf8f4be8bd036a5dd773ab
- S1 Dataset/SteadyCom/.git/objects/05/33d9206aabcf3e0ea1aaf77c54e2c288ac450b
- S1 Dataset/SteadyCom/.git/objects/05/c17c44b197566c6473d4673f324fbd62c5a9d5
- S1 Dataset/SteadyCom/.git/objects/06/
- S1 Dataset/SteadyCom/.git/objects/06/7c5baf250318b85ede9047ea56e394244a8712
- S1 Dataset/SteadyCom/.git/objects/06/8838276feece24d56f48fe6c9e307be3484480
- S1 Dataset/SteadyCom/.git/objects/08/
- S1 Dataset/SteadyCom/.git/objects/08/da7aba384411bda0751610f1153380401b9453
- S1 Dataset/SteadyCom/.git/objects/0a/
- S1 Dataset/SteadyCom/.git/objects/0a/c05d7e657dbfd7d97d0d98d33d449eb0ab4b58
- S1 Dataset/SteadyCom/.git/objects/0c/
- S1 Dataset/SteadyCom/.git/objects/0c/a9bbe6b8554d925bbcfeaa1186c973ec91ff60
- S1 Dataset/SteadyCom/.git/objects/12/
- S1 Dataset/SteadyCom/.git/objects/12/cddd744427aec094507fa5f178c5ba0f06b80f
- S1 Dataset/SteadyCom/.git/objects/13/
- S1 Dataset/SteadyCom/.git/objects/13/86ddd4ce654071015610e81fdea82461d8e28b
- S1 Dataset/SteadyCom/.git/objects/16/
- S1 Dataset/SteadyCom/.git/objects/16/24283a2f3c742ba9d9c4f982580e40ef0d5947
- S1 Dataset/SteadyCom/.git/objects/19/
- S1 Dataset/SteadyCom/.git/objects/19/18831d9383f5636eac35678ae78c557a609040
- S1 Dataset/SteadyCom/.git/objects/1b/
- S1 Dataset/SteadyCom/.git/objects/1b/a4b9bf6e57804d4e09635b813ea7c68600085a
- S1 Dataset/SteadyCom/.git/objects/20/
- S1 Dataset/SteadyCom/.git/objects/20/052bc569a92dff7ffb2845009b7b0a5edde83b
- S1 Dataset/SteadyCom/.git/objects/24/
- S1 Dataset/SteadyCom/.git/objects/24/f56e6293df813f7699555d0fdd0224a33bdac9
- S1 Dataset/SteadyCom/.git/objects/29/
- S1 Dataset/SteadyCom/.git/objects/29/8eb722197ce126f5ecfdffdb1c85711acc474d
- S1 Dataset/SteadyCom/.git/objects/31/
- S1 Dataset/SteadyCom/.git/objects/31/709359a929a81168e0d41b3a6395e4284487ca
- S1 Dataset/SteadyCom/.git/objects/35/
- S1 Dataset/SteadyCom/.git/objects/35/0c572ee38fc5aa8cef025284caa41a46921cbf
- S1 Dataset/SteadyCom/.git/objects/36/
- S1 Dataset/SteadyCom/.git/objects/36/112a4269d230c943b1905bebef99b5ccb2fa9f
- S1 Dataset/SteadyCom/.git/objects/39/
- S1 Dataset/SteadyCom/.git/objects/39/04e9cbe9e7512d9a0611917d06684523d63c47
- S1 Dataset/SteadyCom/.git/objects/39/6f1bc943e311539c64aa839ba14242c3b1493c
- S1 Dataset/SteadyCom/.git/objects/3b/
- S1 Dataset/SteadyCom/.git/objects/3b/260add5fc23c9246df99d405ca7ee72e90a7ff
- S1 Dataset/SteadyCom/.git/objects/3b/3ebec0459739142aa6a772f49f09dbde4590bb
- S1 Dataset/SteadyCom/.git/objects/40/
- S1 Dataset/SteadyCom/.git/objects/40/4df045f40970496c71ca6b8c1f1357af271e27
- S1 Dataset/SteadyCom/.git/objects/42/
- S1 Dataset/SteadyCom/.git/objects/42/2817e0f78706a15c33bfeb914fca0b81633df1
- S1 Dataset/SteadyCom/.git/objects/42/c0c328ee43a884158a8363682c493d4a4c335f
- S1 Dataset/SteadyCom/.git/objects/46/
- S1 Dataset/SteadyCom/.git/objects/46/6c6544f14ac9b8fda342f65056415a8ec0e7de
- S1 Dataset/SteadyCom/.git/objects/49/
- S1 Dataset/SteadyCom/.git/objects/49/3fbbeca79dca68e2861b6d2ae83e47d52ca7d3
- S1 Dataset/SteadyCom/.git/objects/4e/
- S1 Dataset/SteadyCom/.git/objects/4e/506350d6912dfe1b211d37e7d4e14aecfd9792
- S1 Dataset/SteadyCom/.git/objects/55/
- S1 Dataset/SteadyCom/.git/objects/55/74bf71a7a2adbda85738b911911e0673ed12bb
- S1 Dataset/SteadyCom/.git/objects/5c/
- S1 Dataset/SteadyCom/.git/objects/5c/4cdad0169c49c15044ec4312ae53e0b9df9b3e
- S1 Dataset/SteadyCom/.git/objects/5c/f35b8249e39405f86c1ac41ec2983977caee3d
- S1 Dataset/SteadyCom/.git/objects/5e/
- S1 Dataset/SteadyCom/.git/objects/5e/19cab532828f101dbbc9b8bdea2fdba92fb7c7
- S1 Dataset/SteadyCom/.git/objects/62/
- S1 Dataset/SteadyCom/.git/objects/62/516295856364e1503ddbd0acc41fef34765746
- S1 Dataset/SteadyCom/.git/objects/63/
- S1 Dataset/SteadyCom/.git/objects/63/5389df84d769768f67a8406aa86e380a4aa045
- S1 Dataset/SteadyCom/.git/objects/66/
- S1 Dataset/SteadyCom/.git/objects/66/6cf7960c26eda220b5c4720a9e22bdef8d95bd
- S1 Dataset/SteadyCom/.git/objects/68/
- S1 Dataset/SteadyCom/.git/objects/68/01bd9a259131e6de7d7957789598a451c04334
- S1 Dataset/SteadyCom/.git/objects/6c/
- S1 Dataset/SteadyCom/.git/objects/6c/ec95b8815d3d5dab8c97c41c75197fdb014135
- S1 Dataset/SteadyCom/.git/objects/6f/
- S1 Dataset/SteadyCom/.git/objects/6f/311c148b9f676c5c5f7a1b704379133f373d06
- S1 Dataset/SteadyCom/.git/objects/76/
- S1 Dataset/SteadyCom/.git/objects/76/8cd1db93abbb880ed5f2d2f081463b3faeba1f
- S1 Dataset/SteadyCom/.git/objects/79/
- S1 Dataset/SteadyCom/.git/objects/79/086814048c98cd8bf1f9e5275754974be91c05
- S1 Dataset/SteadyCom/.git/objects/7a/
- S1 Dataset/SteadyCom/.git/objects/7a/66d011068b85324c3bec6ea41d069b852ee0ba
- S1 Dataset/SteadyCom/.git/objects/7c/
- S1 Dataset/SteadyCom/.git/objects/7c/2b5e6e2225ede10ed4a95138d8c8df0a0fcfa2
- S1 Dataset/SteadyCom/.git/objects/7f/
- S1 Dataset/SteadyCom/.git/objects/7f/2898ee658e5ecea51c3dc8ef9d9f6f21c13a9b
- S1 Dataset/SteadyCom/.git/objects/7f/7806d68cba7d22da934e20d49a3857516b6549
- S1 Dataset/SteadyCom/.git/objects/82/
- S1 Dataset/SteadyCom/.git/objects/82/dda4321b671cfd3ebf0a9ce29254b7dd093f4f
- S1 Dataset/SteadyCom/.git/objects/82/e351fbd98aab4375441854b47e822f831f4bab
- S1 Dataset/SteadyCom/.git/objects/8c/
- S1 Dataset/SteadyCom/.git/objects/8c/0ecc489ce6b52fa13361995e9e5f6c23d03849
- S1 Dataset/SteadyCom/.git/objects/8f/
- S1 Dataset/SteadyCom/.git/objects/8f/2c3a7e68d41e9bb99ad5a560468510f15be4fe
- S1 Dataset/SteadyCom/.git/objects/91/
- S1 Dataset/SteadyCom/.git/objects/91/2018441237ca8668ff7b2cbd4873549a92f959
- S1 Dataset/SteadyCom/.git/objects/9b/
- S1 Dataset/SteadyCom/.git/objects/9b/717fe92a190cf1b3a2013e94b168b640cf3637
- S1 Dataset/SteadyCom/.git/objects/9f/
- S1 Dataset/SteadyCom/.git/objects/9f/0bd142e78e875cd57b560a6cbde3b15b481df3
- S1 Dataset/SteadyCom/.git/objects/a0/
- S1 Dataset/SteadyCom/.git/objects/a0/6c2e874178db9e68e468ef6e1a8315b934e2e4
- S1 Dataset/SteadyCom/.git/objects/a6/
- S1 Dataset/SteadyCom/.git/objects/a6/16e2c019ebcb05fc6013ad9496efe0810d813e
- S1 Dataset/SteadyCom/.git/objects/ac/
- S1 Dataset/SteadyCom/.git/objects/ac/90649c77e1d9ce5cf5153da9d7b02ea9a63694
- S1 Dataset/SteadyCom/.git/objects/af/
- S1 Dataset/SteadyCom/.git/objects/af/1f8ff01343aea79357c84bf9006bc65c21c79a
- S1 Dataset/SteadyCom/.git/objects/b3/
- S1 Dataset/SteadyCom/.git/objects/b3/48b9a1b19bd5030efd3df293d84a18b41ef6a4
- S1 Dataset/SteadyCom/.git/objects/b5/
- S1 Dataset/SteadyCom/.git/objects/b5/2a64ee64ffdeed55811f7fdc20c1eb8bb60eec
- S1 Dataset/SteadyCom/.git/objects/b9/
- S1 Dataset/SteadyCom/.git/objects/b9/5d742832e808f6509c231d28815540edd26b85
- S1 Dataset/SteadyCom/.git/objects/bb/
- S1 Dataset/SteadyCom/.git/objects/bb/5fbad0eedb083d132dc47a8140b9231007ed14
- S1 Dataset/SteadyCom/.git/objects/bb/f1141d44647bfc0cd9a2ce6c24d26f28610557
- S1 Dataset/SteadyCom/.git/objects/c3/
- S1 Dataset/SteadyCom/.git/objects/c3/9fbf0e25ee296c5da082458363c45d945e55ac
- S1 Dataset/SteadyCom/.git/objects/c7/
- S1 Dataset/SteadyCom/.git/objects/c7/3de7b05000443a0842f2e915d30dc5efec0dd1
- S1 Dataset/SteadyCom/.git/objects/c8/
- S1 Dataset/SteadyCom/.git/objects/c8/9e7acbc2a74f36f35d2ba23cdd095366563205
- S1 Dataset/SteadyCom/.git/objects/ca/
- S1 Dataset/SteadyCom/.git/objects/ca/22e844829d502c8b70632df38b4f7a9a7b6865
- S1 Dataset/SteadyCom/.git/objects/cb/
- S1 Dataset/SteadyCom/.git/objects/cb/244e44a195a2c2d980e2052abb460f4a45726b
- S1 Dataset/SteadyCom/.git/objects/cb/7017268ade6a6aa7b7aa37028666a78f79e36e
- S1 Dataset/SteadyCom/.git/objects/cb/743604e2e2a1ae1f6d617ca9031eaa31977141
- S1 Dataset/SteadyCom/.git/objects/cb/902745548406b42ea2c6b3fca0faf2f3dec67e
- S1 Dataset/SteadyCom/.git/objects/cc/
- S1 Dataset/SteadyCom/.git/objects/cc/76d76928c66fe85d3fb33575d331d0fe630e3a
- S1 Dataset/SteadyCom/.git/objects/cd/
- S1 Dataset/SteadyCom/.git/objects/cd/e1fbaac6c42e08f1af12be0e65174cccba3f67
- S1 Dataset/SteadyCom/.git/objects/cf/
- S1 Dataset/SteadyCom/.git/objects/cf/ad538b34629fe9af014b244ad04bae4aef655d
- S1 Dataset/SteadyCom/.git/objects/d0/
- S1 Dataset/SteadyCom/.git/objects/d0/9f988fb289d659869dbb1b2f199fd967a93958
- S1 Dataset/SteadyCom/.git/objects/d4/
- S1 Dataset/SteadyCom/.git/objects/d4/1104a26f3d09deda6ab54281affd82c981abb1
- S1 Dataset/SteadyCom/.git/objects/d4/16cb5fba07469929b114071ee8bc854d74e1da
- S1 Dataset/SteadyCom/.git/objects/da/
[truncated: 112 more entries]
