# Supplementary material for: SteadyCom: Predicting microbial abundances while ensuring community stability
Source: PLoS Comput Biol. 2017 May 15;13(5):e1005539. doi: 10.1371/journal.pcbi.1005539 (PMC5448816; doi:10.1371/journal.pcbi.1005539)
Supplement: S1 Dataset — (ZIP) [file pcbi.1005539.s018.zip › S1 Dataset/exampleScripts/clone1.log]

Log for 'maxGrCom' Clone_1 (V12.7.0.0) Fri May  5 17:57:59 2017


Log for 'maxGrCom' Clone_1 (V12.7.0.0) Fri May  5 17:58:00 2017

Primal superbasis not built.

Log for 'maxGrCom' Clone_1 (V12.7.0.0) Fri May  5 17:58:02 2017


Log for 'maxGrCom' Clone_1 (V12.7.0.0) Fri May  5 17:58:02 2017


Log for 'maxGrCom' Clone_1 (V12.7.0.0) Fri May  5 17:58:02 2017


Log for 'maxGrCom' Clone_1 (V12.7.0.0) Fri May  5 17:58:02 2017


Log for 'maxGrCom' Clone_1 (V12.7.0.0) Fri May  5 17:58:02 2017


Log for 'maxGrCom' Clone_1 (V12.7.0.0) Fri May  5 17:58:03 2017


Log for 'maxGrCom' Clone_1 (V12.7.0.0) Fri May  5 17:58:03 2017


Log for 'maxGrCom' Clone_1 (V12.7.0.0) Fri May  5 17:58:03 2017


Log for 'maxGrCom' Clone_1 (V12.7.0.0) Fri May  5 17:58:03 2017


Log for 'maxGrCom' Clone_1 (V12.7.0.0) Fri May  5 17:58:03 2017


Log for 'maxGrCom' Clone_1 (V12.7.0.0) Fri May  5 17:58:03 2017


Log for 'maxGrCom' Clone_1 (V12.7.0.0) Fri May  5 17:58:04 2017


Log for 'maxGrCom' Clone_1 (V12.7.0.0) Fri May  5 17:58:04 2017


Log for 'maxGrCom' Clone_1 (V12.7.0.0) Fri May  5 17:58:05 2017


Log for 'maxGrCom' Clone_1 (V12.7.0.0) Fri May  5 17:58:05 2017


Log for 'maxGrCom' Clone_1 (V12.7.0.0) Fri May  5 17:58:05 2017


Log for 'maxGrCom' Clone_1 (V12.7.0.0) Fri May  5 17:58:05 2017


Log for 'maxGrCom' Clone_1 (V12.7.0.0) Fri May  5 17:58:06 2017


Log for 'maxGrCom' Clone_1 (V12.7.0.0) Fri May  5 17:58:06 2017


Log for 'maxGrCom' Clone_1 (V12.7.0.0) Fri May  5 17:58:06 2017


Log for 'maxGrCom' Clone_1 (V12.7.0.0) Fri May  5 17:58:06 2017


Log for 'maxGrCom' Clone_1 (V12.7.0.0) Fri May  5 17:58:07 2017


Log for 'maxGrCom' Clone_1 (V12.7.0.0) Fri May  5 17:58:07 2017


Log for 'maxGrCom' Clone_1 (V12.7.0.0) Fri May  5 17:58:07 2017


Log for 'maxGrCom' Clone_1 (V12.7.0.0) Fri May  5 17:58:07 2017


Log for 'maxGrCom' Clone_1 (V12.7.0.0) Fri May  5 17:58:07 2017


Log for 'maxGrCom' Clone_1 (V12.7.0.0) Fri May  5 17:58:08 2017


Log for 'maxGrCom' Clone_1 (V12.7.0.0) Fri May  5 17:58:08 2017


Log for 'maxGrCom' Clone_1 (V12.7.0.0) Fri May  5 17:58:08 2017


Log for 'maxGrCom' Clone_1 (V12.7.0.0) Fri May  5 17:58:08 2017


Log for 'maxGrCom' Clone_1 (V12.7.0.0) Fri May  5 17:58:08 2017


Log for 'maxGrCom' Clone_1 (V12.7.0.0) Fri May  5 17:58:09 2017


Log for 'maxGrCom' Clone_1 (V12.7.0.0) Fri May  5 17:58:09 2017


Log for 'maxGrCom' Clone_1 (V12.7.0.0) Fri May  5 17:58:09 2017


Log for 'maxGrCom' Clone_1 (V12.7.0.0) Fri May  5 17:58:09 2017


Log for 'maxGrCom' Clone_1 (V12.7.0.0) Fri May  5 17:58:09 2017


Log for 'maxGrCom' Clone_1 (V12.7.0.0) Fri May  5 17:58:10 2017


Log for 'maxGrCom' Clone_1 (V12.7.0.0) Fri May  5 17:58:10 2017


Log for 'maxGrCom' Clone_1 (V12.7.0.0) Fri May  5 17:58:10 2017


Log for 'maxGrCom' Clone_1 (V12.7.0.0) Fri May  5 17:58:10 2017


Log for 'maxGrCom' Clone_1 (V12.7.0.0) Fri May  5 17:58:10 2017


Log for 'maxGrCom' Clone_1 (V12.7.0.0) Fri May  5 17:58:10 2017


Log for 'maxGrCom' Clone_1 (V12.7.0.0) Fri May  5 17:58:11 2017


Log for 'maxGrCom' Clone_1 (V12.7.0.0) Fri May  5 17:58:11 2017


Log for 'maxGrCom' Clone_1 (V12.7.0.0) Fri May  5 17:58:11 2017


Log for 'maxGrCom' Clone_1 (V12.7.0.0) Fri May  5 17:58:11 2017


Log for 'maxGrCom' Clone_1 (V12.7.0.0) Fri May  5 17:58:11 2017


Log for 'maxGrCom' Clone_1 (V12.7.0.0) Fri May  5 17:58:11 2017


Log for 'maxGrCom' Clone_1 (V12.7.0.0) Fri May  5 17:58:12 2017


Log for 'maxGrCom' Clone_1 (V12.7.0.0) Fri May  5 17:58:12 2017


Log for 'maxGrCom' Clone_1 (V12.7.0.0) Fri May  5 17:58:12 2017


Log for 'maxGrCom' Clone_1 (V12.7.0.0) Fri May  5 17:58:12 2017


Log for 'maxGrCom' Clone_1 (V12.7.0.0) Fri May  5 17:58:12 2017


Log for 'maxGrCom' Clone_1 (V12.7.0.0) Fri May  5 17:58:12 2017


Log for 'maxGrCom' Clone_1 (V12.7.0.0) Fri May  5 17:58:13 2017


Log for 'maxGrCom' Clone_1 (V12.7.0.0) Fri May  5 17:58:13 2017


Log for 'maxGrCom' Clone_1 (V12.7.0.0) Fri May  5 17:58:13 2017


Log for 'maxGrCom' Clone_1 (V12.7.0.0) Fri May  5 17:58:13 2017


Log for 'maxGrCom' Clone_1 (V12.7.0.0) Fri May  5 17:58:13 2017


Log for 'maxGrCom' Clone_1 (V12.7.0.0) Fri May  5 17:58:14 2017


Log for 'maxGrCom' Clone_1 (V12.7.0.0) Fri May  5 17:58:14 2017


Log for 'maxGrCom' Clone_1 (V12.7.0.0) Fri May  5 17:58:14 2017


Log for 'maxGrCom' Clone_1 (V12.7.0.0) Fri May  5 17:58:14 2017


Log for 'maxGrCom' Clone_1 (V12.7.0.0) Fri May  5 17:58:14 2017


Log for 'maxGrCom' Clone_1 (V12.7.0.0) Fri May  5 17:58:14 2017


Log for 'maxGrCom' Clone_1 (V12.7.0.0) Fri May  5 17:58:14 2017


Log for 'maxGrCom' Clone_1 (V12.7.0.0) Fri May  5 17:58:15 2017


Log for 'maxGrCom' Clone_1 (V12.7.0.0) Fri May  5 17:58:15 2017


Log for 'maxGrCom' Clone_1 (V12.7.0.0) Fri May  5 17:58:15 2017


Log for 'maxGrCom' Clone_1 (V12.7.0.0) Fri May  5 17:58:15 2017


Log for 'maxGrCom' Clone_1 (V12.7.0.0) Fri May  5 17:58:15 2017


Log for 'maxGrCom' Clone_1 (V12.7.0.0) Fri May  5 17:58:16 2017


Log for 'maxGrCom' Clone_1 (V12.7.0.0) Fri May  5 17:58:16 2017


Log for 'maxGrCom' Clone_1 (V12.7.0.0) Fri May  5 17:58:16 2017


Log for 'maxGrCom' Clone_1 (V12.7.0.0) Fri May  5 17:58:16 2017


Log for 'maxGrCom' Clone_1 (V12.7.0.0) Fri May  5 17:58:16 2017


Log for 'maxGrCom' Clone_1 (V12.7.0.0) Fri May  5 17:58:17 2017


Log for 'maxGrCom' Clone_1 (V12.7.0.0) Fri May  5 17:58:17 2017


Log for 'maxGrCom' Clone_1 (V12.7.0.0) Fri May  5 17:58:17 2017


Log for 'maxGrCom' Clone_1 (V12.7.0.0) Fri May  5 17:58:17 2017


Log for 'maxGrCom' Clone_1 (V12.7.0.0) Fri May  5 17:58:17 2017


Log for 'maxGrCom' Clone_1 (V12.7.0.0) Fri May  5 17:58:17 2017


Log for 'maxGrCom' Clone_1 (V12.7.0.0) Fri May  5 17:58:17 2017


Log for 'maxGrCom' Clone_1 (V12.7.0.0) Fri May  5 17:58:18 2017


Log for 'maxGrCom' Clone_1 (V12.7.0.0) Fri May  5 17:58:18 2017


Log for 'maxGrCom' Clone_1 (V12.7.0.0) Fri May  5 17:58:18 2017


Log for 'maxGrCom' Clone_1 (V12.7.0.0) Fri May  5 17:58:18 2017


Log for 'maxGrCom' Clone_1 (V12.7.0.0) Fri May  5 17:58:18 2017


Log for 'maxGrCom' Clone_1 (V12.7.0.0) Fri May  5 17:58:18 2017


Log for 'maxGrCom' Clone_1 (V12.7.0.0) Fri May  5 17:58:19 2017


Log for 'maxGrCom' Clone_1 (V12.7.0.0) Fri May  5 17:58:19 2017


Log for 'maxGrCom' Clone_1 (V12.7.0.0) Fri May  5 17:58:19 2017


Log for 'maxGrCom' Clone_1 (V12.7.0.0) Fri May  5 17:58:19 2017


Log for 'maxGrCom' Clone_1 (V12.7.0.0) Fri May  5 17:58:19 2017


Log for 'maxGrCom' Clone_1 (V12.7.0.0) Fri May  5 17:58:20 2017


Log for 'maxGrCom' Clone_1 (V12.7.0.0) Fri May  5 17:58:20 2017


Log for 'maxGrCom' Clone_1 (V12.7.0.0) Fri May  5 17:58:20 2017


Log for 'maxGrCom' Clone_1 (V12.7.0.0) Fri May  5 17:58:20 2017


Log for 'maxGrCom' Clone_1 (V12.7.0.0) Fri May  5 17:58:20 2017


Log for 'maxGrCom' Clone_1 (V12.7.0.0) Fri May  5 17:58:20 2017


Log for 'maxGrCom' Clone_1 (V12.7.0.0) Fri May  5 17:58:21 2017


Log for 'maxGrCom' Clone_1 (V12.7.0.0) Fri May  5 17:58:21 2017


Log for 'maxGrCom' Clone_1 (V12.7.0.0) Fri May  5 17:58:21 2017


Log for 'maxGrCom' Clone_1 (V12.7.0.0) Fri May  5 17:58:21 2017


Log for 'maxGrCom' Clone_1 (V12.7.0.0) Fri May  5 17:58:21 2017


Log for 'maxGrCom' Clone_1 (V12.7.0.0) Fri May  5 17:58:21 2017


Log for 'maxGrCom' Clone_1 (V12.7.0.0) Fri May  5 17:58:22 2017


Log for 'maxGrCom' Clone_1 (V12.7.0.0) Fri May  5 17:58:22 2017


Log for 'maxGrCom' Clone_1 (V12.7.0.0) Fri May  5 17:58:22 2017


Log for 'maxGrCom' Clone_1 (V12.7.0.0) Fri May  5 17:58:22 2017


Log for 'maxGrCom' Clone_1 (V12.7.0.0) Fri May  5 17:58:22 2017


Log for 'maxGrCom' Clone_1 (V12.7.0.0) Fri May  5 17:58:22 2017


Log for 'maxGrCom' Clone_1 (V12.7.0.0) Fri May  5 17:58:23 2017


Log for 'maxGrCom' Clone_1 (V12.7.0.0) Fri May  5 17:58:23 2017


Log for 'maxGrCom' Clone_1 (V12.7.0.0) Fri May  5 17:58:23 2017


Log for 'maxGrCom' Clone_1 (V12.7.0.0) Fri May  5 17:58:23 2017


Log for 'maxGrCom' Clone_1 (V12.7.0.0) Fri May  5 17:58:23 2017


Log for 'maxGrCom' Clone_1 (V12.7.0.0) Fri May  5 17:58:23 2017


Log for 'maxGrCom' Clone_1 (V12.7.0.0) Fri May  5 17:58:24 2017


Log for 'maxGrCom' Clone_1 (V12.7.0.0) Fri May  5 17:58:24 2017


Log for 'maxGrCom' Clone_1 (V12.7.0.0) Fri May  5 17:58:24 2017


Log for 'maxGrCom' Clone_1 (V12.7.0.0) Fri May  5 17:58:24 2017


Log for 'maxGrCom' Clone_1 (V12.7.0.0) Fri May  5 17:58:24 2017


Log for 'maxGrCom' Clone_1 (V12.7.0.0) Fri May  5 17:58:24 2017


Log for 'maxGrCom' Clone_1 (V12.7.0.0) Fri May  5 17:58:25 2017


Log for 'maxGrCom' Clone_1 (V12.7.0.0) Fri May  5 17:58:25 2017


Log for 'maxGrCom' Clone_1 (V12.7.0.0) Fri May  5 17:58:25 2017


Log for 'maxGrCom' Clone_1 (V12.7.0.0) Fri May  5 17:58:25 2017


Log for 'maxGrCom' Clone_1 (V12.7.0.0) Fri May  5 17:58:25 2017


Log for 'maxGrCom' Clone_1 (V12.7.0.0) Fri May  5 17:58:25 2017


Log for 'maxGrCom' Clone_1 (V12.7.0.0) Fri May  5 17:58:26 2017


Log for 'maxGrCom' Clone_1 (V12.7.0.0) Fri May  5 17:58:26 2017


Log for 'maxGrCom' Clone_1 (V12.7.0.0) Fri May  5 17:58:26 2017


Log for 'maxGrCom' Clone_1 (V12.7.0.0) Fri May  5 17:58:27 2017


Log for 'maxGrCom' Clone_1 (V12.7.0.0) Fri May  5 17:58:27 2017


Log for 'maxGrCom' Clone_1 (V12.7.0.0) Fri May  5 17:58:27 2017


Log for 'maxGrCom' Clone_1 (V12.7.0.0) Fri May  5 17:58:27 2017


Log for 'maxGrCom' Clone_1 (V12.7.0.0) Fri May  5 17:58:27 2017


Log for 'maxGrCom' Clone_1 (V12.7.0.0) Fri May  5 22:37:11 2017


Log for 'maxGrCom' Clone_1 (V12.7.0.0) Fri May  5 22:37:12 2017

Primal superbasis not built.

Log for 'maxGrCom' Clone_1 (V12.7.0.0) Fri May  5 22:37:14 2017


Log for 'maxGrCom' Clone_1 (V12.7.0.0) Fri May  5 22:37:14 2017


Log for 'maxGrCom' Clone_1 (V12.7.0.0) Fri May  5 22:37:14 2017


Log for 'maxGrCom' Clone_1 (V12.7.0.0) Fri May  5 22:37:14 2017


Log for 'maxGrCom' Clone_1 (V12.7.0.0) Fri May  5 22:37:15 2017


Log for 'maxGrCom' Clone_1 (V12.7.0.0) Fri May  5 22:37:15 2017


Log for 'maxGrCom' Clone_1 (V12.7.0.0) Fri May  5 22:37:15 2017


Log for 'maxGrCom' Clone_1 (V12.7.0.0) Fri May  5 22:37:15 2017


Log for 'maxGrCom' Clone_1 (V12.7.0.0) Fri May  5 22:37:15 2017


Log for 'maxGrCom' Clone_1 (V12.7.0.0) Fri May  5 22:37:15 2017


Log for 'maxGrCom' Clone_1 (V12.7.0.0) Fri May  5 22:37:16 2017


Log for 'maxGrCom' Clone_1 (V12.7.0.0) Fri May  5 22:37:16 2017


Log for 'maxGrCom' Clone_1 (V12.7.0.0) Fri May  5 22:37:16 2017


Log for 'maxGrCom' Clone_1 (V12.7.0.0) Fri May  5 22:37:16 2017


Log for 'maxGrCom' Clone_1 (V12.7.0.0) Fri May  5 22:37:16 2017


Log for 'maxGrCom' Clone_1 (V12.7.0.0) Fri May  5 22:37:17 2017


Log for 'maxGrCom' Clone_1 (V12.7.0.0) Fri May  5 22:37:17 2017


Log for 'maxGrCom' Clone_1 (V12.7.0.0) Fri May  5 22:37:17 2017


Log for 'maxGrCom' Clone_1 (V12.7.0.0) Fri May  5 22:37:17 2017


Log for 'maxGrCom' Clone_1 (V12.7.0.0) Fri May  5 22:37:18 2017


Log for 'maxGrCom' Clone_1 (V12.7.0.0) Fri May  5 22:37:18 2017


Log for 'maxGrCom' Clone_1 (V12.7.0.0) Fri May  5 22:37:18 2017


Log for 'maxGrCom' Clone_1 (V12.7.0.0) Fri May  5 22:37:18 2017


Log for 'maxGrCom' Clone_1 (V12.7.0.0) Fri May  5 22:37:19 2017


Log for 'maxGrCom' Clone_1 (V12.7.0.0) Fri May  5 22:37:19 2017


Log for 'maxGrCom' Clone_1 (V12.7.0.0) Fri May  5 22:37:19 2017


Log for 'maxGrCom' Clone_1 (V12.7.0.0) Fri May  5 22:37:19 2017


Log for 'maxGrCom' Clone_1 (V12.7.0.0) Fri May  5 22:37:19 2017


Log for 'maxGrCom' Clone_1 (V12.7.0.0) Fri May  5 22:37:20 2017


Log for 'maxGrCom' Clone_1 (V12.7.0.0) Fri May  5 22:37:20 2017


Log for 'maxGrCom' Clone_1 (V12.7.0.0) Fri May  5 22:37:20 2017


Log for 'maxGrCom' Clone_1 (V12.7.0.0) Fri May  5 22:37:20 2017


Log for 'maxGrCom' Clone_1 (V12.7.0.0) Fri May  5 22:37:20 2017


Log for 'maxGrCom' Clone_1 (V12.7.0.0) Fri May  5 22:37:21 2017


Log for 'maxGrCom' Clone_1 (V12.7.0.0) Fri May  5 22:37:21 2017


Log for 'maxGrCom' Clone_1 (V12.7.0.0) Fri May  5 22:37:21 2017


Log for 'maxGrCom' Clone_1 (V12.7.0.0) Fri May  5 22:37:21 2017


Log for 'maxGrCom' Clone_1 (V12.7.0.0) Fri May  5 22:37:21 2017


Log for 'maxGrCom' Clone_1 (V12.7.0.0) Fri May  5 22:37:21 2017


Log for 'maxGrCom' Clone_1 (V12.7.0.0) Fri May  5 22:37:22 2017


Log for 'maxGrCom' Clone_1 (V12.7.0.0) Fri May  5 22:37:22 2017


Log for 'maxGrCom' Clone_1 (V12.7.0.0) Fri May  5 22:37:22 2017


Log for 'maxGrCom' Clone_1 (V12.7.0.0) Fri May  5 22:37:22 2017


Log for 'maxGrCom' Clone_1 (V12.7.0.0) Fri May  5 22:37:22 2017


Log for 'maxGrCom' Clone_1 (V12.7.0.0) Fri May  5 22:37:23 2017


Log for 'maxGrCom' Clone_1 (V12.7.0.0) Fri May  5 22:37:23 2017


Log for 'maxGrCom' Clone_1 (V12.7.0.0) Fri May  5 22:37:23 2017


Log for 'maxGrCom' Clone_1 (V12.7.0.0) Fri May  5 22:37:23 2017


Log for 'maxGrCom' Clone_1 (V12.7.0.0) Fri May  5 22:37:23 2017


Log for 'maxGrCom' Clone_1 (V12.7.0.0) Fri May  5 22:37:24 2017


Log for 'maxGrCom' Clone_1 (V12.7.0.0) Fri May  5 22:37:24 2017


Log for 'maxGrCom' Clone_1 (V12.7.0.0) Fri May  5 22:37:24 2017


Log for 'maxGrCom' Clone_1 (V12.7.0.0) Fri May  5 22:37:24 2017


Log for 'maxGrCom' Clone_1 (V12.7.0.0) Fri May  5 22:37:24 2017


Log for 'maxGrCom' Clone_1 (V12.7.0.0) Fri May  5 22:37:24 2017


Log for 'maxGrCom' Clone_1 (V12.7.0.0) Fri May  5 22:37:24 2017


Log for 'maxGrCom' Clone_1 (V12.7.0.0) Fri May  5 22:37:25 2017


Log for 'maxGrCom' Clone_1 (V12.7.0.0) Fri May  5 22:37:25 2017


Log for 'maxGrCom' Clone_1 (V12.7.0.0) Fri May  5 22:37:25 2017


Log for 'maxGrCom' Clone_1 (V12.7.0.0) Fri May  5 22:37:25 2017


Log for 'maxGrCom' Clone_1 (V12.7.0.0) Fri May  5 22:37:25 2017


Log for 'maxGrCom' Clone_1 (V12.7.0.0) Fri May  5 22:37:26 2017


Log for 'maxGrCom' Clone_1 (V12.7.0.0) Fri May  5 22:37:26 2017


Log for 'maxGrCom' Clone_1 (V12.7.0.0) Fri May  5 22:37:26 2017


Log for 'maxGrCom' Clone_1 (V12.7.0.0) Fri May  5 22:37:26 2017


Log for 'maxGrCom' Clone_1 (V12.7.0.0) Fri May  5 22:37:26 2017


Log for 'maxGrCom' Clone_1 (V12.7.0.0) Fri May  5 22:37:26 2017


Log for 'maxGrCom' Clone_1 (V12.7.0.0) Fri May  5 22:37:27 2017


Log for 'maxGrCom' Clone_1 (V12.7.0.0) Fri May  5 22:37:27 2017


Log for 'maxGrCom' Clone_1 (V12.7.0.0) Fri May  5 22:37:27 2017


Log for 'maxGrCom' Clone_1 (V12.7.0.0) Fri May  5 22:37:27 2017


Log for 'maxGrCom' Clone_1 (V12.7.0.0) Fri May  5 22:37:27 2017


Log for 'maxGrCom' Clone_1 (V12.7.0.0) Fri May  5 22:37:28 2017


Log for 'maxGrCom' Clone_1 (V12.7.0.0) Fri May  5 22:37:28 2017


Log for 'maxGrCom' Clone_1 (V12.7.0.0) Fri May  5 22:37:28 2017


Log for 'maxGrCom' Clone_1 (V12.7.0.0) Fri May  5 22:37:28 2017


Log for 'maxGrCom' Clone_1 (V12.7.0.0) Fri May  5 22:37:28 2017


Log for 'maxGrCom' Clone_1 (V12.7.0.0) Fri May  5 22:37:29 2017


Log for 'maxGrCom' Clone_1 (V12.7.0.0) Fri May  5 22:37:29 2017


Log for 'maxGrCom' Clone_1 (V12.7.0.0) Fri May  5 22:37:29 2017


Log for 'maxGrCom' Clone_1 (V12.7.0.0) Fri May  5 22:37:29 2017


Log for 'maxGrCom' Clone_1 (V12.7.0.0) Fri May  5 22:37:29 2017


Log for 'maxGrCom' Clone_1 (V12.7.0.0) Fri May  5 22:37:29 2017


Log for 'maxGrCom' Clone_1 (V12.7.0.0) Fri May  5 22:37:30 2017


Log for 'maxGrCom' Clone_1 (V12.7.0.0) Fri May  5 22:37:30 2017


Log for 'maxGrCom' Clone_1 (V12.7.0.0) Fri May  5 22:37:30 2017


Log for 'maxGrCom' Clone_1 (V12.7.0.0) Fri May  5 22:37:30 2017


Log for 'maxGrCom' Clone_1 (V12.7.0.0) Fri May  5 22:37:30 2017


Log for 'maxGrCom' Clone_1 (V12.7.0.0) Fri May  5 22:37:30 2017


Log for 'maxGrCom' Clone_1 (V12.7.0.0) Fri May  5 22:37:31 2017


Log for 'maxGrCom' Clone_1 (V12.7.0.0) Fri May  5 22:37:31 2017


Log for 'maxGrCom' Clone_1 (V12.7.0.0) Fri May  5 22:37:31 2017


Log for 'maxGrCom' Clone_1 (V12.7.0.0) Fri May  5 22:37:31 2017


Log for 'maxGrCom' Clone_1 (V12.7.0.0) Fri May  5 22:37:31 2017


Log for 'maxGrCom' Clone_1 (V12.7.0.0) Fri May  5 22:37:32 2017


Log for 'maxGrCom' Clone_1 (V12.7.0.0) Fri May  5 22:37:32 2017


Log for 'maxGrCom' Clone_1 (V12.7.0.0) Fri May  5 22:37:32 2017


Log for 'maxGrCom' Clone_1 (V12.7.0.0) Fri May  5 22:37:32 2017


Log for 'maxGrCom' Clone_1 (V12.7.0.0) Fri May  5 22:37:32 2017


Log for 'maxGrCom' Clone_1 (V12.7.0.0) Fri May  5 22:37:32 2017


Log for 'maxGrCom' Clone_1 (V12.7.0.0) Fri May  5 22:37:33 2017


Log for 'maxGrCom' Clone_1 (V12.7.0.0) Fri May  5 22:37:33 2017


Log for 'maxGrCom' Clone_1 (V12.7.0.0) Fri May  5 22:37:33 2017


Log for 'maxGrCom' Clone_1 (V12.7.0.0) Fri May  5 22:37:33 2017


Log for 'maxGrCom' Clone_1 (V12.7.0.0) Fri May  5 22:37:33 2017


Log for 'maxGrCom' Clone_1 (V12.7.0.0) Fri May  5 22:37:33 2017


Log for 'maxGrCom' Clone_1 (V12.7.0.0) Fri May  5 22:37:34 2017


Log for 'maxGrCom' Clone_1 (V12.7.0.0) Fri May  5 22:37:34 2017


Log for 'maxGrCom' Clone_1 (V12.7.0.0) Fri May  5 22:37:34 2017


Log for 'maxGrCom' Clone_1 (V12.7.0.0) Fri May  5 22:37:34 2017


Log for 'maxGrCom' Clone_1 (V12.7.0.0) Fri May  5 22:37:34 2017


Log for 'maxGrCom' Clone_1 (V12.7.0.0) Fri May  5 22:37:35 2017


Log for 'maxGrCom' Clone_1 (V12.7.0.0) Fri May  5 22:37:35 2017


Log for 'maxGrCom' Clone_1 (V12.7.0.0) Fri May  5 22:37:35 2017


Log for 'maxGrCom' Clone_1 (V12.7.0.0) Fri May  5 22:37:35 2017


Log for 'maxGrCom' Clone_1 (V12.7.0.0) Fri May  5 22:37:35 2017


Log for 'maxGrCom' Clone_1 (V12.7.0.0) Fri May  5 22:37:35 2017


Log for 'maxGrCom' Clone_1 (V12.7.0.0) Fri May  5 22:37:36 2017


Log for 'maxGrCom' Clone_1 (V12.7.0.0) Fri May  5 22:37:36 2017


Log for 'maxGrCom' Clone_1 (V12.7.0.0) Fri May  5 22:37:36 2017


Log for 'maxGrCom' Clone_1 (V12.7.0.0) Fri May  5 22:37:36 2017


Log for 'maxGrCom' Clone_1 (V12.7.0.0) Fri May  5 22:37:36 2017


Log for 'maxGrCom' Clone_1 (V12.7.0.0) Fri May  5 22:37:36 2017


Log for 'maxGrCom' Clone_1 (V12.7.0.0) Fri May  5 22:37:37 2017


Log for 'maxGrCom' Clone_1 (V12.7.0.0) Fri May  5 22:37:37 2017


Log for 'maxGrCom' Clone_1 (V12.7.0.0) Fri May  5 22:37:37 2017


Log for 'maxGrCom' Clone_1 (V12.7.0.0) Fri May  5 22:37:37 2017


Log for 'maxGrCom' Clone_1 (V12.7.0.0) Fri May  5 22:37:37 2017


Log for 'maxGrCom' Clone_1 (V12.7.0.0) Fri May  5 22:37:37 2017


Log for 'maxGrCom' Clone_1 (V12.7.0.0) Fri May  5 22:37:38 2017


Log for 'maxGrCom' Clone_1 (V12.7.0.0) Fri May  5 22:37:38 2017


Log for 'maxGrCom' Clone_1 (V12.7.0.0) Fri May  5 22:37:38 2017


Log for 'maxGrCom' Clone_1 (V12.7.0.0) Fri May  5 22:37:38 2017


Log for 'maxGrCom' Clone_1 (V12.7.0.0) Fri May  5 22:37:38 2017


Log for 'maxGrCom' Clone_1 (V12.7.0.0) Fri May  5 22:37:38 2017


Log for 'maxGrCom' Clone_1 (V12.7.0.0) Fri May  5 22:37:39 2017


Log for 'maxGrCom' Clone_1 (V12.7.0.0) Fri May  5 22:37:39 2017


Log for 'maxGrCom' Clone_1 (V12.7.0.0) Fri May  5 22:37:39 2017


Log for 'maxGrCom' Clone_1 (V12.7.0.0) Fri May  5 22:37:39 2017


Log for 'maxGrCom' Clone_1 (V12.7.0.0) Fri May  5 22:37:39 2017


Log for 'maxGrCom' Clone_1 (V12.7.0.0) Fri May  5 22:37:40 2017


Log for 'maxGrCom' Clone_1 (V12.7.0.0) Fri May  5 22:37:40 2017


Log for 'maxGrCom' Clone_1 (V12.7.0.0) Fri May  5 22:37:40 2017


Log for 'maxGrCom' Clone_1 (V12.7.0.0) Fri May  5 22:37:40 2017


Log for 'maxGrCom' Clone_1 (V12.7.0.0) Fri May  5 22:37:40 2017


Log for 'maxGrCom' Clone_1 (V12.7.0.0) Fri May  5 22:37:40 2017


Log for 'maxGrCom' Clone_1 (V12.7.0.0) Fri May  5 22:37:40 2017


Log for 'maxGrCom' Clone_1 (V12.7.0.0) Fri May  5 22:37:41 2017


Log for 'maxGrCom' Clone_1 (V12.7.0.0) Fri May  5 22:37:41 2017


Log for 'maxGrCom' Clone_1 (V12.7.0.0) Fri May  5 22:37:41 2017


Log for 'maxGrCom' Clone_1 (V12.7.0.0) Fri May  5 22:37:41 2017


Log for 'maxGrCom' Clone_1 (V12.7.0.0) Fri May  5 22:37:41 2017


Log for 'maxGrCom' Clone_1 (V12.7.0.0) Fri May  5 22:37:42 2017


Log for 'maxGrCom' Clone_1 (V12.7.0.0) Fri May  5 22:37:42 2017


Log for 'maxGrCom' Clone_1 (V12.7.0.0) Fri May  5 22:37:42 2017


Log for 'maxGrCom' Clone_1 (V12.7.0.0) Fri May  5 22:37:42 2017


Log for 'maxGrCom' Clone_1 (V12.7.0.0) Fri May  5 22:37:42 2017


Log for 'maxGrCom' Clone_1 (V12.7.0.0) Fri May  5 22:37:43 2017


Log for 'maxGrCom' Clone_1 (V12.7.0.0) Fri May  5 22:37:43 2017


Log for 'maxGrCom' Clone_1 (V12.7.0.0) Fri May  5 22:37:43 2017


Log for 'maxGrCom' Clone_1 (V12.7.0.0) Fri May  5 22:37:43 2017


Log for 'maxGrCom' Clone_1 (V12.7.0.0) Fri May  5 22:37:43 2017


Log for 'maxGrCom' Clone_1 (V12.7.0.0) Fri May  5 22:37:43 2017


Log for 'maxGrCom' Clone_1 (V12.7.0.0) Fri May  5 22:37:43 2017


Log for 'maxGrCom' Clone_1 (V12.7.0.0) Fri May  5 22:37:44 2017


Log for 'maxGrCom' Clone_1 (V12.7.0.0) Fri May  5 22:37:44 2017


Log for 'maxGrCom' Clone_1 (V12.7.0.0) Fri May  5 22:37:44 2017


Log for 'maxGrCom' Clone_1 (V12.7.0.0) Fri May  5 22:37:44 2017


Log for 'maxGrCom' Clone_1 (V12.7.0.0) Fri May  5 22:37:44 2017


Log for 'maxGrCom' Clone_1 (V12.7.0.0) Fri May  5 22:37:44 2017


Log for 'maxGrCom' Clone_1 (V12.7.0.0) Fri May  5 22:37:45 2017


Log for 'maxGrCom' Clone_1 (V12.7.0.0) Fri May  5 22:37:45 2017


Log for 'maxGrCom' Clone_1 (V12.7.0.0) Fri May  5 22:37:45 2017


Log for 'maxGrCom' Clone_1 (V12.7.0.0) Fri May  5 22:37:45 2017


Log for 'maxGrCom' Clone_1 (V12.7.0.0) Fri May  5 22:37:45 2017


Log for 'maxGrCom' Clone_1 (V12.7.0.0) Fri May  5 22:37:46 2017


Log for 'maxGrCom' Clone_1 (V12.7.0.0) Fri May  5 22:37:46 2017


Log for 'maxGrCom' Clone_1 (V12.7.0.0) Fri May  5 22:37:46 2017


Log for 'maxGrCom' Clone_1 (V12.7.0.0) Fri May  5 22:37:46 2017


Log for 'maxGrCom' Clone_1 (V12.7.0.0) Fri May  5 22:37:46 2017


Log for 'maxGrCom' Clone_1 (V12.7.0.0) Fri May  5 22:37:46 2017


Log for 'maxGrCom' Clone_1 (V12.7.0.0) Fri May  5 22:37:46 2017


Log for 'maxGrCom' Clone_1 (V12.7.0.0) Fri May  5 22:37:47 2017


Log for 'maxGrCom' Clone_1 (V12.7.0.0) Fri May  5 22:37:47 2017


Log for 'maxGrCom' Clone_1 (V12.7.0.0) Fri May  5 22:37:47 2017


Log for 'maxGrCom' Clone_1 (V12.7.0.0) Fri May  5 22:37:47 2017


Log for 'maxGrCom' Clone_1 (V12.7.0.0) Fri May  5 22:37:47 2017


Log for 'maxGrCom' Clone_1 (V12.7.0.0) Fri May  5 22:37:47 2017


Log for 'maxGrCom' Clone_1 (V12.7.0.0) Fri May  5 22:37:48 2017


Log for 'maxGrCom' Clone_1 (V12.7.0.0) Fri May  5 22:37:48 2017


Log for 'maxGrCom' Clone_1 (V12.7.0.0) Fri May  5 22:37:48 2017


Log for 'maxGrCom' Clone_1 (V12.7.0.0) Fri May  5 22:37:48 2017


Log for 'maxGrCom' Clone_1 (V12.7.0.0) Fri May  5 22:37:48 2017


Log for 'maxGrCom' Clone_1 (V12.7.0.0) Fri May  5 22:37:49 2017


Log for 'maxGrCom' Clone_1 (V12.7.0.0) Fri May  5 22:37:49 2017


Log for 'maxGrCom' Clone_1 (V12.7.0.0) Fri May  5 22:37:49 2017


Log for 'maxGrCom' Clone_1 (V12.7.0.0) Fri May  5 22:37:49 2017


Log for 'maxGrCom' Clone_1 (V12.7.0.0) Fri May  5 22:37:49 2017


Log for 'maxGrCom' Clone_1 (V12.7.0.0) Fri May  5 22:37:49 2017


Log for 'maxGrCom' Clone_1 (V12.7.0.0) Fri May  5 22:37:49 2017


Log for 'maxGrCom' Clone_1 (V12.7.0.0) Fri May  5 22:37:50 2017


Log for 'maxGrCom' Clone_1 (V12.7.0.0) Fri May  5 22:37:50 2017


Log for 'maxGrCom' Clone_1 (V12.7.0.0) Fri May  5 22:37:50 2017


Log for 'maxGrCom' Clone_1 (V12.7.0.0) Fri May  5 22:37:50 2017


Log for 'maxGrCom' Clone_1 (V12.7.0.0) Fri May  5 22:37:50 2017


Log for 'maxGrCom' Clone_1 (V12.7.0.0) Fri May  5 22:37:51 2017


Log for 'maxGrCom' Clone_1 (V12.7.0.0) Fri May  5 22:37:51 2017


Log for 'maxGrCom' Clone_1 (V12.7.0.0) Fri May  5 22:37:51 2017


Log for 'maxGrCom' Clone_1 (V12.7.0.0) Fri May  5 22:37:51 2017


Log for 'maxGrCom' Clone_1 (V12.7.0.0) Fri May  5 22:37:51 2017


Log for 'maxGrCom' Clone_1 (V12.7.0.0) Fri May  5 22:37:51 2017


Log for 'maxGrCom' Clone_1 (V12.7.0.0) Fri May  5 22:37:52 2017


Log for 'maxGrCom' Clone_1 (V12.7.0.0) Fri May  5 22:37:52 2017


Log for 'maxGrCom' Clone_1 (V12.7.0.0) Fri May  5 22:37:52 2017


Log for 'maxGrCom' Clone_1 (V12.7.0.0) Fri May  5 22:37:52 2017


Log for 'maxGrCom' Clone_1 (V12.7.0.0) Fri May  5 22:37:52 2017


Log for 'maxGrCom' Clone_1 (V12.7.0.0) Fri May  5 22:37:52 2017


Log for 'maxGrCom' Clone_1 (V12.7.0.0) Fri May  5 22:37:53 2017


Log for 'maxGrCom' Clone_1 (V12.7.0.0) Fri May  5 22:37:53 2017


Log for 'maxGrCom' Clone_1 (V12.7.0.0) Fri May  5 22:37:53 2017


Log for 'maxGrCom' Clone_1 (V12.7.0.0) Fri May  5 22:37:53 2017


Log for 'maxGrCom' Clone_1 (V12.7.0.0) Fri May  5 22:37:53 2017


Log for 'maxGrCom' Clone_1 (V12.7.0.0) Fri May  5 22:37:53 2017


Log for 'maxGrCom' Clone_1 (V12.7.0.0) Fri May  5 22:37:54 2017


Log for 'maxGrCom' Clone_1 (V12.7.0.0) Fri May  5 22:37:54 2017


Log for 'maxGrCom' Clone_1 (V12.7.0.0) Fri May  5 22:37:54 2017


Log for 'maxGrCom' Clone_1 (V12.7.0.0) Fri May  5 22:37:54 2017


Log for 'maxGrCom' Clone_1 (V12.7.0.0) Fri May  5 22:37:54 2017


Log for 'maxGrCom' Clone_1 (V12.7.0.0) Fri May  5 22:37:54 2017


Log for 'maxGrCom' Clone_1 (V12.7.0.0) Fri May  5 22:37:55 2017


Log for 'maxGrCom' Clone_1 (V12.7.0.0) Fri May  5 22:37:55 2017


Log for 'maxGrCom' Clone_1 (V12.7.0.0) Fri May  5 22:37:55 2017


Log for 'maxGrCom' Clone_1 (V12.7.0.0) Fri May  5 22:37:55 2017


Log for 'maxGrCom' Clone_1 (V12.7.0.0) Fri May  5 22:37:55 2017


Log for 'maxGrCom' Clone_1 (V12.7.0.0) Fri May  5 22:37:55 2017


Log for 'maxGrCom' Clone_1 (V12.7.0.0) Fri May  5 22:37:55 2017


Log for 'maxGrCom' Clone_1 (V12.7.0.0) Fri May  5 22:37:56 2017


Log for 'maxGrCom' Clone_1 (V12.7.0.0) Fri May  5 22:37:56 2017


Log for 'maxGrCom' Clone_1 (V12.7.0.0) Fri May  5 22:37:56 2017


Log for 'maxGrCom' Clone_1 (V12.7.0.0) Fri May  5 22:37:56 2017


Log for 'maxGrCom' Clone_1 (V12.7.0.0) Fri May  5 22:37:56 2017


Log for 'maxGrCom' Clone_1 (V12.7.0.0) Fri May  5 22:37:56 2017


Log for 'maxGrCom' Clone_1 (V12.7.0.0) Fri May  5 22:37:57 2017


Log for 'maxGrCom' Clone_1 (V12.7.0.0) Fri May  5 22:37:57 2017


Log for 'maxGrCom' Clone_1 (V12.7.0.0) Fri May  5 22:37:57 2017


Log for 'maxGrCom' Clone_1 (V12.7.0.0) Fri May  5 22:37:57 2017


Log for 'maxGrCom' Clone_1 (V12.7.0.0) Fri May  5 22:37:57 2017


Log for 'maxGrCom' Clone_1 (V12.7.0.0) Fri May  5 22:37:58 2017


Log for 'maxGrCom' Clone_1 (V12.7.0.0) Fri May  5 22:37:58 2017


Log for 'maxGrCom' Clone_1 (V12.7.0.0) Fri May  5 22:37:58 2017


Log for 'maxGrCom' Clone_1 (V12.7.0.0) Fri May  5 22:37:58 2017


Log for 'maxGrCom' Clone_1 (V12.7.0.0) Fri May  5 22:37:58 2017


Log for 'maxGrCom' Clone_1 (V12.7.0.0) Fri May  5 22:37:58 2017


Log for 'maxGrCom' Clone_1 (V12.7.0.0) Fri May  5 22:37:58 2017


Log for 'maxGrCom' Clone_1 (V12.7.0.0) Fri May  5 22:37:59 2017


Log for 'maxGrCom' Clone_1 (V12.7.0.0) Fri May  5 22:37:59 2017


Log for 'maxGrCom' Clone_1 (V12.7.0.0) Fri May  5 22:37:59 2017


Log for 'maxGrCom' Clone_1 (V12.7.0.0) Fri May  5 22:37:59 2017


Log for 'maxGrCom' Clone_1 (V12.7.0.0) Fri May  5 22:37:59 2017


Log for 'maxGrCom' Clone_1 (V12.7.0.0) Fri May  5 22:38:00 2017


Log for 'maxGrCom' Clone_1 (V12.7.0.0) Fri May  5 22:38:00 2017


Log for 'maxGrCom' Clone_1 (V12.7.0.0) Fri May  5 22:38:00 2017


Log for 'maxGrCom' Clone_1 (V12.7.0.0) Fri May  5 22:38:00 2017


Log for 'maxGrCom' Clone_1 (V12.7.0.0) Fri May  5 22:38:00 2017


Log for 'maxGrCom' Clone_1 (V12.7.0.0) Fri May  5 22:38:00 2017


Log for 'maxGrCom' Clone_1 (V12.7.0.0) Fri May  5 22:38:01 2017


Log for 'maxGrCom' Clone_1 (V12.7.0.0) Fri May  5 22:38:01 2017


Log for 'maxGrCom' Clone_1 (V12.7.0.0) Fri May  5 22:38:01 2017


Log for 'maxGrCom' Clone_1 (V12.7.0.0) Fri May  5 22:38:01 2017


Log for 'maxGrCom' Clone_1 (V12.7.0.0) Fri May  5 22:38:01 2017


Log for 'maxGrCom' Clone_1 (V12.7.0.0) Fri May  5 22:38:01 2017


Log for 'maxGrCom' Clone_1 (V12.7.0.0) Fri May  5 22:38:01 2017


Log for 'maxGrCom' Clone_1 (V12.7.0.0) Fri May  5 22:38:02 2017


Log for 'maxGrCom' Clone_1 (V12.7.0.0) Fri May  5 22:38:02 2017


Log for 'maxGrCom' Clone_1 (V12.7.0.0) Fri May  5 22:38:02 2017


Log for 'maxGrCom' Clone_1 (V12.7.0.0) Fri May  5 22:38:02 2017


Log for 'maxGrCom' Clone_1 (V12.7.0.0) Fri May  5 22:38:02 2017


Log for 'maxGrCom' Clone_1 (V12.7.0.0) Fri May  5 22:38:03 2017


Log for 'maxGrCom' Clone_1 (V12.7.0.0) Fri May  5 22:38:03 2017


Log for 'maxGrCom' Clone_1 (V12.7.0.0) Fri May  5 22:38:03 2017


Log for 'maxGrCom' Clone_1 (V12.7.0.0) Fri May  5 22:38:03 2017


Log for 'maxGrCom' Clone_1 (V12.7.0.0) Fri May  5 22:38:03 2017


Log for 'maxGrCom' Clone_1 (V12.7.0.0) Fri May  5 22:38:03 2017


Log for 'maxGrCom' Clone_1 (V12.7.0.0) Fri May  5 22:38:04 2017


Log for 'maxGrCom' Clone_1 (V12.7.0.0) Fri May  5 22:38:04 2017


Log for 'maxGrCom' Clone_1 (V12.7.0.0) Fri May  5 22:38:04 2017


Log for 'maxGrCom' Clone_1 (V12.7.0.0) Fri May  5 22:38:04 2017


Log for 'maxGrCom' Clone_1 (V12.7.0.0) Fri May  5 22:38:04 2017


Log for 'maxGrCom' Clone_1 (V12.7.0.0) Fri May  5 22:38:04 2017


Log for 'maxGrCom' Clone_1 (V12.7.0.0) Fri May  5 22:38:05 2017


Log for 'maxGrCom' Clone_1 (V12.7.0.0) Fri May  5 22:38:05 2017


Log for 'maxGrCom' Clone_1 (V12.7.0.0) Fri May  5 22:38:05 2017


Log for 'maxGrCom' Clone_1 (V12.7.0.0) Fri May  5 22:38:05 2017


Log for 'maxGrCom' Clone_1 (V12.7.0.0) Fri May  5 22:38:05 2017


Log for 'maxGrCom' Clone_1 (V12.7.0.0) Fri May  5 22:38:05 2017


Log for 'maxGrCom' Clone_1 (V12.7.0.0) Fri May  5 22:38:06 2017


Log for 'maxGrCom' Clone_1 (V12.7.0.0) Fri May  5 22:38:06 2017


Log for 'maxGrCom' Clone_1 (V12.7.0.0) Fri May  5 22:38:06 2017


Log for 'maxGrCom' Clone_1 (V12.7.0.0) Fri May  5 22:38:06 2017


Log for 'maxGrCom' Clone_1 (V12.7.0.0) Fri May  5 22:38:06 2017


Log for 'maxGrCom' Clone_1 (V12.7.0.0) Fri May  5 22:38:06 2017


Log for 'maxGrCom' Clone_1 (V12.7.0.0) Fri May  5 22:38:07 2017


Log for 'maxGrCom' Clone_1 (V12.7.0.0) Fri May  5 22:38:07 2017


Log for 'maxGrCom' Clone_1 (V12.7.0.0) Fri May  5 22:38:07 2017


Log for 'maxGrCom' Clone_1 (V12.7.0.0) Fri May  5 22:38:07 2017


Log for 'maxGrCom' Clone_1 (V12.7.0.0) Fri May  5 22:38:07 2017


Log for 'maxGrCom' Clone_1 (V12.7.0.0) Fri May  5 22:38:07 2017


Log for 'maxGrCom' Clone_1 (V12.7.0.0) Fri May  5 22:38:08 2017


Log for 'maxGrCom' Clone_1 (V12.7.0.0) Fri May  5 22:38:08 2017


Log for 'maxGrCom' Clone_1 (V12.7.0.0) Fri May  5 22:38:08 2017


Log for 'maxGrCom' Clone_1 (V12.7.0.0) Fri May  5 22:38:08 2017


Log for 'maxGrCom' Clone_1 (V12.7.0.0) Fri May  5 22:38:08 2017


Log for 'maxGrCom' Clone_1 (V12.7.0.0) Fri May  5 22:38:08 2017


Log for 'maxGrCom' Clone_1 (V12.7.0.0) Fri May  5 22:38:09 2017


Log for 'maxGrCom' Clone_1 (V12.7.0.0) Fri May  5 22:38:09 2017


Log for 'maxGrCom' Clone_1 (V12.7.0.0) Fri May  5 22:38:09 2017


Log for 'maxGrCom' Clone_1 (V12.7.0.0) Fri May  5 22:38:09 2017


Log for 'maxGrCom' Clone_1 (V12.7.0.0) Fri May  5 22:38:09 2017


Log for 'maxGrCom' Clone_1 (V12.7.0.0) Fri May  5 22:38:09 2017


Log for 'maxGrCom' Clone_1 (V12.7.0.0) Fri May  5 22:38:10 2017


Log for 'maxGrCom' Clone_1 (V12.7.0.0) Fri May  5 22:38:10 2017


Log for 'maxGrCom' Clone_1 (V12.7.0.0) Fri May  5 22:38:10 2017


Log for 'maxGrCom' Clone_1 (V12.7.0.0) Fri May  5 22:38:10 2017


Log for 'maxGrCom' Clone_1 (V12.7.0.0) Fri May  5 22:38:10 2017


Log for 'maxGrCom' Clone_1 (V12.7.0.0) Fri May  5 22:38:10 2017


Log for 'maxGrCom' Clone_1 (V12.7.0.0) Fri May  5 22:38:11 2017


Log for 'maxGrCom' Clone_1 (V12.7.0.0) Fri May  5 22:38:11 2017


Log for 'maxGrCom' Clone_1 (V12.7.0.0) Fri May  5 22:38:11 2017


Log for 'maxGrCom' Clone_1 (V12.7.0.0) Fri May  5 22:38:11 2017


Log for 'maxGrCom' Clone_1 (V12.7.0.0) Fri May  5 22:38:11 2017


Log for 'maxGrCom' Clone_1 (V12.7.0.0) Fri May  5 22:38:11 2017


Log for 'maxGrCom' Clone_1 (V12.7.0.0) Fri May  5 22:38:12 2017


Log for 'maxGrCom' Clone_1 (V12.7.0.0) Fri May  5 22:38:12 2017


Log for 'maxGrCom' Clone_1 (V12.7.0.0) Fri May  5 22:38:12 2017


Log for 'maxGrCom' Clone_1 (V12.7.0.0) Fri May  5 22:38:12 2017


Log for 'maxGrCom' Clone_1 (V12.7.0.0) Fri May  5 22:38:12 2017


Log for 'maxGrCom' Clone_1 (V12.7.0.0) Fri May  5 22:38:12 2017


Log for 'maxGrCom' Clone_1 (V12.7.0.0) Fri May  5 22:38:13 2017


Log for 'maxGrCom' Clone_1 (V12.7.0.0) Fri May  5 22:38:13 2017


Log for 'maxGrCom' Clone_1 (V12.7.0.0) Fri May  5 22:38:13 2017


Log for 'maxGrCom' Clone_1 (V12.7.0.0) Fri May  5 22:38:13 2017


Log for 'maxGrCom' Clone_1 (V12.7.0.0) Fri May  5 22:38:13 2017


Log for 'maxGrCom' Clone_1 (V12.7.0.0) Fri May  5 22:38:13 2017


Log for 'maxGrCom' Clone_1 (V12.7.0.0) Fri May  5 22:38:14 2017


Log for 'maxGrCom' Clone_1 (V12.7.0.0) Fri May  5 22:38:14 2017


Log for 'maxGrCom' Clone_1 (V12.7.0.0) Fri May  5 22:38:14 2017


Log for 'maxGrCom' Clone_1 (V12.7.0.0) Fri May  5 22:38:14 2017


Log for 'maxGrCom' Clone_1 (V12.7.0.0) Fri May  5 22:38:14 2017


Log for 'maxGrCom' Clone_1 (V12.7.0.0) Fri May  5 22:38:15 2017


Log for 'maxGrCom' Clone_1 (V12.7.0.0) Fri May  5 22:38:15 2017


Log for 'maxGrCom' Clone_1 (V12.7.0.0) Fri May  5 22:38:15 2017


Log for 'maxGrCom' Clone_1 (V12.7.0.0) Fri May  5 22:38:15 2017


Log for 'maxGrCom' Clone_1 (V12.7.0.0) Fri May  5 22:38:15 2017


Log for 'maxGrCom' Clone_1 (V12.7.0.0) Fri May  5 22:38:15 2017


Log for 'maxGrCom' Clone_1 (V12.7.0.0) Fri May  5 22:38:16 2017


Log for 'maxGrCom' Clone_1 (V12.7.0.0) Fri May  5 22:38:16 2017


Log for 'maxGrCom' Clone_1 (V12.7.0.0) Fri May  5 22:38:16 2017


Log for 'maxGrCom' Clone_1 (V12.7.0.0) Fri May  5 22:38:16 2017


Log for 'maxGrCom' Clone_1 (V12.7.0.0) Fri May  5 22:38:16 2017


Log for 'maxGrCom' Clone_1 (V12.7.0.0) Fri May  5 22:38:17 2017


Log for 'maxGrCom' Clone_1 (V12.7.0.0) Fri May  5 22:38:17 2017


Log for 'maxGrCom' Clone_1 (V12.7.0.0) Fri May  5 22:38:17 2017


Log for 'maxGrCom' Clone_1 (V12.7.0.0) Fri May  5 22:38:17 2017


Log for 'maxGrCom' Clone_1 (V12.7.0.0) Fri May  5 22:38:17 2017


Log for 'maxGrCom' Clone_1 (V12.7.0.0) Fri May  5 22:38:18 2017


Log for 'maxGrCom' Clone_1 (V12.7.0.0) Fri May  5 22:38:18 2017


Log for 'maxGrCom' Clone_1 (V12.7.0.0) Fri May  5 22:38:18 2017


Log for 'maxGrCom' Clone_1 (V12.7.0.0) Fri May  5 22:38:18 2017


Log for 'maxGrCom' Clone_1 (V12.7.0.0) Fri May  5 22:38:19 2017


Log for 'maxGrCom' Clone_1 (V12.7.0.0) Fri May  5 22:38:19 2017


Log for 'maxGrCom' Clone_1 (V12.7.0.0) Fri May  5 22:38:19 2017


Log for 'maxGrCom' Clone_1 (V12.7.0.0) Fri May  5 22:38:19 2017


Log for 'maxGrCom' Clone_1 (V12.7.0.0) Fri May  5 22:38:19 2017


Log for 'maxGrCom' Clone_1 (V12.7.0.0) Fri May  5 22:38:20 2017


Log for 'maxGrCom' Clone_1 (V12.7.0.0) Fri May  5 22:38:20 2017


Log for 'maxGrCom' Clone_1 (V12.7.0.0) Fri May  5 22:38:21 2017


Log for 'maxGrCom' Clone_1 (V12.7.0.0) Fri May  5 22:38:21 2017


Log for 'maxGrCom' Clone_1 (V12.7.0.0) Fri May  5 22:38:21 2017


Log for 'maxGrCom' Clone_1 (V12.7.0.0) Fri May  5 22:38:21 2017


Log for 'maxGrCom' Clone_1 (V12.7.0.0) Fri May  5 22:38:21 2017


Log for 'maxGrCom' Clone_1 (V12.7.0.0) Fri May  5 22:38:21 2017


Log for 'maxGrCom' Clone_1 (V12.7.0.0) Fri May  5 22:38:22 2017


Log for 'maxGrCom' Clone_1 (V12.7.0.0) Fri May  5 22:38:22 2017


Log for 'maxGrCom' Clone_1 (V12.7.0.0) Fri May  5 22:38:22 2017


Log for 'maxGrCom' Clone_1 (V12.7.0.0) Fri May  5 22:38:23 2017


Log for 'maxGrCom' Clone_1 (V12.7.0.0) Fri May  5 22:38:23 2017


Log for 'maxGrCom' Clone_1 (V12.7.0.0) Fri May  5 22:38:23 2017


Log for 'maxGrCom' Clone_1 (V12.7.0.0) Fri May  5 22:38:23 2017


Log for 'maxGrCom' Clone_1 (V12.7.0.0) Fri May  5 22:38:23 2017


Log for 'maxGrCom' Clone_1 (V12.7.0.0) Fri May  5 22:38:24 2017


Log for 'maxGrCom' Clone_1 (V12.7.0.0) Fri May  5 22:38:24 2017


Log for 'maxGrCom' Clone_1 (V12.7.0.0) Fri May  5 22:38:24 2017


Log for 'maxGrCom' Clone_1 (V12.7.0.0) Fri May  5 22:38:24 2017


Log for 'maxGrCom' Clone_1 (V12.7.0.0) Fri May  5 22:38:24 2017


Log for 'maxGrCom' Clone_1 (V12.7.0.0) Fri May  5 22:38:25 2017


Log for 'maxGrCom' Clone_1 (V12.7.0.0) Fri May  5 22:38:25 2017


Log for 'maxGrCom' Clone_1 (V12.7.0.0) Fri May  5 22:38:25 2017


Log for 'maxGrCom' Clone_1 (V12.7.0.0) Fri May  5 22:38:25 2017


Log for 'maxGrCom' Clone_1 (V12.7.0.0) Fri May  5 22:38:25 2017


Log for 'maxGrCom' Clone_1 (V12.7.0.0) Fri May  5 22:38:25 2017


Log for 'maxGrCom' Clone_1 (V12.7.0.0) Fri May  5 22:38:26 2017


Log for 'maxGrCom' Clone_1 (V12.7.0.0) Fri May  5 22:38:26 2017


Log for 'maxGrCom' Clone_1 (V12.7.0.0) Fri May  5 22:38:26 2017


Log for 'maxGrCom' Clone_1 (V12.7.0.0) Fri May  5 22:38:26 2017


Log for 'maxGrCom' Clone_1 (V12.7.0.0) Fri May  5 22:38:26 2017


Log for 'maxGrCom' Clone_1 (V12.7.0.0) Fri May  5 22:38:27 2017


Log for 'maxGrCom' Clone_1 (V12.7.0.0) Fri May  5 22:38:27 2017


Log for 'maxGrCom' Clone_1 (V12.7.0.0) Fri May  5 22:38:27 2017


Log for 'maxGrCom' Clone_1 (V12.7.0.0) Fri May  5 22:38:27 2017


Log for 'maxGrCom' Clone_1 (V12.7.0.0) Fri May  5 22:38:28 2017


Log for 'maxGrCom' Clone_1 (V12.7.0.0) Fri May  5 22:38:28 2017


Log for 'maxGrCom' Clone_1 (V12.7.0.0) Fri May  5 22:38:28 2017


Log for 'maxGrCom' Clone_1 (V12.7.0.0) Fri May  5 22:38:28 2017


Log for 'maxGrCom' Clone_1 (V12.7.0.0) Fri May  5 22:38:28 2017


Log for 'maxGrCom' Clone_1 (V12.7.0.0) Fri May  5 22:38:29 2017


Log for 'maxGrCom' Clone_1 (V12.7.0.0) Fri May  5 22:38:29 2017


Log for 'maxGrCom' Clone_1 (V12.7.0.0) Fri May  5 22:38:29 2017


Log for 'maxGrCom' Clone_1 (V12.7.0.0) Fri May  5 22:38:29 2017


Log for 'maxGrCom' Clone_1 (V12.7.0.0) Fri May  5 22:38:29 2017


Log for 'maxGrCom' Clone_1 (V12.7.0.0) Fri May  5 22:38:30 2017


Log for 'maxGrCom' Clone_1 (V12.7.0.0) Fri May  5 22:38:30 2017


Log for 'maxGrCom' Clone_1 (V12.7.0.0) Fri May  5 22:38:30 2017


Log for 'maxGrCom' Clone_1 (V12.7.0.0) Fri May  5 22:38:30 2017


Log for 'maxGrCom' Clone_1 (V12.7.0.0) Fri May  5 22:38:30 2017


Log for 'maxGrCom' Clone_1 (V12.7.0.0) Fri May  5 22:38:30 2017


Log for 'maxGrCom' Clone_1 (V12.7.0.0) Fri May  5 22:38:30 2017


Log for 'maxGrCom' Clone_1 (V12.7.0.0) Fri May  5 22:38:31 2017


Log for 'maxGrCom' Clone_1 (V12.7.0.0) Fri May  5 22:38:31 2017


Log for 'maxGrCom' Clone_1 (V12.7.0.0) Fri May  5 22:38:31 2017


Log for 'maxGrCom' Clone_1 (V12.7.0.0) Fri May  5 22:38:31 2017


Log for 'maxGrCom' Clone_1 (V12.7.0.0) Fri May  5 22:38:31 2017


Log for 'maxGrCom' Clone_1 (V12.7.0.0) Fri May  5 22:38:32 2017


Log for 'maxGrCom' Clone_1 (V12.7.0.0) Fri May  5 22:38:32 2017


Log for 'maxGrCom' Clone_1 (V12.7.0.0) Fri May  5 22:38:32 2017


Log for 'maxGrCom' Clone_1 (V12.7.0.0) Fri May  5 22:38:32 2017


Log for 'maxGrCom' Clone_1 (V12.7.0.0) Fri May  5 22:38:32 2017


Log for 'maxGrCom' Clone_1 (V12.7.0.0) Fri May  5 22:38:32 2017


Log for 'maxGrCom' Clone_1 (V12.7.0.0) Fri May  5 22:38:33 2017


Log for 'maxGrCom' Clone_1 (V12.7.0.0) Fri May  5 22:38:33 2017


Log for 'maxGrCom' Clone_1 (V12.7.0.0) Fri May  5 22:38:33 2017


Log for 'maxGrCom' Clone_1 (V12.7.0.0) Fri May  5 22:38:33 2017


Log for 'maxGrCom' Clone_1 (V12.7.0.0) Fri May  5 22:38:33 2017


Log for 'maxGrCom' Clone_1 (V12.7.0.0) Fri May  5 22:38:33 2017


Log for 'maxGrCom' Clone_1 (V12.7.0.0) Fri May  5 22:38:34 2017


Log for 'maxGrCom' Clone_1 (V12.7.0.0) Fri May  5 22:38:34 2017


Log for 'maxGrCom' Clone_1 (V12.7.0.0) Fri May  5 22:38:34 2017


Log for 'maxGrCom' Clone_1 (V12.7.0.0) Fri May  5 22:38:34 2017


Log for 'maxGrCom' Clone_1 (V12.7.0.0) Fri May  5 22:38:34 2017


Log for 'maxGrCom' Clone_1 (V12.7.0.0) Fri May  5 22:38:34 2017


Log for 'maxGrCom' Clone_1 (V12.7.0.0) Fri May  5 22:38:35 2017


Log for 'maxGrCom' Clone_1 (V12.7.0.0) Fri May  5 22:38:35 2017


Log for 'maxGrCom' Clone_1 (V12.7.0.0) Fri May  5 22:38:35 2017


Log for 'maxGrCom' Clone_1 (V12.7.0.0) Fri May  5 22:38:35 2017


Log for 'maxGrCom' Clone_1 (V12.7.0.0) Fri May  5 22:38:36 2017


Log for 'maxGrCom' Clone_1 (V12.7.0.0) Fri May  5 22:38:36 2017


Log for 'maxGrCom' Clone_1 (V12.7.0.0) Fri May  5 22:38:36 2017


Log for 'maxGrCom' Clone_1 (V12.7.0.0) Fri May  5 22:38:36 2017


Log for 'maxGrCom' Clone_1 (V12.7.0.0) Fri May  5 22:38:36 2017


Log for 'maxGrCom' Clone_1 (V12.7.0.0) Fri May  5 22:38:37 2017


Log for 'maxGrCom' Clone_1 (V12.7.0.0) Fri May  5 22:38:37 2017


Log for 'maxGrCom' Clone_1 (V12.7.0.0) Fri May  5 22:38:37 2017


Log for 'maxGrCom' Clone_1 (V12.7.0.0) Fri May  5 22:38:37 2017


Log for 'maxGrCom' Clone_1 (V12.7.0.0) Fri May  5 22:38:37 2017


Log for 'maxGrCom' Clone_1 (V12.7.0.0) Fri May  5 22:38:38 2017


Log for 'maxGrCom' Clone_1 (V12.7.0.0) Fri May  5 22:38:38 2017


Log for 'maxGrCom' Clone_1 (V12.7.0.0) Fri May  5 22:38:38 2017


Log for 'maxGrCom' Clone_1 (V12.7.0.0) Fri May  5 22:38:38 2017


Log for 'maxGrCom' Clone_1 (V12.7.0.0) Fri May  5 22:38:38 2017


Log for 'maxGrCom' Clone_1 (V12.7.0.0) Fri May  5 22:38:38 2017


Log for 'maxGrCom' Clone_1 (V12.7.0.0) Fri May  5 22:38:39 2017


Log for 'maxGrCom' Clone_1 (V12.7.0.0) Fri May  5 22:38:39 2017


Log for 'maxGrCom' Clone_1 (V12.7.0.0) Fri May  5 22:38:39 2017


Log for 'maxGrCom' Clone_1 (V12.7.0.0) Fri May  5 22:38:39 2017


Log for 'maxGrCom' Clone_1 (V12.7.0.0) Fri May  5 22:38:39 2017


Log for 'maxGrCom' Clone_1 (V12.7.0.0) Fri May  5 22:38:39 2017


Log for 'maxGrCom' Clone_1 (V12.7.0.0) Fri May  5 22:38:40 2017


Log for 'maxGrCom' Clone_1 (V12.7.0.0) Fri May  5 22:38:40 2017


Log for 'maxGrCom' Clone_1 (V12.7.0.0) Fri May  5 22:38:40 2017


Log for 'maxGrCom' Clone_1 (V12.7.0.0) Fri May  5 22:38:40 2017


Log for 'maxGrCom' Clone_1 (V12.7.0.0) Fri May  5 22:38:40 2017


Log for 'maxGrCom' Clone_1 (V12.7.0.0) Fri May  5 22:38:41 2017


Log for 'maxGrCom' Clone_1 (V12.7.0.0) Fri May  5 22:38:41 2017


Log for 'maxGrCom' Clone_1 (V12.7.0.0) Fri May  5 22:38:41 2017


Log for 'maxGrCom' Clone_1 (V12.7.0.0) Fri May  5 22:38:41 2017


Log for 'maxGrCom' Clone_1 (V12.7.0.0) Fri May  5 22:38:41 2017


Log for 'maxGrCom' Clone_1 (V12.7.0.0) Fri May  5 22:38:41 2017


Log for 'maxGrCom' Clone_1 (V12.7.0.0) Fri May  5 22:38:42 2017


Log for 'maxGrCom' Clone_1 (V12.7.0.0) Fri May  5 22:38:42 2017


Log for 'maxGrCom' Clone_1 (V12.7.0.0) Fri May  5 22:38:42 2017


Log for 'maxGrCom' Clone_1 (V12.7.0.0) Fri May  5 22:38:42 2017


Log for 'maxGrCom' Clone_1 (V12.7.0.0) Fri May  5 22:38:42 2017


Log for 'maxGrCom' Clone_1 (V12.7.0.0) Fri May  5 22:38:43 2017


Log for 'maxGrCom' Clone_1 (V12.7.0.0) Fri May  5 22:38:43 2017


Log for 'maxGrCom' Clone_1 (V12.7.0.0) Fri May  5 22:38:43 2017


Log for 'maxGrCom' Clone_1 (V12.7.0.0) Fri May  5 22:38:43 2017


Log for 'maxGrCom' Clone_1 (V12.7.0.0) Fri May  5 22:38:43 2017


Log for 'maxGrCom' Clone_1 (V12.7.0.0) Fri May  5 22:38:43 2017


Log for 'maxGrCom' Clone_1 (V12.7.0.0) Fri May  5 22:38:44 2017


Log for 'maxGrCom' Clone_1 (V12.7.0.0) Fri May  5 22:38:44 2017


Log for 'maxGrCom' Clone_1 (V12.7.0.0) Fri May  5 22:38:44 2017


Log for 'maxGrCom' Clone_1 (V12.7.0.0) Fri May  5 22:38:44 2017


Log for 'maxGrCom' Clone_1 (V12.7.0.0) Fri May  5 22:38:44 2017


Log for 'maxGrCom' Clone_1 (V12.7.0.0) Fri May  5 22:38:44 2017


Log for 'maxGrCom' Clone_1 (V12.7.0.0) Fri May  5 22:38:45 2017


Log for 'maxGrCom' Clone_1 (V12.7.0.0) Fri May  5 22:38:45 2017


Log for 'maxGrCom' Clone_1 (V12.7.0.0) Fri May  5 22:38:45 2017


Log for 'maxGrCom' Clone_1 (V12.7.0.0) Fri May  5 22:38:45 2017


Log for 'maxGrCom' Clone_1 (V12.7.0.0) Fri May  5 22:38:45 2017


Log for 'maxGrCom' Clone_1 (V12.7.0.0) Fri May  5 22:38:46 2017


Log for 'maxGrCom' Clone_1 (V12.7.0.0) Fri May  5 22:38:46 2017


Log for 'maxGrCom' Clone_1 (V12.7.0.0) Fri May  5 22:38:46 2017


Log for 'maxGrCom' Clone_1 (V12.7.0.0) Fri May  5 22:38:46 2017


Log for 'maxGrCom' Clone_1 (V12.7.0.0) Fri May  5 22:38:46 2017


Log for 'maxGrCom' Clone_1 (V12.7.0.0) Fri May  5 22:38:46 2017


Log for 'maxGrCom' Clone_1 (V12.7.0.0) Fri May  5 22:38:47 2017


Log for 'maxGrCom' Clone_1 (V12.7.0.0) Fri May  5 22:38:47 2017


Log for 'maxGrCom' Clone_1 (V12.7.0.0) Fri May  5 22:38:47 2017


Log for 'maxGrCom' Clone_1 (V12.7.0.0) Fri May  5 22:38:47 2017


Log for 'maxGrCom' Clone_1 (V12.7.0.0) Fri May  5 22:38:47 2017


Log for 'maxGrCom' Clone_1 (V12.7.0.0) Fri May  5 22:38:47 2017


Log for 'maxGrCom' Clone_1 (V12.7.0.0) Fri May  5 22:38:48 2017


Log for 'maxGrCom' Clone_1 (V12.7.0.0) Fri May  5 22:38:48 2017


Log for 'maxGrCom' Clone_1 (V12.7.0.0) Fri May  5 22:38:48 2017


Log for 'maxGrCom' Clone_1 (V12.7.0.0) Fri May  5 22:38:48 2017


Log for 'maxGrCom' Clone_1 (V12.7.0.0) Fri May  5 22:38:48 2017


Log for 'maxGrCom' Clone_1 (V12.7.0.0) Fri May  5 22:38:48 2017


Log for 'maxGrCom' Clone_1 (V12.7.0.0) Fri May  5 22:38:49 2017


Log for 'maxGrCom' Clone_1 (V12.7.0.0) Fri May  5 22:38:49 2017


Log for 'maxGrCom' Clone_1 (V12.7.0.0) Fri May  5 22:38:49 2017


Log for 'maxGrCom' Clone_1 (V12.7.0.0) Fri May  5 22:38:49 2017


Log for 'maxGrCom' Clone_1 (V12.7.0.0) Fri May  5 22:38:49 2017


Log for 'maxGrCom' Clone_1 (V12.7.0.0) Fri May  5 22:38:50 2017


Log for 'maxGrCom' Clone_1 (V12.7.0.0) Fri May  5 22:38:50 2017


Log for 'maxGrCom' Clone_1 (V12.7.0.0) Fri May  5 22:38:50 2017


Log for 'maxGrCom' Clone_1 (V12.7.0.0) Fri May  5 22:38:50 2017


Log for 'maxGrCom' Clone_1 (V12.7.0.0) Fri May  5 22:38:50 2017


Log for 'maxGrCom' Clone_1 (V12.7.0.0) Fri May  5 22:38:50 2017


Log for 'maxGrCom' Clone_1 (V12.7.0.0) Fri May  5 22:38:51 2017


Log for 'maxGrCom' Clone_1 (V12.7.0.0) Fri May  5 22:38:51 2017


Log for 'maxGrCom' Clone_1 (V12.7.0.0) Fri May  5 22:38:51 2017


Log for 'maxGrCom' Clone_1 (V12.7.0.0) Fri May  5 22:38:51 2017


Log for 'maxGrCom' Clone_1 (V12.7.0.0) Fri May  5 22:38:51 2017


Log for 'maxGrCom' Clone_1 (V12.7.0.0) Fri May  5 22:38:51 2017


Log for 'maxGrCom' Clone_1 (V12.7.0.0) Fri May  5 22:38:52 2017


Log for 'maxGrCom' Clone_1 (V12.7.0.0) Fri May  5 22:38:52 2017


Log for 'maxGrCom' Clone_1 (V12.7.0.0) Fri May  5 22:38:52 2017


Log for 'maxGrCom' Clone_1 (V12.7.0.0) Fri May  5 22:38:52 2017


Log for 'maxGrCom' Clone_1 (V12.7.0.0) Fri May  5 22:38:52 2017


Log for 'maxGrCom' Clone_1 (V12.7.0.0) Fri May  5 22:38:53 2017


Log for 'maxGrCom' Clone_1 (V12.7.0.0) Fri May  5 22:38:53 2017


Log for 'maxGrCom' Clone_1 (V12.7.0.0) Fri May  5 22:38:53 2017


Log for 'maxGrCom' Clone_1 (V12.7.0.0) Fri May  5 22:38:53 2017


Log for 'maxGrCom' Clone_1 (V12.7.0.0) Fri May  5 22:38:53 2017


Log for 'maxGrCom' Clone_1 (V12.7.0.0) Fri May  5 22:38:54 2017


Log for 'maxGrCom' Clone_1 (V12.7.0.0) Fri May  5 22:38:54 2017


Log for 'maxGrCom' Clone_1 (V12.7.0.0) Fri May  5 22:38:54 2017


Log for 'maxGrCom' Clone_1 (V12.7.0.0) Fri May  5 22:38:54 2017


Log for 'maxGrCom' Clone_1 (V12.7.0.0) Fri May  5 22:38:54 2017


Log for 'maxGrCom' Clone_1 (V12.7.0.0) Fri May  5 22:38:54 2017


Log for 'maxGrCom' Clone_1 (V12.7.0.0) Fri May  5 22:38:55 2017


Log for 'maxGrCom' Clone_1 (V12.7.0.0) Fri May  5 22:38:55 2017


Log for 'maxGrCom' Clone_1 (V12.7.0.0) Fri May  5 22:38:55 2017


Log for 'maxGrCom' Clone_1 (V12.7.0.0) Fri May  5 22:38:55 2017


Log for 'maxGrCom' Clone_1 (V12.7.0.0) Fri May  5 22:38:55 2017


Log for 'maxGrCom' Clone_1 (V12.7.0.0) Fri May  5 22:38:55 2017


Log for 'maxGrCom' Clone_1 (V12.7.0.0) Fri May  5 22:38:56 2017


Log for 'maxGrCom' Clone_1 (V12.7.0.0) Fri May  5 22:38:56 2017


Log for 'maxGrCom' Clone_1 (V12.7.0.0) Fri May  5 22:38:56 2017


Log for 'maxGrCom' Clone_1 (V12.7.0.0) Fri May  5 22:38:56 2017


Log for 'maxGrCom' Clone_1 (V12.7.0.0) Fri May  5 22:38:56 2017


Log for 'maxGrCom' Clone_1 (V12.7.0.0) Fri May  5 22:38:57 2017


Log for 'maxGrCom' Clone_1 (V12.7.0.0) Fri May  5 22:38:57 2017


Log for 'maxGrCom' Clone_1 (V12.7.0.0) Fri May  5 22:38:57 2017


Log for 'maxGrCom' Clone_1 (V12.7.0.0) Fri May  5 22:38:58 2017


Log for 'maxGrCom' Clone_1 (V12.7.0.0) Fri May  5 22:38:58 2017


Log for 'maxGrCom' Clone_1 (V12.7.0.0) Fri May  5 22:38:58 2017


Log for 'maxGrCom' Clone_1 (V12.7.0.0) Fri May  5 22:38:58 2017


Log for 'maxGrCom' Clone_1 (V12.7.0.0) Fri May  5 22:38:59 2017


Log for 'maxGrCom' Clone_1 (V12.7.0.0) Fri May  5 22:38:59 2017


Log for 'maxGrCom' Clone_1 (V12.7.0.0) Fri May  5 22:38:59 2017


Log for 'maxGrCom' Clone_1 (V12.7.0.0) Fri May  5 22:39:00 2017


Log for 'maxGrCom' Clone_1 (V12.7.0.0) Fri May  5 22:39:00 2017


Log for 'maxGrCom' Clone_1 (V12.7.0.0) Fri May  5 22:39:01 2017


Log for 'maxGrCom' Clone_1 (V12.7.0.0) Fri May  5 22:39:01 2017


Log for 'maxGrCom' Clone_1 (V12.7.0.0) Fri May  5 22:39:01 2017


Log for 'maxGrCom' Clone_1 (V12.7.0.0) Fri May  5 22:39:01 2017


Log for 'maxGrCom' Clone_1 (V12.7.0.0) Fri May  5 22:39:01 2017


Log for 'maxGrCom' Clone_1 (V12.7.0.0) Fri May  5 22:39:02 2017


Log for 'maxGrCom' Clone_1 (V12.7.0.0) Fri May  5 22:39:02 2017


Log for 'maxGrCom' Clone_1 (V12.7.0.0) Fri May  5 22:39:02 2017


Log for 'maxGrCom' Clone_1 (V12.7.0.0) Fri May  5 22:39:02 2017


Log for 'maxGrCom' Clone_1 (V12.7.0.0) Fri May  5 22:39:02 2017


Log for 'maxGrCom' Clone_1 (V12.7.0.0) Fri May  5 22:39:02 2017


Log for 'maxGrCom' Clone_1 (V12.7.0.0) Fri May  5 22:39:03 2017


Log for 'maxGrCom' Clone_1 (V12.7.0.0) Fri May  5 22:39:03 2017


Log for 'maxGrCom' Clone_1 (V12.7.0.0) Fri May  5 22:39:03 2017


Log for 'maxGrCom' Clone_1 (V12.7.0.0) Fri May  5 22:39:03 2017


Log for 'maxGrCom' Clone_1 (V12.7.0.0) Fri May  5 22:39:03 2017


Log for 'maxGrCom' Clone_1 (V12.7.0.0) Fri May  5 22:39:04 2017


Log for 'maxGrCom' Clone_1 (V12.7.0.0) Fri May  5 22:39:04 2017


Log for 'maxGrCom' Clone_1 (V12.7.0.0) Fri May  5 22:39:04 2017


Log for 'maxGrCom' Clone_1 (V12.7.0.0) Fri May  5 22:39:04 2017


Log for 'maxGrCom' Clone_1 (V12.7.0.0) Fri May  5 22:39:04 2017


Log for 'maxGrCom' Clone_1 (V12.7.0.0) Fri May  5 22:39:05 2017


Log for 'maxGrCom' Clone_1 (V12.7.0.0) Fri May  5 22:39:05 2017


Log for 'maxGrCom' Clone_1 (V12.7.0.0) Fri May  5 22:39:05 2017


Log for 'maxGrCom' Clone_1 (V12.7.0.0) Fri May  5 22:39:05 2017


Log for 'maxGrCom' Clone_1 (V12.7.0.0) Fri May  5 22:39:05 2017


Log for 'maxGrCom' Clone_1 (V12.7.0.0) Fri May  5 22:39:05 2017


Log for 'maxGrCom' Clone_1 (V12.7.0.0) Fri May  5 22:39:06 2017


Log for 'maxGrCom' Clone_1 (V12.7.0.0) Fri May  5 22:39:06 2017


Log for 'maxGrCom' Clone_1 (V12.7.0.0) Fri May  5 22:39:06 2017


Log for 'maxGrCom' Clone_1 (V12.7.0.0) Fri May  5 22:39:06 2017


Log for 'maxGrCom' Clone_1 (V12.7.0.0) Fri May  5 22:39:06 2017


Log for 'maxGrCom' Clone_1 (V12.7.0.0) Fri May  5 22:39:07 2017


Log for 'maxGrCom' Clone_1 (V12.7.0.0) Fri May  5 22:39:07 2017


Log for 'maxGrCom' Clone_1 (V12.7.0.0) Fri May  5 22:39:07 2017


Log for 'maxGrCom' Clone_1 (V12.7.0.0) Fri May  5 22:39:07 2017


Log for 'maxGrCom' Clone_1 (V12.7.0.0) Fri May  5 22:39:07 2017


Log for 'maxGrCom' Clone_1 (V12.7.0.0) Fri May  5 22:39:07 2017


Log for 'maxGrCom' Clone_1 (V12.7.0.0) Fri May  5 22:39:08 2017


Log for 'maxGrCom' Clone_1 (V12.7.0.0) Fri May  5 22:39:08 2017


Log for 'maxGrCom' Clone_1 (V12.7.0.0) Fri May  5 22:39:08 2017


Log for 'maxGrCom' Clone_1 (V12.7.0.0) Fri May  5 22:39:08 2017


Log for 'maxGrCom' Clone_1 (V12.7.0.0) Fri May  5 22:39:08 2017


Log for 'maxGrCom' Clone_1 (V12.7.0.0) Fri May  5 22:39:09 2017


Log for 'maxGrCom' Clone_1 (V12.7.0.0) Fri May  5 22:39:09 2017


Log for 'maxGrCom' Clone_1 (V12.7.0.0) Fri May  5 22:39:09 2017


Log for 'maxGrCom' Clone_1 (V12.7.0.0) Fri May  5 22:39:09 2017


Log for 'maxGrCom' Clone_1 (V12.7.0.0) Fri May  5 22:39:09 2017


Log for 'maxGrCom' Clone_1 (V12.7.0.0) Fri May  5 22:39:09 2017


Log for 'maxGrCom' Clone_1 (V12.7.0.0) Fri May  5 22:39:10 2017


Log for 'maxGrCom' Clone_1 (V12.7.0.0) Fri May  5 22:39:10 2017


Log for 'maxGrCom' Clone_1 (V12.7.0.0) Fri May  5 22:39:10 2017


Log for 'maxGrCom' Clone_1 (V12.7.0.0) Fri May  5 22:39:10 2017


Log for 'maxGrCom' Clone_1 (V12.7.0.0) Fri May  5 22:39:10 2017


Log for 'maxGrCom' Clone_1 (V12.7.0.0) Fri May  5 22:39:10 2017


Log for 'maxGrCom' Clone_1 (V12.7.0.0) Fri May  5 22:39:11 2017


Log for 'maxGrCom' Clone_1 (V12.7.0.0) Fri May  5 22:39:11 2017


Log for 'maxGrCom' Clone_1 (V12.7.0.0) Fri May  5 22:39:11 2017


Log for 'maxGrCom' Clone_1 (V12.7.0.0) Fri May  5 22:39:11 2017


Log for 'maxGrCom' Clone_1 (V12.7.0.0) Fri May  5 22:39:11 2017


Log for 'maxGrCom' Clone_1 (V12.7.0.0) Fri May  5 22:39:12 2017


Log for 'maxGrCom' Clone_1 (V12.7.0.0) Fri May  5 22:39:12 2017


Log for 'maxGrCom' Clone_1 (V12.7.0.0) Fri May  5 22:39:12 2017


Log for 'maxGrCom' Clone_1 (V12.7.0.0) Fri May  5 22:39:12 2017


Log for 'maxGrCom' Clone_1 (V12.7.0.0) Fri May  5 22:39:12 2017


Log for 'maxGrCom' Clone_1 (V12.7.0.0) Fri May  5 22:39:13 2017


Log for 'maxGrCom' Clone_1 (V12.7.0.0) Fri May  5 22:39:13 2017


Log for 'maxGrCom' Clone_1 (V12.7.0.0) Fri May  5 22:39:13 2017


Log for 'maxGrCom' Clone_1 (V12.7.0.0) Fri May  5 22:39:13 2017


Log for 'maxGrCom' Clone_1 (V12.7.0.0) Fri May  5 22:39:13 2017


Log for 'maxGrCom' Clone_1 (V12.7.0.0) Fri May  5 22:39:14 2017


Log for 'maxGrCom' Clone_1 (V12.7.0.0) Fri May  5 22:39:14 2017


Log for 'maxGrCom' Clone_1 (V12.7.0.0) Fri May  5 22:39:14 2017


Log for 'maxGrCom' Clone_1 (V12.7.0.0) Fri May  5 22:39:14 2017


Log for 'maxGrCom' Clone_1 (V12.7.0.0) Fri May  5 22:39:14 2017


Log for 'maxGrCom' Clone_1 (V12.7.0.0) Fri May  5 22:39:14 2017


Log for 'maxGrCom' Clone_1 (V12.7.0.0) Fri May  5 22:39:14 2017


Log for 'maxGrCom' Clone_1 (V12.7.0.0) Fri May  5 22:39:15 2017


Log for 'maxGrCom' Clone_1 (V12.7.0.0) Fri May  5 22:39:15 2017


Log for 'maxGrCom' Clone_1 (V12.7.0.0) Fri May  5 22:39:15 2017


Log for 'maxGrCom' Clone_1 (V12.7.0.0) Fri May  5 22:39:15 2017


Log for 'maxGrCom' Clone_1 (V12.7.0.0) Fri May  5 22:39:15 2017


Log for 'maxGrCom' Clone_1 (V12.7.0.0) Fri May  5 22:39:16 2017


Log for 'maxGrCom' Clone_1 (V12.7.0.0) Fri May  5 22:39:16 2017


Log for 'maxGrCom' Clone_1 (V12.7.0.0) Fri May  5 22:39:16 2017


Log for 'maxGrCom' Clone_1 (V12.7.0.0) Fri May  5 22:39:16 2017


Log for 'maxGrCom' Clone_1 (V12.7.0.0) Fri May  5 22:39:16 2017


Log for 'maxGrCom' Clone_1 (V12.7.0.0) Fri May  5 22:39:16 2017


Log for 'maxGrCom' Clone_1 (V12.7.0.0) Fri May  5 22:39:17 2017


Log for 'maxGrCom' Clone_1 (V12.7.0.0) Fri May  5 22:39:17 2017


Log for 'maxGrCom' Clone_1 (V12.7.0.0) Fri May  5 22:39:17 2017


Log for 'maxGrCom' Clone_1 (V12.7.0.0) Fri May  5 22:39:17 2017


Log for 'maxGrCom' Clone_1 (V12.7.0.0) Fri May  5 22:39:17 2017


Log for 'maxGrCom' Clone_1 (V12.7.0.0) Fri May  5 22:39:18 2017


Log for 'maxGrCom' Clone_1 (V12.7.0.0) Fri May  5 22:39:18 2017


Log for 'maxGrCom' Clone_1 (V12.7.0.0) Fri May  5 22:39:18 2017


Log for 'maxGrCom' Clone_1 (V12.7.0.0) Fri May  5 22:39:18 2017


Log for 'maxGrCom' Clone_1 (V12.7.0.0) Fri May  5 22:39:18 2017


Log for 'maxGrCom' Clone_1 (V12.7.0.0) Fri May  5 22:39:18 2017


Log for 'maxGrCom' Clone_1 (V12.7.0.0) Fri May  5 22:39:18 2017


Log for 'maxGrCom' Clone_1 (V12.7.0.0) Fri May  5 22:39:19 2017


Log for 'maxGrCom' Clone_1 (V12.7.0.0) Fri May  5 22:39:19 2017


Log for 'maxGrCom' Clone_1 (V12.7.0.0) Fri May  5 22:39:19 2017


Log for 'maxGrCom' Clone_1 (V12.7.0.0) Fri May  5 22:39:19 2017


Log for 'maxGrCom' Clone_1 (V12.7.0.0) Fri May  5 22:39:19 2017


Log for 'maxGrCom' Clone_1 (V12.7.0.0) Fri May  5 22:39:19 2017


Log for 'maxGrCom' Clone_1 (V12.7.0.0) Fri May  5 22:39:20 2017


Log for 'maxGrCom' Clone_1 (V12.7.0.0) Fri May  5 22:39:20 2017


Log for 'maxGrCom' Clone_1 (V12.7.0.0) Fri May  5 22:39:20 2017


Log for 'maxGrCom' Clone_1 (V12.7.0.0) Fri May  5 22:39:20 2017


Log for 'maxGrCom' Clone_1 (V12.7.0.0) Fri May  5 22:39:20 2017


Log for 'maxGrCom' Clone_1 (V12.7.0.0) Fri May  5 22:39:20 2017


Log for 'maxGrCom' Clone_1 (V12.7.0.0) Fri May  5 22:39:21 2017


Log for 'maxGrCom' Clone_1 (V12.7.0.0) Fri May  5 22:39:21 2017


Log for 'maxGrCom' Clone_1 (V12.7.0.0) Fri May  5 22:39:21 2017


Log for 'maxGrCom' Clone_1 (V12.7.0.0) Fri May  5 22:39:21 2017


Log for 'maxGrCom' Clone_1 (V12.7.0.0) Fri May  5 22:39:21 2017


Log for 'maxGrCom' Clone_1 (V12.7.0.0) Fri May  5 22:39:21 2017


Log for 'maxGrCom' Clone_1 (V12.7.0.0) Fri May  5 22:39:22 2017


Log for 'maxGrCom' Clone_1 (V12.7.0.0) Fri May  5 22:39:22 2017


Log for 'maxGrCom' Clone_1 (V12.7.0.0) Fri May  5 22:39:22 2017


Log for 'maxGrCom' Clone_1 (V12.7.0.0) Fri May  5 22:39:22 2017


Log for 'maxGrCom' Clone_1 (V12.7.0.0) Fri May  5 22:39:22 2017


Log for 'maxGrCom' Clone_1 (V12.7.0.0) Fri May  5 22:39:22 2017


Log for 'maxGrCom' Clone_1 (V12.7.0.0) Fri May  5 22:39:23 2017


Log for 'maxGrCom' Clone_1 (V12.7.0.0) Fri May  5 22:39:23 2017


Log for 'maxGrCom' Clone_1 (V12.7.0.0) Fri May  5 22:39:23 2017


Log for 'maxGrCom' Clone_1 (V12.7.0.0) Fri May  5 22:39:23 2017


Log for 'maxGrCom' Clone_1 (V12.7.0.0) Fri May  5 22:39:23 2017


Log for 'maxGrCom' Clone_1 (V12.7.0.0) Fri May  5 22:39:24 2017


Log for 'maxGrCom' Clone_1 (V12.7.0.0) Fri May  5 22:39:24 2017


Log for 'maxGrCom' Clone_1 (V12.7.0.0) Fri May  5 22:39:24 2017


Log for 'maxGrCom' Clone_1 (V12.7.0.0) Fri May  5 22:39:24 2017


Log for 'maxGrCom' Clone_1 (V12.7.0.0) Fri May  5 22:39:25 2017


Log for 'maxGrCom' Clone_1 (V12.7.0.0) Fri May  5 22:39:25 2017


Log for 'maxGrCom' Clone_1 (V12.7.0.0) Fri May  5 22:39:25 2017


Log for 'maxGrCom' Clone_1 (V12.7.0.0) Fri May  5 22:39:25 2017


Log for 'maxGrCom' Clone_1 (V12.7.0.0) Fri May  5 22:39:25 2017


Log for 'maxGrCom' Clone_1 (V12.7.0.0) Fri May  5 22:39:25 2017


Log for 'maxGrCom' Clone_1 (V12.7.0.0) Fri May  5 22:39:26 2017


Log for 'maxGrCom' Clone_1 (V12.7.0.0) Fri May  5 22:39:26 2017


Log for 'maxGrCom' Clone_1 (V12.7.0.0) Fri May  5 22:39:26 2017


Log for 'maxGrCom' Clone_1 (V12.7.0.0) Fri May  5 22:39:26 2017


Log for 'maxGrCom' Clone_1 (V12.7.0.0) Fri May  5 22:39:26 2017


Log for 'maxGrCom' Clone_1 (V12.7.0.0) Fri May  5 22:39:26 2017


Log for 'maxGrCom' Clone_1 (V12.7.0.0) Fri May  5 22:39:27 2017


Log for 'maxGrCom' Clone_1 (V12.7.0.0) Fri May  5 22:39:27 2017


Log for 'maxGrCom' Clone_1 (V12.7.0.0) Fri May  5 22:39:27 2017


Log for 'maxGrCom' Clone_1 (V12.7.0.0) Fri May  5 22:39:27 2017


Log for 'maxGrCom' Clone_1 (V12.7.0.0) Fri May  5 22:39:27 2017


Log for 'maxGrCom' Clone_1 (V12.7.0.0) Fri May  5 22:39:27 2017


Log for 'maxGrCom' Clone_1 (V12.7.0.0) Fri May  5 22:39:28 2017


Log for 'maxGrCom' Clone_1 (V12.7.0.0) Fri May  5 22:39:28 2017


Log for 'maxGrCom' Clone_1 (V12.7.0.0) Fri May  5 22:39:28 2017


Log for 'maxGrCom' Clone_1 (V12.7.0.0) Fri May  5 22:39:28 2017


Log for 'maxGrCom' Clone_1 (V12.7.0.0) Fri May  5 22:39:28 2017


Log for 'maxGrCom' Clone_1 (V12.7.0.0) Fri May  5 22:39:28 2017


Log for 'maxGrCom' Clone_1 (V12.7.0.0) Fri May  5 22:39:29 2017


Log for 'maxGrCom' Clone_1 (V12.7.0.0) Fri May  5 22:39:29 2017


Log for 'maxGrCom' Clone_1 (V12.7.0.0) Fri May  5 22:39:29 2017


Log for 'maxGrCom' Clone_1 (V12.7.0.0) Fri May  5 22:39:29 2017


Log for 'maxGrCom' Clone_1 (V12.7.0.0) Fri May  5 22:39:29 2017


Log for 'maxGrCom' Clone_1 (V12.7.0.0) Fri May  5 22:39:29 2017


Log for 'maxGrCom' Clone_1 (V12.7.0.0) Fri May  5 22:39:30 2017


Log for 'maxGrCom' Clone_1 (V12.7.0.0) Fri May  5 22:39:30 2017


Log for 'maxGrCom' Clone_1 (V12.7.0.0) Fri May  5 22:39:30 2017


Log for 'maxGrCom' Clone_1 (V12.7.0.0) Fri May  5 22:39:30 2017


Log for 'maxGrCom' Clone_1 (V12.7.0.0) Fri May  5 22:39:30 2017


Log for 'maxGrCom' Clone_1 (V12.7.0.0) Fri May  5 22:39:30 2017


Log for 'maxGrCom' Clone_1 (V12.7.0.0) Fri May  5 22:39:31 2017


Log for 'maxGrCom' Clone_1 (V12.7.0.0) Fri May  5 22:39:31 2017


Log for 'maxGrCom' Clone_1 (V12.7.0.0) Fri May  5 22:39:31 2017


Log for 'maxGrCom' Clone_1 (V12.7.0.0) Fri May  5 22:39:31 2017


Log for 'maxGrCom' Clone_1 (V12.7.0.0) Fri May  5 22:39:31 2017


Log for 'maxGrCom' Clone_1 (V12.7.0.0) Fri May  5 22:39:31 2017


Log for 'maxGrCom' Clone_1 (V12.7.0.0) Fri May  5 22:39:31 2017


Log for 'maxGrCom' Clone_1 (V12.7.0.0) Fri May  5 22:39:32 2017


Log for 'maxGrCom' Clone_1 (V12.7.0.0) Fri May  5 22:39:32 2017


Log for 'maxGrCom' Clone_1 (V12.7.0.0) Fri May  5 22:39:32 2017


Log for 'maxGrCom' Clone_1 (V12.7.0.0) Fri May  5 22:39:32 2017


Log for 'maxGrCom' Clone_1 (V12.7.0.0) Fri May  5 22:39:32 2017


Log for 'maxGrCom' Clone_1 (V12.7.0.0) Fri May  5 22:39:32 2017


Log for 'maxGrCom' Clone_1 (V12.7.0.0) Fri May  5 22:39:33 2017


Log for 'maxGrCom' Clone_1 (V12.7.0.0) Fri May  5 22:39:33 2017


Log for 'maxGrCom' Clone_1 (V12.7.0.0) Fri May  5 22:39:33 2017


Log for 'maxGrCom' Clone_1 (V12.7.0.0) Fri May  5 22:39:33 2017


Log for 'maxGrCom' Clone_1 (V12.7.0.0) Fri May  5 22:39:33 2017


Log for 'maxGrCom' Clone_1 (V12.7.0.0) Fri May  5 22:39:34 2017


Log for 'maxGrCom' Clone_1 (V12.7.0.0) Fri May  5 22:39:34 2017


Log for 'maxGrCom' Clone_1 (V12.7.0.0) Fri May  5 22:39:34 2017


Log for 'maxGrCom' Clone_1 (V12.7.0.0) Fri May  5 22:39:34 2017


Log for 'maxGrCom' Clone_1 (V12.7.0.0) Fri May  5 22:39:34 2017


Log for 'maxGrCom' Clone_1 (V12.7.0.0) Fri May  5 22:39:34 2017


Log for 'maxGrCom' Clone_1 (V12.7.0.0) Fri May  5 22:39:34 2017


Log for 'maxGrCom' Clone_1 (V12.7.0.0) Fri May  5 22:39:35 2017


Log for 'maxGrCom' Clone_1 (V12.7.0.0) Fri May  5 22:39:35 2017


Log for 'maxGrCom' Clone_1 (V12.7.0.0) Fri May  5 22:39:35 2017


Log for 'maxGrCom' Clone_1 (V12.7.0.0) Fri May  5 22:39:35 2017


Log for 'maxGrCom' Clone_1 (V12.7.0.0) Fri May  5 22:39:35 2017


Log for 'maxGrCom' Clone_1 (V12.7.0.0) Fri May  5 22:39:35 2017


Log for 'maxGrCom' Clone_1 (V12.7.0.0) Fri May  5 22:39:36 2017


Log for 'maxGrCom' Clone_1 (V12.7.0.0) Fri May  5 22:39:36 2017


Log for 'maxGrCom' Clone_1 (V12.7.0.0) Fri May  5 22:39:36 2017


Log for 'maxGrCom' Clone_1 (V12.7.0.0) Fri May  5 22:39:36 2017


Log for 'maxGrCom' Clone_1 (V12.7.0.0) Fri May  5 22:39:36 2017


Log for 'maxGrCom' Clone_1 (V12.7.0.0) Fri May  5 22:39:37 2017


Log for 'maxGrCom' Clone_1 (V12.7.0.0) Fri May  5 22:39:37 2017


Log for 'maxGrCom' Clone_1 (V12.7.0.0) Fri May  5 22:39:37 2017


Log for 'maxGrCom' Clone_1 (V12.7.0.0) Fri May  5 22:39:37 2017


Log for 'maxGrCom' Clone_1 (V12.7.0.0) Fri May  5 22:39:37 2017


Log for 'maxGrCom' Clone_1 (V12.7.0.0) Fri May  5 22:39:37 2017


Log for 'maxGrCom' Clone_1 (V12.7.0.0) Fri May  5 22:39:37 2017


Log for 'maxGrCom' Clone_1 (V12.7.0.0) Fri May  5 22:39:38 2017


Log for 'maxGrCom' Clone_1 (V12.7.0.0) Fri May  5 22:39:38 2017


Log for 'maxGrCom' Clone_1 (V12.7.0.0) Fri May  5 22:39:38 2017


Log for 'maxGrCom' Clone_1 (V12.7.0.0) Fri May  5 22:39:38 2017


Log for 'maxGrCom' Clone_1 (V12.7.0.0) Fri May  5 22:39:38 2017


Log for 'maxGrCom' Clone_1 (V12.7.0.0) Fri May  5 22:39:38 2017


Log for 'maxGrCom' Clone_1 (V12.7.0.0) Fri May  5 22:39:38 2017


Log for 'maxGrCom' Clone_1 (V12.7.0.0) Fri May  5 22:39:39 2017


Log for 'maxGrCom' Clone_1 (V12.7.0.0) Fri May  5 22:39:39 2017


Log for 'maxGrCom' Clone_1 (V12.7.0.0) Fri May  5 22:39:39 2017


Log for 'maxGrCom' Clone_1 (V12.7.0.0) Fri May  5 22:39:39 2017


Log for 'maxGrCom' Clone_1 (V12.7.0.0) Fri May  5 22:39:39 2017


Log for 'maxGrCom' Clone_1 (V12.7.0.0) Fri May  5 22:39:40 2017


Log for 'maxGrCom' Clone_1 (V12.7.0.0) Fri May  5 22:39:40 2017


Log for 'maxGrCom' Clone_1 (V12.7.0.0) Fri May  5 22:39:40 2017


Log for 'maxGrCom' Clone_1 (V12.7.0.0) Fri May  5 22:39:40 2017


Log for 'maxGrCom' Clone_1 (V12.7.0.0) Fri May  5 22:39:40 2017


Log for 'maxGrCom' Clone_1 (V12.7.0.0) Fri May  5 22:39:40 2017


Log for 'maxGrCom' Clone_1 (V12.7.0.0) Fri May  5 22:39:40 2017


Log for 'maxGrCom' Clone_1 (V12.7.0.0) Fri May  5 22:39:41 2017


Log for 'maxGrCom' Clone_1 (V12.7.0.0) Fri May  5 22:39:41 2017


Log for 'maxGrCom' Clone_1 (V12.7.0.0) Fri May  5 22:39:41 2017


Log for 'maxGrCom' Clone_1 (V12.7.0.0) Fri May  5 22:39:41 2017


Log for 'maxGrCom' Clone_1 (V12.7.0.0) Fri May  5 22:39:41 2017


Log for 'maxGrCom' Clone_1 (V12.7.0.0) Fri May  5 22:39:41 2017


Log for 'maxGrCom' Clone_1 (V12.7.0.0) Fri May  5 22:39:42 2017


Log for 'maxGrCom' Clone_1 (V12.7.0.0) Fri May  5 22:39:42 2017


Log for 'maxGrCom' Clone_1 (V12.7.0.0) Fri May  5 22:39:42 2017


Log for 'maxGrCom' Clone_1 (V12.7.0.0) Fri May  5 22:39:42 2017


Log for 'maxGrCom' Clone_1 (V12.7.0.0) Fri May  5 22:39:42 2017


Log for 'maxGrCom' Clone_1 (V12.7.0.0) Fri May  5 22:39:42 2017


Log for 'maxGrCom' Clone_1 (V12.7.0.0) Fri May  5 22:39:43 2017


Log for 'maxGrCom' Clone_1 (V12.7.0.0) Fri May  5 22:39:43 2017


Log for 'maxGrCom' Clone_1 (V12.7.0.0) Fri May  5 22:39:43 2017


Log for 'maxGrCom' Clone_1 (V12.7.0.0) Fri May  5 22:39:43 2017


Log for 'maxGrCom' Clone_1 (V12.7.0.0) Fri May  5 22:39:43 2017


Log for 'maxGrCom' Clone_1 (V12.7.0.0) Fri May  5 22:39:43 2017


Log for 'maxGrCom' Clone_1 (V12.7.0.0) Fri May  5 22:39:44 2017


Log for 'maxGrCom' Clone_1 (V12.7.0.0) Fri May  5 22:39:44 2017


Log for 'maxGrCom' Clone_1 (V12.7.0.0) Fri May  5 22:39:44 2017


Log for 'maxGrCom' Clone_1 (V12.7.0.0) Fri May  5 22:39:44 2017


Log for 'maxGrCom' Clone_1 (V12.7.0.0) Fri May  5 22:39:44 2017


Log for 'maxGrCom' Clone_1 (V12.7.0.0) Fri May  5 22:39:44 2017


Log for 'maxGrCom' Clone_1 (V12.7.0.0) Fri May  5 22:39:45 2017


Log for 'maxGrCom' Clone_1 (V12.7.0.0) Fri May  5 22:39:45 2017


Log for 'maxGrCom' Clone_1 (V12.7.0.0) Fri May  5 22:39:45 2017


Log for 'maxGrCom' Clone_1 (V12.7.0.0) Fri May  5 22:39:45 2017


Log for 'maxGrCom' Clone_1 (V12.7.0.0) Fri May  5 22:39:45 2017


Log for 'maxGrCom' Clone_1 (V12.7.0.0) Fri May  5 22:39:45 2017


Log for 'maxGrCom' Clone_1 (V12.7.0.0) Fri May  5 22:39:46 2017


Log for 'maxGrCom' Clone_1 (V12.7.0.0) Fri May  5 22:39:46 2017


Log for 'maxGrCom' Clone_1 (V12.7.0.0) Fri May  5 22:39:46 2017


Log for 'maxGrCom' Clone_1 (V12.7.0.0) Fri May  5 22:39:46 2017


Log for 'maxGrCom' Clone_1 (V12.7.0.0) Fri May  5 22:39:46 2017


Log for 'maxGrCom' Clone_1 (V12.7.0.0) Fri May  5 22:39:46 2017


Log for 'maxGrCom' Clone_1 (V12.7.0.0) Fri May  5 22:39:46 2017


Log for 'maxGrCom' Clone_1 (V12.7.0.0) Fri May  5 22:39:47 2017


Log for 'maxGrCom' Clone_1 (V12.7.0.0) Fri May  5 22:39:47 2017


Log for 'maxGrCom' Clone_1 (V12.7.0.0) Fri May  5 22:39:47 2017


Log for 'maxGrCom' Clone_1 (V12.7.0.0) Fri May  5 22:39:47 2017


Log for 'maxGrCom' Clone_1 (V12.7.0.0) Fri May  5 22:39:47 2017


Log for 'maxGrCom' Clone_1 (V12.7.0.0) Fri May  5 22:39:48 2017


Log for 'maxGrCom' Clone_1 (V12.7.0.0) Fri May  5 22:39:48 2017


Log for 'maxGrCom' Clone_1 (V12.7.0.0) Fri May  5 22:39:48 2017


Log for 'maxGrCom' Clone_1 (V12.7.0.0) Fri May  5 22:39:48 2017


Log for 'maxGrCom' Clone_1 (V12.7.0.0) Fri May  5 22:39:48 2017


Log for 'maxGrCom' Clone_1 (V12.7.0.0) Fri May  5 22:39:48 2017


Log for 'maxGrCom' Clone_1 (V12.7.0.0) Fri May  5 22:39:48 2017


Log for 'maxGrCom' Clone_1 (V12.7.0.0) Fri May  5 22:39:49 2017


Log for 'maxGrCom' Clone_1 (V12.7.0.0) Fri May  5 22:39:49 2017


Log for 'maxGrCom' Clone_1 (V12.7.0.0) Fri May  5 22:39:49 2017


Log for 'maxGrCom' Clone_1 (V12.7.0.0) Fri May  5 22:39:49 2017


Log for 'maxGrCom' Clone_1 (V12.7.0.0) Fri May  5 22:39:49 2017


Log for 'maxGrCom' Clone_1 (V12.7.0.0) Fri May  5 22:39:49 2017


Log for 'maxGrCom' Clone_1 (V12.7.0.0) Fri May  5 22:39:50 2017


Log for 'maxGrCom' Clone_1 (V12.7.0.0) Fri May  5 22:39:50 2017


Log for 'maxGrCom' Clone_1 (V12.7.0.0) Fri May  5 22:39:50 2017


Log for 'maxGrCom' Clone_1 (V12.7.0.0) Fri May  5 22:39:50 2017


Log for 'maxGrCom' Clone_1 (V12.7.0.0) Fri May  5 22:39:50 2017


Log for 'maxGrCom' Clone_1 (V12.7.0.0) Fri May  5 22:39:50 2017


Log for 'maxGrCom' Clone_1 (V12.7.0.0) Fri May  5 22:39:51 2017


Log for 'maxGrCom' Clone_1 (V12.7.0.0) Fri May  5 22:39:51 2017


Log for 'maxGrCom' Clone_1 (V12.7.0.0) Fri May  5 22:39:51 2017


Log for 'maxGrCom' Clone_1 (V12.7.0.0) Fri May  5 22:39:51 2017


Log for 'maxGrCom' Clone_1 (V12.7.0.0) Fri May  5 22:39:51 2017


Log for 'maxGrCom' Clone_1 (V12.7.0.0) Fri May  5 22:39:51 2017


Log for 'maxGrCom' Clone_1 (V12.7.0.0) Fri May  5 22:39:52 2017


Log for 'maxGrCom' Clone_1 (V12.7.0.0) Fri May  5 22:39:52 2017


Log for 'maxGrCom' Clone_1 (V12.7.0.0) Fri May  5 22:39:52 2017


Log for 'maxGrCom' Clone_1 (V12.7.0.0) Fri May  5 22:39:52 2017


Log for 'maxGrCom' Clone_1 (V12.7.0.0) Fri May  5 22:39:52 2017


Log for 'maxGrCom' Clone_1 (V12.7.0.0) Fri May  5 22:39:52 2017


Log for 'maxGrCom' Clone_1 (V12.7.0.0) Fri May  5 22:39:53 2017


Log for 'maxGrCom' Clone_1 (V12.7.0.0) Fri May  5 22:39:53 2017


Log for 'maxGrCom' Clone_1 (V12.7.0.0) Fri May  5 22:39:53 2017


Log for 'maxGrCom' Clone_1 (V12.7.0.0) Fri May  5 22:39:53 2017


Log for 'maxGrCom' Clone_1 (V12.7.0.0) Fri May  5 22:39:53 2017


Log for 'maxGrCom' Clone_1 (V12.7.0.0) Fri May  5 22:39:53 2017


Log for 'maxGrCom' Clone_1 (V12.7.0.0) Fri May  5 22:39:53 2017


Log for 'maxGrCom' Clone_1 (V12.7.0.0) Fri May  5 22:39:54 2017


Log for 'maxGrCom' Clone_1 (V12.7.0.0) Fri May  5 22:39:54 2017


Log for 'maxGrCom' Clone_1 (V12.7.0.0) Fri May  5 22:39:54 2017


Log for 'maxGrCom' Clone_1 (V12.7.0.0) Fri May  5 22:39:54 2017


Log for 'maxGrCom' Clone_1 (V12.7.0.0) Fri May  5 22:39:54 2017


Log for 'maxGrCom' Clone_1 (V12.7.0.0) Fri May  5 22:39:54 2017


Log for 'maxGrCom' Clone_1 (V12.7.0.0) Fri May  5 22:39:55 2017


Log for 'maxGrCom' Clone_1 (V12.7.0.0) Fri May  5 22:39:55 2017


Log for 'maxGrCom' Clone_1 (V12.7.0.0) Fri May  5 22:39:55 2017


Log for 'maxGrCom' Clone_1 (V12.7.0.0) Fri May  5 22:39:55 2017


Log for 'maxGrCom' Clone_1 (V12.7.0.0) Fri May  5 22:39:55 2017


Log for 'maxGrCom' Clone_1 (V12.7.0.0) Fri May  5 22:39:56 2017


Log for 'maxGrCom' Clone_1 (V12.7.0.0) Fri May  5 22:39:56 2017


Log for 'maxGrCom' Clone_1 (V12.7.0.0) Fri May  5 22:39:56 2017


Log for 'maxGrCom' Clone_1 (V12.7.0.0) Fri May  5 22:39:56 2017


Log for 'maxGrCom' Clone_1 (V12.7.0.0) Fri May  5 22:39:56 2017


Log for 'maxGrCom' Clone_1 (V12.7.0.0) Fri May  5 22:39:56 2017


Log for 'maxGrCom' Clone_1 (V12.7.0.0) Fri May  5 22:39:56 2017


Log for 'maxGrCom' Clone_1 (V12.7.0.0) Fri May  5 22:39:57 2017


Log for 'maxGrCom' Clone_1 (V12.7.0.0) Fri May  5 22:39:57 2017


Log for 'maxGrCom' Clone_1 (V12.7.0.0) Fri May  5 22:39:57 2017


Log for 'maxGrCom' Clone_1 (V12.7.0.0) Fri May  5 22:39:57 2017


Log for 'maxGrCom' Clone_1 (V12.7.0.0) Fri May  5 22:39:57 2017


Log for 'maxGrCom' Clone_1 (V12.7.0.0) Fri May  5 22:39:57 2017


Log for 'maxGrCom' Clone_1 (V12.7.0.0) Fri May  5 22:39:58 2017


Log for 'maxGrCom' Clone_1 (V12.7.0.0) Fri May  5 22:39:58 2017


Log for 'maxGrCom' Clone_1 (V12.7.0.0) Fri May  5 22:39:58 2017


Log for 'maxGrCom' Clone_1 (V12.7.0.0) Fri May  5 22:39:58 2017


Log for 'maxGrCom' Clone_1 (V12.7.0.0) Fri May  5 22:39:58 2017


Log for 'maxGrCom' Clone_1 (V12.7.0.0) Fri May  5 22:39:58 2017


Log for 'maxGrCom' Clone_1 (V12.7.0.0) Fri May  5 22:39:59 2017


Log for 'maxGrCom' Clone_1 (V12.7.0.0) Fri May  5 22:39:59 2017


Log for 'maxGrCom' Clone_1 (V12.7.0.0) Fri May  5 22:39:59 2017


Log for 'maxGrCom' Clone_1 (V12.7.0.0) Fri May  5 22:39:59 2017


Log for 'maxGrCom' Clone_1 (V12.7.0.0) Fri May  5 22:39:59 2017


Log for 'maxGrCom' Clone_1 (V12.7.0.0) Fri May  5 22:39:59 2017


Log for 'maxGrCom' Clone_1 (V12.7.0.0) Fri May  5 22:39:59 2017


Log for 'maxGrCom' Clone_1 (V12.7.0.0) Fri May  5 22:40:00 2017


Log for 'maxGrCom' Clone_1 (V12.7.0.0) Fri May  5 22:40:00 2017


Log for 'maxGrCom' Clone_1 (V12.7.0.0) Fri May  5 22:40:00 2017


Log for 'maxGrCom' Clone_1 (V12.7.0.0) Fri May  5 22:40:00 2017


Log for 'maxGrCom' Clone_1 (V12.7.0.0) Fri May  5 22:40:00 2017


Log for 'maxGrCom' Clone_1 (V12.7.0.0) Fri May  5 22:40:00 2017


Log for 'maxGrCom' Clone_1 (V12.7.0.0) Fri May  5 22:40:01 2017


Log for 'maxGrCom' Clone_1 (V12.7.0.0) Fri May  5 22:40:01 2017


Log for 'maxGrCom' Clone_1 (V12.7.0.0) Fri May  5 22:40:01 2017


Log for 'maxGrCom' Clone_1 (V12.7.0.0) Fri May  5 22:40:01 2017


Log for 'maxGrCom' Clone_1 (V12.7.0.0) Fri May  5 22:40:01 2017


Log for 'maxGrCom' Clone_1 (V12.7.0.0) Fri May  5 22:40:02 2017


Log for 'maxGrCom' Clone_1 (V12.7.0.0) Fri May  5 22:40:02 2017


Log for 'maxGrCom' Clone_1 (V12.7.0.0) Fri May  5 22:40:02 2017


Log for 'maxGrCom' Clone_1 (V12.7.0.0) Fri May  5 22:40:02 2017


Log for 'maxGrCom' Clone_1 (V12.7.0.0) Fri May  5 22:40:02 2017


Log for 'maxGrCom' Clone_1 (V12.7.0.0) Fri May  5 22:40:02 2017


Log for 'maxGrCom' Clone_1 (V12.7.0.0) Fri May  5 22:40:02 2017


Log for 'maxGrCom' Clone_1 (V12.7.0.0) Fri May  5 22:40:03 2017


Log for 'maxGrCom' Clone_1 (V12.7.0.0) Fri May  5 22:40:03 2017


Log for 'maxGrCom' Clone_1 (V12.7.0.0) Fri May  5 22:40:03 2017


Log for 'maxGrCom' Clone_1 (V12.7.0.0) Fri May  5 22:40:03 2017


Log for 'maxGrCom' Clone_1 (V12.7.0.0) Fri May  5 22:40:03 2017


Log for 'maxGrCom' Clone_1 (V12.7.0.0) Fri May  5 22:40:03 2017


Log for 'maxGrCom' Clone_1 (V12.7.0.0) Fri May  5 22:40:04 2017


Log for 'maxGrCom' Clone_1 (V12.7.0.0) Fri May  5 22:40:04 2017


Log for 'maxGrCom' Clone_1 (V12.7.0.0) Fri May  5 22:40:04 2017


Log for 'maxGrCom' Clone_1 (V12.7.0.0) Fri May  5 22:40:04 2017


Log for 'maxGrCom' Clone_1 (V12.7.0.0) Fri May  5 22:40:04 2017


Log for 'maxGrCom' Clone_1 (V12.7.0.0) Fri May  5 22:40:04 2017


Log for 'maxGrCom' Clone_1 (V12.7.0.0) Fri May  5 22:40:05 2017


Log for 'maxGrCom' Clone_1 (V12.7.0.0) Fri May  5 22:40:05 2017


Log for 'maxGrCom' Clone_1 (V12.7.0.0) Fri May  5 22:40:05 2017


Log for 'maxGrCom' Clone_1 (V12.7.0.0) Fri May  5 22:40:05 2017


Log for 'maxGrCom' Clone_1 (V12.7.0.0) Fri May  5 22:40:05 2017


Log for 'maxGrCom' Clone_1 (V12.7.0.0) Fri May  5 22:40:05 2017


Log for 'maxGrCom' Clone_1 (V12.7.0.0) Fri May  5 22:40:05 2017


Log for 'maxGrCom' Clone_1 (V12.7.0.0) Fri May  5 22:40:06 2017


Log for 'maxGrCom' Clone_1 (V12.7.0.0) Fri May  5 22:40:06 2017


Log for 'maxGrCom' Clone_1 (V12.7.0.0) Fri May  5 22:40:06 2017


Log for 'maxGrCom' Clone_1 (V12.7.0.0) Fri May  5 22:40:06 2017


Log for 'maxGrCom' Clone_1 (V12.7.0.0) Fri May  5 22:40:06 2017


Log for 'maxGrCom' Clone_1 (V12.7.0.0) Fri May  5 22:40:06 2017


Log for 'maxGrCom' Clone_1 (V12.7.0.0) Fri May  5 22:40:07 2017


Log for 'maxGrCom' Clone_1 (V12.7.0.0) Fri May  5 22:40:07 2017


Log for 'maxGrCom' Clone_1 (V12.7.0.0) Fri May  5 22:40:07 2017


Log for 'maxGrCom' Clone_1 (V12.7.0.0) Fri May  5 22:40:07 2017


Log for 'maxGrCom' Clone_1 (V12.7.0.0) Fri May  5 22:40:07 2017


Log for 'maxGrCom' Clone_1 (V12.7.0.0) Fri May  5 22:40:07 2017


Log for 'maxGrCom' Clone_1 (V12.7.0.0) Fri May  5 22:40:08 2017


Log for 'maxGrCom' Clone_1 (V12.7.0.0) Fri May  5 22:40:08 2017


Log for 'maxGrCom' Clone_1 (V12.7.0.0) Fri May  5 22:40:08 2017


Log for 'maxGrCom' Clone_1 (V12.7.0.0) Fri May  5 22:40:08 2017


Log for 'maxGrCom' Clone_1 (V12.7.0.0) Fri May  5 22:40:08 2017


Log for 'maxGrCom' Clone_1 (V12.7.0.0) Fri May  5 22:40:08 2017


Log for 'maxGrCom' Clone_1 (V12.7.0.0) Fri May  5 22:40:09 2017


Log for 'maxGrCom' Clone_1 (V12.7.0.0) Fri May  5 22:40:09 2017


Log for 'maxGrCom' Clone_1 (V12.7.0.0) Fri May  5 22:40:09 2017


Log for 'maxGrCom' Clone_1 (V12.7.0.0) Fri May  5 22:40:09 2017


Log for 'maxGrCom' Clone_1 (V12.7.0.0) Fri May  5 22:40:09 2017


Log for 'maxGrCom' Clone_1 (V12.7.0.0) Fri May  5 22:40:09 2017


Log for 'maxGrCom' Clone_1 (V12.7.0.0) Fri May  5 22:40:10 2017


Log for 'maxGrCom' Clone_1 (V12.7.0.0) Fri May  5 22:40:10 2017


Log for 'maxGrCom' Clone_1 (V12.7.0.0) Fri May  5 22:40:10 2017


Log for 'maxGrCom' Clone_1 (V12.7.0.0) Fri May  5 22:40:10 2017


Log for 'maxGrCom' Clone_1 (V12.7.0.0) Fri May  5 22:40:10 2017


Log for 'maxGrCom' Clone_1 (V12.7.0.0) Fri May  5 22:40:10 2017


Log for 'maxGrCom' Clone_1 (V12.7.0.0) Fri May  5 22:40:10 2017


Log for 'maxGrCom' Clone_1 (V12.7.0.0) Fri May  5 22:40:11 2017


Log for 'maxGrCom' Clone_1 (V12.7.0.0) Fri May  5 22:40:11 2017


Log for 'maxGrCom' Clone_1 (V12.7.0.0) Fri May  5 22:40:11 2017


Log for 'maxGrCom' Clone_1 (V12.7.0.0) Fri May  5 22:40:11 2017


Log for 'maxGrCom' Clone_1 (V12.7.0.0) Fri May  5 22:40:11 2017


Log for 'maxGrCom' Clone_1 (V12.7.0.0) Fri May  5 22:40:12 2017


Log for 'maxGrCom' Clone_1 (V12.7.0.0) Fri May  5 22:40:12 2017


Log for 'maxGrCom' Clone_1 (V12.7.0.0) Fri May  5 22:40:12 2017


Log for 'maxGrCom' Clone_1 (V12.7.0.0) Fri May  5 22:40:12 2017


Log for 'maxGrCom' Clone_1 (V12.7.0.0) Fri May  5 22:40:12 2017


Log for 'maxGrCom' Clone_1 (V12.7.0.0) Fri May  5 22:40:12 2017


Log for 'maxGrCom' Clone_1 (V12.7.0.0) Fri May  5 22:40:12 2017


Log for 'maxGrCom' Clone_1 (V12.7.0.0) Fri May  5 22:40:12 2017


Log for 'maxGrCom' Clone_1 (V12.7.0.0) Fri May  5 22:40:13 2017


Log for 'maxGrCom' Clone_1 (V12.7.0.0) Fri May  5 22:54:36 2017


Log for 'maxGrCom' Clone_1 (V12.7.0.0) Fri May  5 22:54:36 2017

Primal superbasis not built.

Log for 'maxGrCom' Clone_1 (V12.7.0.0) Fri May  5 22:54:39 2017


Log for 'maxGrCom' Clone_1 (V12.7.0.0) Fri May  5 22:54:39 2017


Log for 'maxGrCom' Clone_1 (V12.7.0.0) Fri May  5 22:54:39 2017


Log for 'maxGrCom' Clone_1 (V12.7.0.0) Fri May  5 22:54:39 2017


Log for 'maxGrCom' Clone_1 (V12.7.0.0) Fri May  5 22:54:39 2017


Log for 'maxGrCom' Clone_1 (V12.7.0.0) Fri May  5 22:54:39 2017


Log for 'maxGrCom' Clone_1 (V12.7.0.0) Fri May  5 22:54:39 2017


Log for 'maxGrCom' Clone_1 (V12.7.0.0) Fri May  5 22:54:40 2017


Log for 'maxGrCom' Clone_1 (V12.7.0.0) Fri May  5 22:54:40 2017


Log for 'maxGrCom' Clone_1 (V12.7.0.0) Fri May  5 22:54:40 2017


Log for 'maxGrCom' Clone_1 (V12.7.0.0) Fri May  5 22:54:40 2017


Log for 'maxGrCom' Clone_1 (V12.7.0.0) Fri May  5 22:54:40 2017


Log for 'maxGrCom' Clone_1 (V12.7.0.0) Fri May  5 22:54:41 2017


Log for 'maxGrCom' Clone_1 (V12.7.0.0) Fri May  5 22:54:41 2017


Log for 'maxGrCom' Clone_1 (V12.7.0.0) Fri May  5 22:54:41 2017


Log for 'maxGrCom' Clone_1 (V12.7.0.0) Fri May  5 22:54:42 2017


Log for 'maxGrCom' Clone_1 (V12.7.0.0) Fri May  5 22:54:42 2017


Log for 'maxGrCom' Clone_1 (V12.7.0.0) Fri May  5 22:54:42 2017


Log for 'maxGrCom' Clone_1 (V12.7.0.0) Fri May  5 22:54:42 2017


Log for 'maxGrCom' Clone_1 (V12.7.0.0) Fri May  5 22:54:42 2017


Log for 'maxGrCom' Clone_1 (V12.7.0.0) Fri May  5 22:54:43 2017


Log for 'maxGrCom' Clone_1 (V12.7.0.0) Fri May  5 22:54:43 2017


Log for 'maxGrCom' Clone_1 (V12.7.0.0) Fri May  5 22:54:43 2017


Log for 'maxGrCom' Clone_1 (V12.7.0.0) Fri May  5 22:54:43 2017


Log for 'maxGrCom' Clone_1 (V12.7.0.0) Fri May  5 22:54:47 2017


Log for 'maxGrCom' Clone_1 (V12.7.0.0) Fri May  5 22:54:47 2017


Log for 'maxGrCom' Clone_1 (V12.7.0.0) Fri May  5 22:54:47 2017


Log for 'maxGrCom' Clone_1 (V12.7.0.0) Fri May  5 22:54:47 2017


Log for 'maxGrCom' Clone_1 (V12.7.0.0) Fri May  5 22:54:47 2017


Log for 'maxGrCom' Clone_1 (V12.7.0.0) Fri May  5 22:54:47 2017


Log for 'maxGrCom' Clone_1 (V12.7.0.0) Fri May  5 22:54:47 2017


Log for 'maxGrCom' Clone_1 (V12.7.0.0) Fri May  5 22:54:48 2017


Log for 'maxGrCom' Clone_1 (V12.7.0.0) Fri May  5 22:54:48 2017


Log for 'maxGrCom' Clone_1 (V12.7.0.0) Fri May  5 22:54:48 2017


Log for 'maxGrCom' Clone_1 (V12.7.0.0) Fri May  5 22:54:48 2017


Log for 'maxGrCom' Clone_1 (V12.7.0.0) Fri May  5 22:54:48 2017


Log for 'maxGrCom' Clone_1 (V12.7.0.0) Fri May  5 22:54:48 2017


Log for 'maxGrCom' Clone_1 (V12.7.0.0) Fri May  5 22:54:48 2017


Log for 'maxGrCom' Clone_1 (V12.7.0.0) Fri May  5 22:54:48 2017


Log for 'maxGrCom' Clone_1 (V12.7.0.0) Fri May  5 22:54:49 2017


Log for 'maxGrCom' Clone_1 (V12.7.0.0) Fri May  5 22:54:49 2017


Log for 'maxGrCom' Clone_1 (V12.7.0.0) Fri May  5 22:54:49 2017


Log for 'maxGrCom' Clone_1 (V12.7.0.0) Fri May  5 22:54:49 2017


Log for 'maxGrCom' Clone_1 (V12.7.0.0) Fri May  5 22:54:49 2017


Log for 'maxGrCom' Clone_1 (V12.7.0.0) Fri May  5 22:54:49 2017


Log for 'maxGrCom' Clone_1 (V12.7.0.0) Fri May  5 22:54:49 2017


Log for 'maxGrCom' Clone_1 (V12.7.0.0) Fri May  5 22:54:49 2017


Log for 'maxGrCom' Clone_1 (V12.7.0.0) Fri May  5 22:54:49 2017


Log for 'maxGrCom' Clone_1 (V12.7.0.0) Fri May  5 22:54:49 2017


Log for 'maxGrCom' Clone_1 (V12.7.0.0) Fri May  5 22:54:50 2017


Log for 'maxGrCom' Clone_1 (V12.7.0.0) Fri May  5 22:54:50 2017


Log for 'maxGrCom' Clone_1 (V12.7.0.0) Fri May  5 22:54:50 2017


Log for 'maxGrCom' Clone_1 (V12.7.0.0) Fri May  5 22:54:52 2017


Log for 'maxGrCom' Clone_1 (V12.7.0.0) Fri May  5 22:54:52 2017


Log for 'maxGrCom' Clone_1 (V12.7.0.0) Fri May  5 22:54:52 2017


Log for 'maxGrCom' Clone_1 (V12.7.0.0) Fri May  5 22:54:52 2017


Log for 'maxGrCom' Clone_1 (V12.7.0.0) Fri May  5 22:54:52 2017


Log for 'maxGrCom' Clone_1 (V12.7.0.0) Fri May  5 22:54:52 2017


Log for 'maxGrCom' Clone_1 (V12.7.0.0) Fri May  5 22:54:53 2017


Log for 'maxGrCom' Clone_1 (V12.7.0.0) Fri May  5 22:54:53 2017


Log for 'maxGrCom' Clone_1 (V12.7.0.0) Fri May  5 22:54:53 2017


Log for 'maxGrCom' Clone_1 (V12.7.0.0) Fri May  5 22:54:53 2017


Log for 'maxGrCom' Clone_1 (V12.7.0.0) Fri May  5 22:54:53 2017


Log for 'maxGrCom' Clone_1 (V12.7.0.0) Fri May  5 22:54:53 2017


Log for 'maxGrCom' Clone_1 (V12.7.0.0) Fri May  5 22:54:53 2017


Log for 'maxGrCom' Clone_1 (V12.7.0.0) Fri May  5 22:54:53 2017


Log for 'maxGrCom' Clone_1 (V12.7.0.0) Fri May  5 22:54:54 2017


Log for 'maxGrCom' Clone_1 (V12.7.0.0) Fri May  5 22:54:54 2017


Log for 'maxGrCom' Clone_1 (V12.7.0.0) Fri May  5 22:54:54 2017


Log for 'maxGrCom' Clone_1 (V12.7.0.0) Fri May  5 22:54:54 2017


Log for 'maxGrCom' Clone_1 (V12.7.0.0) Fri May  5 22:54:54 2017


Log for 'maxGrCom' Clone_1 (V12.7.0.0) Fri May  5 22:54:54 2017


Log for 'maxGrCom' Clone_1 (V12.7.0.0) Fri May  5 22:54:54 2017


Log for 'maxGrCom' Clone_1 (V12.7.0.0) Fri May  5 22:54:54 2017


Log for 'maxGrCom' Clone_1 (V12.7.0.0) Fri May  5 22:54:54 2017


Log for 'maxGrCom' Clone_1 (V12.7.0.0) Fri May  5 22:54:55 2017


Log for 'maxGrCom' Clone_1 (V12.7.0.0) Fri May  5 22:54:55 2017


Log for 'maxGrCom' Clone_1 (V12.7.0.0) Fri May  5 22:54:55 2017


Log for 'maxGrCom' Clone_1 (V12.7.0.0) Fri May  5 22:54:55 2017


Log for 'maxGrCom' Clone_1 (V12.7.0.0) Fri May  5 22:54:55 2017


Log for 'maxGrCom' Clone_1 (V12.7.0.0) Fri May  5 22:54:55 2017


Log for 'maxGrCom' Clone_1 (V12.7.0.0) Fri May  5 22:54:55 2017


Log for 'maxGrCom' Clone_1 (V12.7.0.0) Fri May  5 22:54:55 2017


Log for 'maxGrCom' Clone_1 (V12.7.0.0) Fri May  5 22:54:56 2017


Log for 'maxGrCom' Clone_1 (V12.7.0.0) Fri May  5 22:54:56 2017


Log for 'maxGrCom' Clone_1 (V12.7.0.0) Fri May  5 22:54:56 2017


Log for 'maxGrCom' Clone_1 (V12.7.0.0) Fri May  5 22:54:56 2017


Log for 'maxGrCom' Clone_1 (V12.7.0.0) Fri May  5 22:54:56 2017


Log for 'maxGrCom' Clone_1 (V12.7.0.0) Fri May  5 22:54:56 2017


Log for 'maxGrCom' Clone_1 (V12.7.0.0) Fri May  5 22:54:56 2017


Log for 'maxGrCom' Clone_1 (V12.7.0.0) Fri May  5 22:54:56 2017


Log for 'maxGrCom' Clone_1 (V12.7.0.0) Fri May  5 22:54:57 2017


Log for 'maxGrCom' Clone_1 (V12.7.0.0) Fri May  5 22:54:57 2017


Log for 'maxGrCom' Clone_1 (V12.7.0.0) Fri May  5 22:54:57 2017


Log for 'maxGrCom' Clone_1 (V12.7.0.0) Fri May  5 22:54:57 2017


Log for 'maxGrCom' Clone_1 (V12.7.0.0) Fri May  5 22:54:57 2017


Log for 'maxGrCom' Clone_1 (V12.7.0.0) Fri May  5 22:54:57 2017


Log for 'maxGrCom' Clone_1 (V12.7.0.0) Fri May  5 22:54:58 2017


Log for 'maxGrCom' Clone_1 (V12.7.0.0) Fri May  5 22:54:58 2017


Log for 'maxGrCom' Clone_1 (V12.7.0.0) Fri May  5 22:54:58 2017


Log for 'maxGrCom' Clone_1 (V12.7.0.0) Fri May  5 22:54:58 2017


Log for 'maxGrCom' Clone_1 (V12.7.0.0) Fri May  5 22:54:58 2017


Log for 'maxGrCom' Clone_1 (V12.7.0.0) Fri May  5 22:54:58 2017


Log for 'maxGrCom' Clone_1 (V12.7.0.0) Fri May  5 22:54:58 2017


Log for 'maxGrCom' Clone_1 (V12.7.0.0) Fri May  5 22:55:00 2017


Log for 'maxGrCom' Clone_1 (V12.7.0.0) Fri May  5 22:55:00 2017


Log for 'maxGrCom' Clone_1 (V12.7.0.0) Fri May  5 22:55:01 2017


Log for 'maxGrCom' Clone_1 (V12.7.0.0) Fri May  5 22:55:02 2017


Log for 'maxGrCom' Clone_1 (V12.7.0.0) Fri May  5 22:55:04 2017


Log for 'maxGrCom' Clone_1 (V12.7.0.0) Fri May  5 22:55:04 2017


Log for 'maxGrCom' Clone_1 (V12.7.0.0) Fri May  5 22:55:08 2017


Log for 'maxGrCom' Clone_1 (V12.7.0.0) Fri May  5 22:55:08 2017


Log for 'maxGrCom' Clone_1 (V12.7.0.0) Fri May  5 22:55:08 2017


Log for 'maxGrCom' Clone_1 (V12.7.0.0) Fri May  5 22:55:08 2017


Log for 'maxGrCom' Clone_1 (V12.7.0.0) Fri May  5 22:55:08 2017


Log for 'maxGrCom' Clone_1 (V12.7.0.0) Fri May  5 22:55:09 2017


Log for 'maxGrCom' Clone_1 (V12.7.0.0) Fri May  5 22:55:09 2017


Log for 'maxGrCom' Clone_1 (V12.7.0.0) Fri May  5 22:55:09 2017


Log for 'maxGrCom' Clone_1 (V12.7.0.0) Fri May  5 22:55:09 2017


Log for 'maxGrCom' Clone_1 (V12.7.0.0) Fri May  5 22:55:09 2017


Log for 'maxGrCom' Clone_1 (V12.7.0.0) Fri May  5 22:55:09 2017


Log for 'maxGrCom' Clone_1 (V12.7.0.0) Fri May  5 22:55:09 2017


Log for 'maxGrCom' Clone_1 (V12.7.0.0) Fri May  5 22:55:09 2017


Log for 'maxGrCom' Clone_1 (V12.7.0.0) Fri May  5 22:55:10 2017


Log for 'maxGrCom' Clone_1 (V12.7.0.0) Fri May  5 22:55:10 2017


Log for 'maxGrCom' Clone_1 (V12.7.0.0) Fri May  5 22:55:10 2017


Log for 'maxGrCom' Clone_1 (V12.7.0.0) Fri May  5 22:55:10 2017


Log for 'maxGrCom' Clone_1 (V12.7.0.0) Fri May  5 22:55:10 2017


Log for 'maxGrCom' Clone_1 (V12.7.0.0) Fri May  5 22:55:10 2017


Log for 'maxGrCom' Clone_1 (V12.7.0.0) Fri May  5 22:55:10 2017


Log for 'maxGrCom' Clone_1 (V12.7.0.0) Fri May  5 22:55:10 2017


Log for 'maxGrCom' Clone_1 (V12.7.0.0) Fri May  5 22:55:10 2017


Log for 'maxGrCom' Clone_1 (V12.7.0.0) Fri May  5 22:55:11 2017


Log for 'maxGrCom' Clone_1 (V12.7.0.0) Fri May  5 22:55:11 2017


Log for 'maxGrCom' Clone_1 (V12.7.0.0) Fri May  5 22:55:11 2017


Log for 'maxGrCom' Clone_1 (V12.7.0.0) Fri May  5 22:55:11 2017


Log for 'maxGrCom' Clone_1 (V12.7.0.0) Fri May  5 22:55:13 2017


Log for 'maxGrCom' Clone_1 (V12.7.0.0) Fri May  5 22:55:13 2017


Log for 'maxGrCom' Clone_1 (V12.7.0.0) Fri May  5 22:55:13 2017


Log for 'maxGrCom' Clone_1 (V12.7.0.0) Fri May  5 22:55:14 2017


Log for 'maxGrCom' Clone_1 (V12.7.0.0) Fri May  5 22:55:14 2017


Log for 'maxGrCom' Clone_1 (V12.7.0.0) Fri May  5 22:55:14 2017


Log for 'maxGrCom' Clone_1 (V12.7.0.0) Fri May  5 22:55:14 2017


Log for 'maxGrCom' Clone_1 (V12.7.0.0) Fri May  5 22:55:14 2017


Log for 'maxGrCom' Clone_1 (V12.7.0.0) Fri May  5 22:55:14 2017


Log for 'maxGrCom' Clone_1 (V12.7.0.0) Fri May  5 22:55:14 2017


Log for 'maxGrCom' Clone_1 (V12.7.0.0) Fri May  5 22:55:15 2017


Log for 'maxGrCom' Clone_1 (V12.7.0.0) Fri May  5 22:55:15 2017


Log for 'maxGrCom' Clone_1 (V12.7.0.0) Fri May  5 22:55:15 2017


Log for 'maxGrCom' Clone_1 (V12.7.0.0) Fri May  5 22:55:15 2017


Log for 'maxGrCom' Clone_1 (V12.7.0.0) Fri May  5 22:55:15 2017


Log for 'maxGrCom' Clone_1 (V12.7.0.0) Fri May  5 22:55:15 2017


Log for 'maxGrCom' Clone_1 (V12.7.0.0) Fri May  5 22:55:15 2017


Log for 'maxGrCom' Clone_1 (V12.7.0.0) Fri May  5 22:55:16 2017


Log for 'maxGrCom' Clone_1 (V12.7.0.0) Fri May  5 22:55:16 2017


Log for 'maxGrCom' Clone_1 (V12.7.0.0) Fri May  5 22:55:16 2017


Log for 'maxGrCom' Clone_1 (V12.7.0.0) Fri May  5 22:55:16 2017


Log for 'maxGrCom' Clone_1 (V12.7.0.0) Fri May  5 22:55:16 2017


Log for 'maxGrCom' Clone_1 (V12.7.0.0) Fri May  5 22:55:16 2017


Log for 'maxGrCom' Clone_1 (V12.7.0.0) Fri May  5 22:55:16 2017


Log for 'maxGrCom' Clone_1 (V12.7.0.0) Fri May  5 22:55:16 2017


Log for 'maxGrCom' Clone_1 (V12.7.0.0) Fri May  5 22:55:17 2017


Log for 'maxGrCom' Clone_1 (V12.7.0.0) Fri May  5 22:55:17 2017


Log for 'maxGrCom' Clone_1 (V12.7.0.0) Fri May  5 22:55:17 2017


Log for 'maxGrCom' Clone_1 (V12.7.0.0) Fri May  5 22:55:17 2017


Log for 'maxGrCom' Clone_1 (V12.7.0.0) Fri May  5 22:55:17 2017


Log for 'maxGrCom' Clone_1 (V12.7.0.0) Fri May  5 22:55:17 2017


Log for 'maxGrCom' Clone_1 (V12.7.0.0) Fri May  5 22:55:17 2017


Log for 'maxGrCom' Clone_1 (V12.7.0.0) Fri May  5 22:55:18 2017


Log for 'maxGrCom' Clone_1 (V12.7.0.0) Fri May  5 22:55:18 2017


Log for 'maxGrCom' Clone_1 (V12.7.0.0) Fri May  5 22:55:18 2017


Log for 'maxGrCom' Clone_1 (V12.7.0.0) Fri May  5 22:55:18 2017


Log for 'maxGrCom' Clone_1 (V12.7.0.0) Fri May  5 22:55:18 2017


Log for 'maxGrCom' Clone_1 (V12.7.0.0) Fri May  5 22:55:18 2017


Log for 'maxGrCom' Clone_1 (V12.7.0.0) Fri May  5 22:55:18 2017


Log for 'maxGrCom' Clone_1 (V12.7.0.0) Fri May  5 22:55:19 2017


Log for 'maxGrCom' Clone_1 (V12.7.0.0) Fri May  5 22:55:19 2017


Log for 'maxGrCom' Clone_1 (V12.7.0.0) Fri May  5 22:55:19 2017


Log for 'maxGrCom' Clone_1 (V12.7.0.0) Fri May  5 22:55:19 2017


Log for 'maxGrCom' Clone_1 (V12.7.0.0) Fri May  5 22:55:19 2017


Log for 'maxGrCom' Clone_1 (V12.7.0.0) Fri May  5 22:55:19 2017


Log for 'maxGrCom' Clone_1 (V12.7.0.0) Fri May  5 22:55:19 2017


Log for 'maxGrCom' Clone_1 (V12.7.0.0) Fri May  5 22:55:20 2017


Log for 'maxGrCom' Clone_1 (V12.7.0.0) Fri May  5 22:55:20 2017


Log for 'maxGrCom' Clone_1 (V12.7.0.0) Fri May  5 22:55:20 2017


Log for 'maxGrCom' Clone_1 (V12.7.0.0) Fri May  5 22:55:20 2017


Log for 'maxGrCom' Clone_1 (V12.7.0.0) Fri May  5 22:55:20 2017


Log for 'maxGrCom' Clone_1 (V12.7.0.0) Fri May  5 22:55:20 2017


Log for 'maxGrCom' Clone_1 (V12.7.0.0) Fri May  5 22:55:23 2017


Log for 'maxGrCom' Clone_1 (V12.7.0.0) Fri May  5 22:55:23 2017


Log for 'maxGrCom' Clone_1 (V12.7.0.0) Fri May  5 22:55:23 2017


Log for 'maxGrCom' Clone_1 (V12.7.0.0) Fri May  5 22:55:23 2017


Log for 'maxGrCom' Clone_1 (V12.7.0.0) Fri May  5 22:55:24 2017


Log for 'maxGrCom' Clone_1 (V12.7.0.0) Fri May  5 22:55:24 2017


Log for 'maxGrCom' Clone_1 (V12.7.0.0) Fri May  5 22:55:24 2017


Log for 'maxGrCom' Clone_1 (V12.7.0.0) Fri May  5 22:55:24 2017


Log for 'maxGrCom' Clone_1 (V12.7.0.0) Fri May  5 22:55:24 2017


Log for 'maxGrCom' Clone_1 (V12.7.0.0) Fri May  5 22:55:24 2017


Log for 'maxGrCom' Clone_1 (V12.7.0.0) Fri May  5 22:55:24 2017


Log for 'maxGrCom' Clone_1 (V12.7.0.0) Fri May  5 22:55:24 2017


Log for 'maxGrCom' Clone_1 (V12.7.0.0) Fri May  5 22:55:24 2017


Log for 'maxGrCom' Clone_1 (V12.7.0.0) Fri May  5 22:55:25 2017


Log for 'maxGrCom' Clone_1 (V12.7.0.0) Fri May  5 22:55:25 2017


Log for 'maxGrCom' Clone_1 (V12.7.0.0) Fri May  5 22:55:25 2017


Log for 'maxGrCom' Clone_1 (V12.7.0.0) Fri May  5 22:55:26 2017


Log for 'maxGrCom' Clone_1 (V12.7.0.0) Fri May  5 22:55:26 2017


Log for 'maxGrCom' Clone_1 (V12.7.0.0) Fri May  5 22:55:26 2017


Log for 'maxGrCom' Clone_1 (V12.7.0.0) Fri May  5 22:55:26 2017


Log for 'maxGrCom' Clone_1 (V12.7.0.0) Fri May  5 22:55:26 2017


Log for 'maxGrCom' Clone_1 (V12.7.0.0) Fri May  5 22:55:26 2017


Log for 'maxGrCom' Clone_1 (V12.7.0.0) Fri May  5 22:55:26 2017


Log for 'maxGrCom' Clone_1 (V12.7.0.0) Fri May  5 22:55:26 2017


Log for 'maxGrCom' Clone_1 (V12.7.0.0) Fri May  5 22:55:27 2017


Log for 'maxGrCom' Clone_1 (V12.7.0.0) Fri May  5 22:55:27 2017


Log for 'maxGrCom' Clone_1 (V12.7.0.0) Fri May  5 22:55:27 2017


Log for 'maxGrCom' Clone_1 (V12.7.0.0) Fri May  5 22:55:27 2017


Log for 'maxGrCom' Clone_1 (V12.7.0.0) Fri May  5 22:55:27 2017


Log for 'maxGrCom' Clone_1 (V12.7.0.0) Fri May  5 22:55:27 2017


Log for 'maxGrCom' Clone_1 (V12.7.0.0) Fri May  5 22:55:27 2017


Log for 'maxGrCom' Clone_1 (V12.7.0.0) Fri May  5 22:55:27 2017


Log for 'maxGrCom' Clone_1 (V12.7.0.0) Fri May  5 22:55:27 2017


Log for 'maxGrCom' Clone_1 (V12.7.0.0) Fri May  5 22:55:28 2017


Log for 'maxGrCom' Clone_1 (V12.7.0.0) Fri May  5 22:55:28 2017


Log for 'maxGrCom' Clone_1 (V12.7.0.0) Fri May  5 22:55:28 2017


Log for 'maxGrCom' Clone_1 (V12.7.0.0) Fri May  5 22:55:28 2017


Log for 'maxGrCom' Clone_1 (V12.7.0.0) Fri May  5 22:55:28 2017


Log for 'maxGrCom' Clone_1 (V12.7.0.0) Fri May  5 22:55:28 2017


Log for 'maxGrCom' Clone_1 (V12.7.0.0) Fri May  5 22:55:28 2017


Log for 'maxGrCom' Clone_1 (V12.7.0.0) Fri May  5 22:55:28 2017


Log for 'maxGrCom' Clone_1 (V12.7.0.0) Fri May  5 22:55:28 2017


Log for 'maxGrCom' Clone_1 (V12.7.0.0) Fri May  5 22:55:29 2017


Log for 'maxGrCom' Clone_1 (V12.7.0.0) Fri May  5 22:55:29 2017


Log for 'maxGrCom' Clone_1 (V12.7.0.0) Fri May  5 22:55:29 2017


Log for 'maxGrCom' Clone_1 (V12.7.0.0) Fri May  5 22:55:29 2017


Log for 'maxGrCom' Clone_1 (V12.7.0.0) Fri May  5 22:55:29 2017


Log for 'maxGrCom' Clone_1 (V12.7.0.0) Fri May  5 22:55:29 2017


Log for 'maxGrCom' Clone_1 (V12.7.0.0) Fri May  5 22:55:29 2017


Log for 'maxGrCom' Clone_1 (V12.7.0.0) Fri May  5 22:55:29 2017


Log for 'maxGrCom' Clone_1 (V12.7.0.0) Fri May  5 22:55:29 2017


Log for 'maxGrCom' Clone_1 (V12.7.0.0) Fri May  5 22:55:30 2017


Log for 'maxGrCom' Clone_1 (V12.7.0.0) Fri May  5 22:55:30 2017


Log for 'maxGrCom' Clone_1 (V12.7.0.0) Fri May  5 22:55:30 2017


Log for 'maxGrCom' Clone_1 (V12.7.0.0) Fri May  5 22:55:30 2017


Log for 'maxGrCom' Clone_1 (V12.7.0.0) Fri May  5 22:55:30 2017


Log for 'maxGrCom' Clone_1 (V12.7.0.0) Fri May  5 22:55:30 2017


Log for 'maxGrCom' Clone_1 (V12.7.0.0) Fri May  5 22:55:30 2017


Log for 'maxGrCom' Clone_1 (V12.7.0.0) Fri May  5 22:55:30 2017


Log for 'maxGrCom' Clone_1 (V12.7.0.0) Fri May  5 22:55:30 2017


Log for 'maxGrCom' Clone_1 (V12.7.0.0) Fri May  5 22:55:30 2017


Log for 'maxGrCom' Clone_1 (V12.7.0.0) Fri May  5 22:55:31 2017


Log for 'maxGrCom' Clone_1 (V12.7.0.0) Fri May  5 22:55:31 2017


Log for 'maxGrCom' Clone_1 (V12.7.0.0) Fri May  5 22:55:31 2017


Log for 'maxGrCom' Clone_1 (V12.7.0.0) Fri May  5 22:55:31 2017


Log for 'maxGrCom' Clone_1 (V12.7.0.0) Fri May  5 22:55:31 2017


Log for 'maxGrCom' Clone_1 (V12.7.0.0) Fri May  5 22:55:31 2017


Log for 'maxGrCom' Clone_1 (V12.7.0.0) Fri May  5 22:55:31 2017


Log for 'maxGrCom' Clone_1 (V12.7.0.0) Fri May  5 22:55:31 2017


Log for 'maxGrCom' Clone_1 (V12.7.0.0) Fri May  5 22:55:31 2017


Log for 'maxGrCom' Clone_1 (V12.7.0.0) Fri May  5 22:55:32 2017


Log for 'maxGrCom' Clone_1 (V12.7.0.0) Fri May  5 22:55:32 2017


Log for 'maxGrCom' Clone_1 (V12.7.0.0) Fri May  5 22:55:32 2017


Log for 'maxGrCom' Clone_1 (V12.7.0.0) Fri May  5 22:55:32 2017


Log for 'maxGrCom' Clone_1 (V12.7.0.0) Fri May  5 22:55:32 2017


Log for 'maxGrCom' Clone_1 (V12.7.0.0) Fri May  5 22:55:32 2017


Log for 'maxGrCom' Clone_1 (V12.7.0.0) Fri May  5 22:55:32 2017


Log for 'maxGrCom' Clone_1 (V12.7.0.0) Fri May  5 22:55:32 2017


Log for 'maxGrCom' Clone_1 (V12.7.0.0) Fri May  5 22:55:32 2017


Log for 'maxGrCom' Clone_1 (V12.7.0.0) Fri May  5 22:55:33 2017


Log for 'maxGrCom' Clone_1 (V12.7.0.0) Fri May  5 22:55:33 2017


Log for 'maxGrCom' Clone_1 (V12.7.0.0) Fri May  5 22:55:33 2017


Log for 'maxGrCom' Clone_1 (V12.7.0.0) Fri May  5 22:55:33 2017


Log for 'maxGrCom' Clone_1 (V12.7.0.0) Fri May  5 22:55:33 2017


Log for 'maxGrCom' Clone_1 (V12.7.0.0) Fri May  5 22:55:34 2017


Log for 'maxGrCom' Clone_1 (V12.7.0.0) Fri May  5 22:55:34 2017


Log for 'maxGrCom' Clone_1 (V12.7.0.0) Fri May  5 22:55:34 2017


Log for 'maxGrCom' Clone_1 (V12.7.0.0) Fri May  5 22:55:34 2017


Log for 'maxGrCom' Clone_1 (V12.7.0.0) Fri May  5 22:55:34 2017


Log for 'maxGrCom' Clone_1 (V12.7.0.0) Fri May  5 22:55:34 2017


Log for 'maxGrCom' Clone_1 (V12.7.0.0) Fri May  5 22:55:35 2017


Log for 'maxGrCom' Clone_1 (V12.7.0.0) Fri May  5 22:55:35 2017


Log for 'maxGrCom' Clone_1 (V12.7.0.0) Fri May  5 22:55:35 2017


Log for 'maxGrCom' Clone_1 (V12.7.0.0) Fri May  5 22:55:35 2017


Log for 'maxGrCom' Clone_1 (V12.7.0.0) Fri May  5 22:55:35 2017


Log for 'maxGrCom' Clone_1 (V12.7.0.0) Fri May  5 22:55:35 2017


Log for 'maxGrCom' Clone_1 (V12.7.0.0) Fri May  5 22:55:35 2017


Log for 'maxGrCom' Clone_1 (V12.7.0.0) Fri May  5 22:55:35 2017


Log for 'maxGrCom' Clone_1 (V12.7.0.0) Fri May  5 22:55:36 2017


Log for 'maxGrCom' Clone_1 (V12.7.0.0) Fri May  5 22:55:36 2017


Log for 'maxGrCom' Clone_1 (V12.7.0.0) Fri May  5 22:55:36 2017


Log for 'maxGrCom' Clone_1 (V12.7.0.0) Fri May  5 22:55:36 2017


Log for 'maxGrCom' Clone_1 (V12.7.0.0) Fri May  5 22:55:37 2017


Log for 'maxGrCom' Clone_1 (V12.7.0.0) Fri May  5 22:55:38 2017


Log for 'maxGrCom' Clone_1 (V12.7.0.0) Fri May  5 22:55:38 2017


Log for 'maxGrCom' Clone_1 (V12.7.0.0) Fri May  5 22:55:38 2017


Log for 'maxGrCom' Clone_1 (V12.7.0.0) Fri May  5 22:55:38 2017


Log for 'maxGrCom' Clone_1 (V12.7.0.0) Fri May  5 22:55:38 2017


Log for 'maxGrCom' Clone_1 (V12.7.0.0) Fri May  5 22:55:38 2017


Log for 'maxGrCom' Clone_1 (V12.7.0.0) Fri May  5 22:55:38 2017


Log for 'maxGrCom' Clone_1 (V12.7.0.0) Fri May  5 22:55:38 2017


Log for 'maxGrCom' Clone_1 (V12.7.0.0) Fri May  5 22:55:39 2017


Log for 'maxGrCom' Clone_1 (V12.7.0.0) Fri May  5 22:55:39 2017


Log for 'maxGrCom' Clone_1 (V12.7.0.0) Fri May  5 22:55:39 2017


Log for 'maxGrCom' Clone_1 (V12.7.0.0) Fri May  5 22:55:39 2017


Log for 'maxGrCom' Clone_1 (V12.7.0.0) Fri May  5 22:55:39 2017


Log for 'maxGrCom' Clone_1 (V12.7.0.0) Fri May  5 22:55:39 2017


Log for 'maxGrCom' Clone_1 (V12.7.0.0) Fri May  5 22:55:39 2017


Log for 'maxGrCom' Clone_1 (V12.7.0.0) Fri May  5 22:55:39 2017


Log for 'maxGrCom' Clone_1 (V12.7.0.0) Fri May  5 22:55:39 2017


Log for 'maxGrCom' Clone_1 (V12.7.0.0) Fri May  5 22:55:40 2017


Log for 'maxGrCom' Clone_1 (V12.7.0.0) Fri May  5 22:55:40 2017


Log for 'maxGrCom' Clone_1 (V12.7.0.0) Fri May  5 22:55:40 2017


Log for 'maxGrCom' Clone_1 (V12.7.0.0) Fri May  5 22:55:40 2017


Log for 'maxGrCom' Clone_1 (V12.7.0.0) Fri May  5 22:55:40 2017


Log for 'maxGrCom' Clone_1 (V12.7.0.0) Fri May  5 22:55:40 2017


Log for 'maxGrCom' Clone_1 (V12.7.0.0) Fri May  5 22:55:40 2017


Log for 'maxGrCom' Clone_1 (V12.7.0.0) Fri May  5 22:55:40 2017


Log for 'maxGrCom' Clone_1 (V12.7.0.0) Fri May  5 22:55:41 2017


Log for 'maxGrCom' Clone_1 (V12.7.0.0) Fri May  5 22:55:41 2017


Log for 'maxGrCom' Clone_1 (V12.7.0.0) Fri May  5 22:55:41 2017


Log for 'maxGrCom' Clone_1 (V12.7.0.0) Fri May  5 22:55:41 2017


Log for 'maxGrCom' Clone_1 (V12.7.0.0) Fri May  5 22:55:42 2017


Log for 'maxGrCom' Clone_1 (V12.7.0.0) Fri May  5 22:55:42 2017


Log for 'maxGrCom' Clone_1 (V12.7.0.0) Fri May  5 22:55:42 2017


Log for 'maxGrCom' Clone_1 (V12.7.0.0) Fri May  5 22:55:42 2017


Log for 'maxGrCom' Clone_1 (V12.7.0.0) Fri May  5 22:55:42 2017


Log for 'maxGrCom' Clone_1 (V12.7.0.0) Fri May  5 22:55:43 2017


Log for 'maxGrCom' Clone_1 (V12.7.0.0) Fri May  5 22:55:43 2017


Log for 'maxGrCom' Clone_1 (V12.7.0.0) Fri May  5 22:55:43 2017


Log for 'maxGrCom' Clone_1 (V12.7.0.0) Fri May  5 22:55:43 2017


Log for 'maxGrCom' Clone_1 (V12.7.0.0) Fri May  5 22:55:43 2017


Log for 'maxGrCom' Clone_1 (V12.7.0.0) Fri May  5 22:55:45 2017


Log for 'maxGrCom' Clone_1 (V12.7.0.0) Fri May  5 22:55:45 2017


Log for 'maxGrCom' Clone_1 (V12.7.0.0) Fri May  5 22:55:45 2017


Log for 'maxGrCom' Clone_1 (V12.7.0.0) Fri May  5 22:55:45 2017


Log for 'maxGrCom' Clone_1 (V12.7.0.0) Fri May  5 22:55:45 2017


Log for 'maxGrCom' Clone_1 (V12.7.0.0) Fri May  5 22:55:45 2017


Log for 'maxGrCom' Clone_1 (V12.7.0.0) Fri May  5 22:55:45 2017


Log for 'maxGrCom' Clone_1 (V12.7.0.0) Fri May  5 22:55:45 2017


Log for 'maxGrCom' Clone_1 (V12.7.0.0) Fri May  5 22:55:45 2017


Log for 'maxGrCom' Clone_1 (V12.7.0.0) Fri May  5 22:55:46 2017


Log for 'maxGrCom' Clone_1 (V12.7.0.0) Fri May  5 22:55:46 2017


Log for 'maxGrCom' Clone_1 (V12.7.0.0) Fri May  5 22:55:46 2017


Log for 'maxGrCom' Clone_1 (V12.7.0.0) Fri May  5 22:55:46 2017


Log for 'maxGrCom' Clone_1 (V12.7.0.0) Fri May  5 22:55:46 2017


Log for 'maxGrCom' Clone_1 (V12.7.0.0) Fri May  5 22:55:46 2017


Log for 'maxGrCom' Clone_1 (V12.7.0.0) Fri May  5 22:55:46 2017


Log for 'maxGrCom' Clone_1 (V12.7.0.0) Fri May  5 22:55:46 2017


Log for 'maxGrCom' Clone_1 (V12.7.0.0) Fri May  5 22:55:46 2017


Log for 'maxGrCom' Clone_1 (V12.7.0.0) Fri May  5 22:55:47 2017


Log for 'maxGrCom' Clone_1 (V12.7.0.0) Fri May  5 22:55:47 2017


Log for 'maxGrCom' Clone_1 (V12.7.0.0) Fri May  5 22:55:47 2017


Log for 'maxGrCom' Clone_1 (V12.7.0.0) Fri May  5 22:55:47 2017


Log for 'maxGrCom' Clone_1 (V12.7.0.0) Fri May  5 22:55:47 2017


Log for 'maxGrCom' Clone_1 (V12.7.0.0) Fri May  5 22:55:47 2017


Log for 'maxGrCom' Clone_1 (V12.7.0.0) Fri May  5 22:55:47 2017


Log for 'maxGrCom' Clone_1 (V12.7.0.0) Fri May  5 22:55:47 2017


Log for 'maxGrCom' Clone_1 (V12.7.0.0) Fri May  5 22:55:47 2017


Log for 'maxGrCom' Clone_1 (V12.7.0.0) Fri May  5 22:55:48 2017


Log for 'maxGrCom' Clone_1 (V12.7.0.0) Fri May  5 22:55:49 2017


Log for 'maxGrCom' Clone_1 (V12.7.0.0) Fri May  5 22:55:49 2017


Log for 'maxGrCom' Clone_1 (V12.7.0.0) Fri May  5 22:55:49 2017


Log for 'maxGrCom' Clone_1 (V12.7.0.0) Fri May  5 22:55:49 2017


Log for 'maxGrCom' Clone_1 (V12.7.0.0) Fri May  5 22:55:49 2017


Log for 'maxGrCom' Clone_1 (V12.7.0.0) Fri May  5 22:55:49 2017


Log for 'maxGrCom' Clone_1 (V12.7.0.0) Fri May  5 22:55:49 2017


Log for 'maxGrCom' Clone_1 (V12.7.0.0) Fri May  5 22:55:49 2017


Log for 'maxGrCom' Clone_1 (V12.7.0.0) Fri May  5 22:55:50 2017


Log for 'maxGrCom' Clone_1 (V12.7.0.0) Fri May  5 22:55:50 2017


Log for 'maxGrCom' Clone_1 (V12.7.0.0) Fri May  5 22:55:50 2017


Log for 'maxGrCom' Clone_1 (V12.7.0.0) Fri May  5 22:55:50 2017


Log for 'maxGrCom' Clone_1 (V12.7.0.0) Fri May  5 22:55:50 2017


Log for 'maxGrCom' Clone_1 (V12.7.0.0) Fri May  5 22:55:50 2017


Log for 'maxGrCom' Clone_1 (V12.7.0.0) Fri May  5 22:55:50 2017


Log for 'maxGrCom' Clone_1 (V12.7.0.0) Fri May  5 22:55:50 2017


Log for 'maxGrCom' Clone_1 (V12.7.0.0) Fri May  5 22:55:53 2017


Log for 'maxGrCom' Clone_1 (V12.7.0.0) Fri May  5 22:55:53 2017


Log for 'maxGrCom' Clone_1 (V12.7.0.0) Fri May  5 22:55:53 2017


Log for 'maxGrCom' Clone_1 (V12.7.0.0) Fri May  5 22:55:54 2017


Log for 'maxGrCom' Clone_1 (V12.7.0.0) Fri May  5 22:55:54 2017


Log for 'maxGrCom' Clone_1 (V12.7.0.0) Fri May  5 22:55:54 2017


Log for 'maxGrCom' Clone_1 (V12.7.0.0) Fri May  5 22:55:54 2017


Log for 'maxGrCom' Clone_1 (V12.7.0.0) Fri May  5 22:55:54 2017


Log for 'maxGrCom' Clone_1 (V12.7.0.0) Fri May  5 22:55:54 2017


Log for 'maxGrCom' Clone_1 (V12.7.0.0) Fri May  5 22:55:54 2017


Log for 'maxGrCom' Clone_1 (V12.7.0.0) Fri May  5 22:55:54 2017


Log for 'maxGrCom' Clone_1 (V12.7.0.0) Fri May  5 22:55:54 2017


Log for 'maxGrCom' Clone_1 (V12.7.0.0) Fri May  5 22:55:55 2017


Log for 'maxGrCom' Clone_1 (V12.7.0.0) Fri May  5 22:55:55 2017


Log for 'maxGrCom' Clone_1 (V12.7.0.0) Fri May  5 22:55:55 2017


Log for 'maxGrCom' Clone_1 (V12.7.0.0) Fri May  5 22:55:55 2017


Log for 'maxGrCom' Clone_1 (V12.7.0.0) Fri May  5 22:55:55 2017


Log for 'maxGrCom' Clone_1 (V12.7.0.0) Fri May  5 22:55:55 2017


Log for 'maxGrCom' Clone_1 (V12.7.0.0) Fri May  5 22:55:55 2017


Log for 'maxGrCom' Clone_1 (V12.7.0.0) Fri May  5 22:55:55 2017


Log for 'maxGrCom' Clone_1 (V12.7.0.0) Fri May  5 22:55:55 2017


Log for 'maxGrCom' Clone_1 (V12.7.0.0) Fri May  5 22:55:55 2017


Log for 'maxGrCom' Clone_1 (V12.7.0.0) Fri May  5 22:55:56 2017


Log for 'maxGrCom' Clone_1 (V12.7.0.0) Fri May  5 22:55:56 2017


Log for 'maxGrCom' Clone_1 (V12.7.0.0) Fri May  5 22:55:56 2017


Log for 'maxGrCom' Clone_1 (V12.7.0.0) Fri May  5 22:55:56 2017


Log for 'maxGrCom' Clone_1 (V12.7.0.0) Fri May  5 22:55:56 2017


Log for 'maxGrCom' Clone_1 (V12.7.0.0) Fri May  5 22:55:56 2017


Log for 'maxGrCom' Clone_1 (V12.7.0.0) Fri May  5 22:55:56 2017


Log for 'maxGrCom' Clone_1 (V12.7.0.0) Fri May  5 22:55:56 2017


Log for 'maxGrCom' Clone_1 (V12.7.0.0) Fri May  5 22:55:56 2017


Log for 'maxGrCom' Clone_1 (V12.7.0.0) Fri May  5 22:55:57 2017


Log for 'maxGrCom' Clone_1 (V12.7.0.0) Fri May  5 22:55:59 2017


Log for 'maxGrCom' Clone_1 (V12.7.0.0) Fri May  5 22:55:59 2017


Log for 'maxGrCom' Clone_1 (V12.7.0.0) Fri May  5 22:55:59 2017


Log for 'maxGrCom' Clone_1 (V12.7.0.0) Fri May  5 22:55:59 2017


Log for 'maxGrCom' Clone_1 (V12.7.0.0) Fri May  5 22:55:59 2017


Log for 'maxGrCom' Clone_1 (V12.7.0.0) Fri May  5 22:55:59 2017


Log for 'maxGrCom' Clone_1 (V12.7.0.0) Fri May  5 22:56:00 2017


Log for 'maxGrCom' Clone_1 (V12.7.0.0) Fri May  5 22:56:00 2017


Log for 'maxGrCom' Clone_1 (V12.7.0.0) Fri May  5 22:56:02 2017


Log for 'maxGrCom' Clone_1 (V12.7.0.0) Fri May  5 22:56:02 2017


Log for 'maxGrCom' Clone_1 (V12.7.0.0) Fri May  5 22:56:03 2017


Log for 'maxGrCom' Clone_1 (V12.7.0.0) Fri May  5 22:56:03 2017


Log for 'maxGrCom' Clone_1 (V12.7.0.0) Fri May  5 22:56:03 2017


Log for 'maxGrCom' Clone_1 (V12.7.0.0) Fri May  5 22:56:03 2017


Log for 'maxGrCom' Clone_1 (V12.7.0.0) Fri May  5 22:56:03 2017


Log for 'maxGrCom' Clone_1 (V12.7.0.0) Fri May  5 22:56:03 2017


Log for 'maxGrCom' Clone_1 (V12.7.0.0) Fri May  5 22:56:03 2017


Log for 'maxGrCom' Clone_1 (V12.7.0.0) Fri May  5 22:56:03 2017


Log for 'maxGrCom' Clone_1 (V12.7.0.0) Fri May  5 22:56:03 2017


Log for 'maxGrCom' Clone_1 (V12.7.0.0) Fri May  5 22:56:04 2017


Log for 'maxGrCom' Clone_1 (V12.7.0.0) Fri May  5 22:56:04 2017


Log for 'maxGrCom' Clone_1 (V12.7.0.0) Fri May  5 22:56:04 2017


Log for 'maxGrCom' Clone_1 (V12.7.0.0) Fri May  5 22:56:04 2017


Log for 'maxGrCom' Clone_1 (V12.7.0.0) Fri May  5 22:56:04 2017


Log for 'maxGrCom' Clone_1 (V12.7.0.0) Fri May  5 22:56:04 2017


Log for 'maxGrCom' Clone_1 (V12.7.0.0) Fri May  5 22:56:04 2017


Log for 'maxGrCom' Clone_1 (V12.7.0.0) Fri May  5 22:56:04 2017


Log for 'maxGrCom' Clone_1 (V12.7.0.0) Fri May  5 22:56:04 2017


Log for 'maxGrCom' Clone_1 (V12.7.0.0) Fri May  5 22:56:05 2017


Log for 'maxGrCom' Clone_1 (V12.7.0.0) Fri May  5 22:56:05 2017


Log for 'maxGrCom' Clone_1 (V12.7.0.0) Fri May  5 22:56:05 2017


Log for 'maxGrCom' Clone_1 (V12.7.0.0) Fri May  5 22:56:05 2017


Log for 'maxGrCom' Clone_1 (V12.7.0.0) Fri May  5 22:56:05 2017


Log for 'maxGrCom' Clone_1 (V12.7.0.0) Fri May  5 22:56:05 2017


Log for 'maxGrCom' Clone_1 (V12.7.0.0) Fri May  5 22:56:05 2017


Log for 'maxGrCom' Clone_1 (V12.7.0.0) Fri May  5 22:56:05 2017


Log for 'maxGrCom' Clone_1 (V12.7.0.0) Fri May  5 22:56:05 2017


Log for 'maxGrCom' Clone_1 (V12.7.0.0) Fri May  5 22:56:06 2017


Log for 'maxGrCom' Clone_1 (V12.7.0.0) Fri May  5 22:56:08 2017


Log for 'maxGrCom' Clone_1 (V12.7.0.0) Fri May  5 22:56:08 2017


Log for 'maxGrCom' Clone_1 (V12.7.0.0) Fri May  5 22:56:08 2017


Log for 'maxGrCom' Clone_1 (V12.7.0.0) Fri May  5 22:56:08 2017


Log for 'maxGrCom' Clone_1 (V12.7.0.0) Fri May  5 22:56:08 2017


Log for 'maxGrCom' Clone_1 (V12.7.0.0) Fri May  5 22:56:08 2017


Log for 'maxGrCom' Clone_1 (V12.7.0.0) Fri May  5 22:56:08 2017


Log for 'maxGrCom' Clone_1 (V12.7.0.0) Fri May  5 22:56:08 2017


Log for 'maxGrCom' Clone_1 (V12.7.0.0) Fri May  5 22:56:09 2017


Log for 'maxGrCom' Clone_1 (V12.7.0.0) Fri May  5 22:56:09 2017


Log for 'maxGrCom' Clone_1 (V12.7.0.0) Fri May  5 22:56:11 2017


Log for 'maxGrCom' Clone_1 (V12.7.0.0) Fri May  5 22:56:11 2017


Log for 'maxGrCom' Clone_1 (V12.7.0.0) Fri May  5 22:56:11 2017


Log for 'maxGrCom' Clone_1 (V12.7.0.0) Fri May  5 22:56:11 2017


Log for 'maxGrCom' Clone_1 (V12.7.0.0) Fri May  5 22:56:11 2017


Log for 'maxGrCom' Clone_1 (V12.7.0.0) Fri May  5 22:56:11 2017


Log for 'maxGrCom' Clone_1 (V12.7.0.0) Fri May  5 22:56:11 2017


Log for 'maxGrCom' Clone_1 (V12.7.0.0) Fri May  5 22:56:11 2017


Log for 'maxGrCom' Clone_1 (V12.7.0.0) Fri May  5 22:56:11 2017


Log for 'maxGrCom' Clone_1 (V12.7.0.0) Fri May  5 22:56:12 2017


Log for 'maxGrCom' Clone_1 (V12.7.0.0) Fri May  5 22:56:12 2017


Log for 'maxGrCom' Clone_1 (V12.7.0.0) Fri May  5 22:56:12 2017


Log for 'maxGrCom' Clone_1 (V12.7.0.0) Fri May  5 22:56:12 2017


Log for 'maxGrCom' Clone_1 (V12.7.0.0) Fri May  5 22:56:12 2017


Log for 'maxGrCom' Clone_1 (V12.7.0.0) Fri May  5 22:56:12 2017


Log for 'maxGrCom' Clone_1 (V12.7.0.0) Fri May  5 22:56:12 2017


Log for 'maxGrCom' Clone_1 (V12.7.0.0) Fri May  5 22:56:12 2017


Log for 'maxGrCom' Clone_1 (V12.7.0.0) Fri May  5 22:56:12 2017


Log for 'maxGrCom' Clone_1 (V12.7.0.0) Fri May  5 22:56:12 2017


Log for 'maxGrCom' Clone_1 (V12.7.0.0) Fri May  5 22:56:13 2017


Log for 'maxGrCom' Clone_1 (V12.7.0.0) Fri May  5 22:56:13 2017


Log for 'maxGrCom' Clone_1 (V12.7.0.0) Fri May  5 22:56:13 2017


Log for 'maxGrCom' Clone_1 (V12.7.0.0) Fri May  5 22:56:13 2017


Log for 'maxGrCom' Clone_1 (V12.7.0.0) Fri May  5 22:56:13 2017


Log for 'maxGrCom' Clone_1 (V12.7.0.0) Fri May  5 22:56:13 2017


Log for 'maxGrCom' Clone_1 (V12.7.0.0) Fri May  5 22:56:13 2017


Log for 'maxGrCom' Clone_1 (V12.7.0.0) Fri May  5 22:56:13 2017


Log for 'maxGrCom' Clone_1 (V12.7.0.0) Fri May  5 22:56:13 2017


Log for 'maxGrCom' Clone_1 (V12.7.0.0) Fri May  5 22:56:14 2017


Log for 'maxGrCom' Clone_1 (V12.7.0.0) Fri May  5 22:56:14 2017


Log for 'maxGrCom' Clone_1 (V12.7.0.0) Fri May  5 22:56:14 2017


Log for 'maxGrCom' Clone_1 (V12.7.0.0) Fri May  5 22:56:14 2017


Log for 'maxGrCom' Clone_1 (V12.7.0.0) Fri May  5 22:56:14 2017


Log for 'maxGrCom' Clone_1 (V12.7.0.0) Fri May  5 22:56:14 2017


Log for 'maxGrCom' Clone_1 (V12.7.0.0) Fri May  5 22:56:14 2017


Log for 'maxGrCom' Clone_1 (V12.7.0.0) Fri May  5 22:56:14 2017


Log for 'maxGrCom' Clone_1 (V12.7.0.0) Fri May  5 22:56:15 2017


Log for 'maxGrCom' Clone_1 (V12.7.0.0) Fri May  5 22:56:15 2017


Log for 'maxGrCom' Clone_1 (V12.7.0.0) Fri May  5 22:56:15 2017


Log for 'maxGrCom' Clone_1 (V12.7.0.0) Fri May  5 22:56:15 2017


Log for 'maxGrCom' Clone_1 (V12.7.0.0) Fri May  5 22:56:17 2017


Log for 'maxGrCom' Clone_1 (V12.7.0.0) Fri May  5 22:56:17 2017


Log for 'maxGrCom' Clone_1 (V12.7.0.0) Fri May  5 22:56:17 2017


Log for 'maxGrCom' Clone_1 (V12.7.0.0) Fri May  5 22:56:17 2017


Log for 'maxGrCom' Clone_1 (V12.7.0.0) Fri May  5 22:56:18 2017


Log for 'maxGrCom' Clone_1 (V12.7.0.0) Fri May  5 22:56:18 2017


Log for 'maxGrCom' Clone_1 (V12.7.0.0) Fri May  5 22:56:18 2017


Log for 'maxGrCom' Clone_1 (V12.7.0.0) Fri May  5 22:56:18 2017


Log for 'maxGrCom' Clone_1 (V12.7.0.0) Fri May  5 22:56:18 2017


Log for 'maxGrCom' Clone_1 (V12.7.0.0) Fri May  5 22:56:18 2017


Log for 'maxGrCom' Clone_1 (V12.7.0.0) Fri May  5 22:56:18 2017


Log for 'maxGrCom' Clone_1 (V12.7.0.0) Fri May  5 22:56:18 2017


Log for 'maxGrCom' Clone_1 (V12.7.0.0) Fri May  5 22:56:18 2017


Log for 'maxGrCom' Clone_1 (V12.7.0.0) Fri May  5 22:56:19 2017


Log for 'maxGrCom' Clone_1 (V12.7.0.0) Fri May  5 22:56:19 2017


Log for 'maxGrCom' Clone_1 (V12.7.0.0) Fri May  5 22:56:19 2017


Log for 'maxGrCom' Clone_1 (V12.7.0.0) Fri May  5 22:56:19 2017


Log for 'maxGrCom' Clone_1 (V12.7.0.0) Fri May  5 22:56:19 2017


Log for 'maxGrCom' Clone_1 (V12.7.0.0) Fri May  5 22:56:19 2017


Log for 'maxGrCom' Clone_1 (V12.7.0.0) Fri May  5 22:56:19 2017


Log for 'maxGrCom' Clone_1 (V12.7.0.0) Fri May  5 22:56:19 2017


Log for 'maxGrCom' Clone_1 (V12.7.0.0) Fri May  5 22:56:19 2017


Log for 'maxGrCom' Clone_1 (V12.7.0.0) Fri May  5 22:56:20 2017


Log for 'maxGrCom' Clone_1 (V12.7.0.0) Fri May  5 22:56:20 2017


Log for 'maxGrCom' Clone_1 (V12.7.0.0) Fri May  5 22:56:20 2017


Log for 'maxGrCom' Clone_1 (V12.7.0.0) Fri May  5 22:56:20 2017


Log for 'maxGrCom' Clone_1 (V12.7.0.0) Fri May  5 22:56:20 2017


Log for 'maxGrCom' Clone_1 (V12.7.0.0) Fri May  5 22:56:20 2017


Log for 'maxGrCom' Clone_1 (V12.7.0.0) Fri May  5 22:56:20 2017


Log for 'maxGrCom' Clone_1 (V12.7.0.0) Fri May  5 22:56:20 2017


Log for 'maxGrCom' Clone_1 (V12.7.0.0) Fri May  5 22:56:20 2017


Log for 'maxGrCom' Clone_1 (V12.7.0.0) Fri May  5 22:56:21 2017


Log for 'maxGrCom' Clone_1 (V12.7.0.0) Fri May  5 22:56:21 2017


Log for 'maxGrCom' Clone_1 (V12.7.0.0) Fri May  5 22:56:21 2017


Log for 'maxGrCom' Clone_1 (V12.7.0.0) Fri May  5 22:56:21 2017


Log for 'maxGrCom' Clone_1 (V12.7.0.0) Fri May  5 22:56:21 2017


Log for 'maxGrCom' Clone_1 (V12.7.0.0) Fri May  5 22:56:22 2017


Log for 'maxGrCom' Clone_1 (V12.7.0.0) Fri May  5 22:56:22 2017


Log for 'maxGrCom' Clone_1 (V12.7.0.0) Fri May  5 22:56:22 2017


Log for 'maxGrCom' Clone_1 (V12.7.0.0) Fri May  5 22:56:22 2017


Log for 'maxGrCom' Clone_1 (V12.7.0.0) Fri May  5 22:56:22 2017


Log for 'maxGrCom' Clone_1 (V12.7.0.0) Fri May  5 22:56:23 2017


Log for 'maxGrCom' Clone_1 (V12.7.0.0) Fri May  5 22:56:23 2017


Log for 'maxGrCom' Clone_1 (V12.7.0.0) Fri May  5 22:56:23 2017


Log for 'maxGrCom' Clone_1 (V12.7.0.0) Fri May  5 22:56:25 2017


Log for 'maxGrCom' Clone_1 (V12.7.0.0) Fri May  5 22:56:26 2017


Log for 'maxGrCom' Clone_1 (V12.7.0.0) Fri May  5 22:56:26 2017


Log for 'maxGrCom' Clone_1 (V12.7.0.0) Fri May  5 22:56:26 2017


Log for 'maxGrCom' Clone_1 (V12.7.0.0) Fri May  5 22:56:26 2017


Log for 'maxGrCom' Clone_1 (V12.7.0.0) Fri May  5 22:56:26 2017


Log for 'maxGrCom' Clone_1 (V12.7.0.0) Fri May  5 22:56:26 2017


Log for 'maxGrCom' Clone_1 (V12.7.0.0) Fri May  5 22:56:26 2017


Log for 'maxGrCom' Clone_1 (V12.7.0.0) Fri May  5 22:56:26 2017


Log for 'maxGrCom' Clone_1 (V12.7.0.0) Fri May  5 22:56:27 2017


Log for 'maxGrCom' Clone_1 (V12.7.0.0) Fri May  5 22:56:27 2017


Log for 'maxGrCom' Clone_1 (V12.7.0.0) Fri May  5 22:56:27 2017


Log for 'maxGrCom' Clone_1 (V12.7.0.0) Fri May  5 22:56:27 2017


Log for 'maxGrCom' Clone_1 (V12.7.0.0) Fri May  5 22:56:27 2017


Log for 'maxGrCom' Clone_1 (V12.7.0.0) Fri May  5 22:56:27 2017


Log for 'maxGrCom' Clone_1 (V12.7.0.0) Fri May  5 22:56:27 2017


Log for 'maxGrCom' Clone_1 (V12.7.0.0) Fri May  5 22:56:27 2017


Log for 'maxGrCom' Clone_1 (V12.7.0.0) Fri May  5 22:56:27 2017


Log for 'maxGrCom' Clone_1 (V12.7.0.0) Fri May  5 22:56:28 2017


Log for 'maxGrCom' Clone_1 (V12.7.0.0) Fri May  5 22:56:28 2017


Log for 'maxGrCom' Clone_1 (V12.7.0.0) Fri May  5 22:56:28 2017


Log for 'maxGrCom' Clone_1 (V12.7.0.0) Fri May  5 22:56:28 2017


Log for 'maxGrCom' Clone_1 (V12.7.0.0) Fri May  5 22:56:28 2017


Log for 'maxGrCom' Clone_1 (V12.7.0.0) Fri May  5 22:56:28 2017


Log for 'maxGrCom' Clone_1 (V12.7.0.0) Fri May  5 22:56:28 2017


Log for 'maxGrCom' Clone_1 (V12.7.0.0) Fri May  5 22:56:28 2017


Log for 'maxGrCom' Clone_1 (V12.7.0.0) Fri May  5 22:56:28 2017


Log for 'maxGrCom' Clone_1 (V12.7.0.0) Fri May  5 22:56:29 2017


Log for 'maxGrCom' Clone_1 (V12.7.0.0) Fri May  5 22:56:31 2017


Log for 'maxGrCom' Clone_1 (V12.7.0.0) Fri May  5 22:56:32 2017


Log for 'maxGrCom' Clone_1 (V12.7.0.0) Fri May  5 22:56:32 2017


Log for 'maxGrCom' Clone_1 (V12.7.0.0) Fri May  5 22:56:32 2017


Log for 'maxGrCom' Clone_1 (V12.7.0.0) Fri May  5 22:56:32 2017


Log for 'maxGrCom' Clone_1 (V12.7.0.0) Fri May  5 22:56:32 2017


Log for 'maxGrCom' Clone_1 (V12.7.0.0) Fri May  5 22:56:32 2017


Log for 'maxGrCom' Clone_1 (V12.7.0.0) Fri May  5 22:56:32 2017


Log for 'maxGrCom' Clone_1 (V12.7.0.0) Fri May  5 22:56:34 2017


Log for 'maxGrCom' Clone_1 (V12.7.0.0) Fri May  5 22:56:35 2017


Log for 'maxGrCom' Clone_1 (V12.7.0.0) Fri May  5 22:56:37 2017


Log for 'maxGrCom' Clone_1 (V12.7.0.0) Fri May  5 22:56:37 2017


Log for 'maxGrCom' Clone_1 (V12.7.0.0) Fri May  5 22:56:37 2017


Log for 'maxGrCom' Clone_1 (V12.7.0.0) Fri May  5 22:56:38 2017


Log for 'maxGrCom' Clone_1 (V12.7.0.0) Fri May  5 22:56:38 2017


Log for 'maxGrCom' Clone_1 (V12.7.0.0) Fri May  5 22:56:38 2017


Log for 'maxGrCom' Clone_1 (V12.7.0.0) Fri May  5 22:56:38 2017


Log for 'maxGrCom' Clone_1 (V12.7.0.0) Fri May  5 22:56:38 2017


Log for 'maxGrCom' Clone_1 (V12.7.0.0) Fri May  5 22:56:38 2017


Log for 'maxGrCom' Clone_1 (V12.7.0.0) Fri May  5 22:56:38 2017


Log for 'maxGrCom' Clone_1 (V12.7.0.0) Fri May  5 22:56:38 2017


Log for 'maxGrCom' Clone_1 (V12.7.0.0) Fri May  5 22:56:39 2017


Log for 'maxGrCom' Clone_1 (V12.7.0.0) Fri May  5 22:56:39 2017


Log for 'maxGrCom' Clone_1 (V12.7.0.0) Fri May  5 22:56:39 2017


Log for 'maxGrCom' Clone_1 (V12.7.0.0) Fri May  5 22:56:39 2017


Log for 'maxGrCom' Clone_1 (V12.7.0.0) Fri May  5 22:56:39 2017


Log for 'maxGrCom' Clone_1 (V12.7.0.0) Fri May  5 22:56:39 2017


Log for 'maxGrCom' Clone_1 (V12.7.0.0) Fri May  5 22:56:39 2017


Log for 'maxGrCom' Clone_1 (V12.7.0.0) Fri May  5 22:56:39 2017


Log for 'maxGrCom' Clone_1 (V12.7.0.0) Fri May  5 22:56:40 2017


Log for 'maxGrCom' Clone_1 (V12.7.0.0) Fri May  5 22:56:40 2017


Log for 'maxGrCom' Clone_1 (V12.7.0.0) Fri May  5 22:56:40 2017


Log for 'maxGrCom' Clone_1 (V12.7.0.0) Fri May  5 22:56:42 2017


Log for 'maxGrCom' Clone_1 (V12.7.0.0) Fri May  5 22:56:42 2017


Log for 'maxGrCom' Clone_1 (V12.7.0.0) Fri May  5 22:56:42 2017


Log for 'maxGrCom' Clone_1 (V12.7.0.0) Fri May  5 22:56:43 2017


Log for 'maxGrCom' Clone_1 (V12.7.0.0) Fri May  5 22:56:43 2017


Log for 'maxGrCom' Clone_1 (V12.7.0.0) Fri May  5 22:56:43 2017


Log for 'maxGrCom' Clone_1 (V12.7.0.0) Fri May  5 22:56:43 2017


Log for 'maxGrCom' Clone_1 (V12.7.0.0) Fri May  5 22:56:43 2017


Log for 'maxGrCom' Clone_1 (V12.7.0.0) Fri May  5 22:56:43 2017


Log for 'maxGrCom' Clone_1 (V12.7.0.0) Fri May  5 22:56:43 2017


Log for 'maxGrCom' Clone_1 (V12.7.0.0) Fri May  5 22:56:43 2017


Log for 'maxGrCom' Clone_1 (V12.7.0.0) Fri May  5 22:56:44 2017


Log for 'maxGrCom' Clone_1 (V12.7.0.0) Fri May  5 22:56:44 2017


Log for 'maxGrCom' Clone_1 (V12.7.0.0) Fri May  5 22:56:44 2017


Log for 'maxGrCom' Clone_1 (V12.7.0.0) Fri May  5 22:56:44 2017


Log for 'maxGrCom' Clone_1 (V12.7.0.0) Fri May  5 22:56:44 2017


Log for 'maxGrCom' Clone_1 (V12.7.0.0) Fri May  5 22:56:44 2017


Log for 'maxGrCom' Clone_1 (V12.7.0.0) Fri May  5 22:56:44 2017


Log for 'maxGrCom' Clone_1 (V12.7.0.0) Fri May  5 22:56:44 2017


Log for 'maxGrCom' Clone_1 (V12.7.0.0) Fri May  5 22:56:45 2017


Log for 'maxGrCom' Clone_1 (V12.7.0.0) Fri May  5 22:56:45 2017


Log for 'maxGrCom' Clone_1 (V12.7.0.0) Fri May  5 22:56:45 2017


Log for 'maxGrCom' Clone_1 (V12.7.0.0) Fri May  5 22:56:45 2017


Log for 'maxGrCom' Clone_1 (V12.7.0.0) Fri May  5 22:56:45 2017


Log for 'maxGrCom' Clone_1 (V12.7.0.0) Fri May  5 22:56:46 2017


Log for 'maxGrCom' Clone_1 (V12.7.0.0) Fri May  5 22:56:46 2017


Log for 'maxGrCom' Clone_1 (V12.7.0.0) Fri May  5 22:56:46 2017


Log for 'maxGrCom' Clone_1 (V12.7.0.0) Fri May  5 22:56:46 2017


Log for 'maxGrCom' Clone_1 (V12.7.0.0) Fri May  5 22:56:46 2017


Log for 'maxGrCom' Clone_1 (V12.7.0.0) Fri May  5 22:56:46 2017


Log for 'maxGrCom' Clone_1 (V12.7.0.0) Fri May  5 22:56:47 2017


Log for 'maxGrCom' Clone_1 (V12.7.0.0) Fri May  5 22:56:47 2017


Log for 'maxGrCom' Clone_1 (V12.7.0.0) Fri May  5 22:56:47 2017


Log for 'maxGrCom' Clone_1 (V12.7.0.0) Fri May  5 22:56:47 2017


Log for 'maxGrCom' Clone_1 (V12.7.0.0) Fri May  5 22:56:47 2017


Log for 'maxGrCom' Clone_1 (V12.7.0.0) Fri May  5 22:56:47 2017


Log for 'maxGrCom' Clone_1 (V12.7.0.0) Fri May  5 22:56:47 2017


Log for 'maxGrCom' Clone_1 (V12.7.0.0) Fri May  5 22:56:47 2017


Log for 'maxGrCom' Clone_1 (V12.7.0.0) Fri May  5 22:56:48 2017


Log for 'maxGrCom' Clone_1 (V12.7.0.0) Fri May  5 22:56:48 2017


Log for 'maxGrCom' Clone_1 (V12.7.0.0) Fri May  5 22:56:48 2017


Log for 'maxGrCom' Clone_1 (V12.7.0.0) Fri May  5 22:56:48 2017


Log for 'maxGrCom' Clone_1 (V12.7.0.0) Fri May  5 22:56:48 2017


Log for 'maxGrCom' Clone_1 (V12.7.0.0) Fri May  5 22:56:48 2017


Log for 'maxGrCom' Clone_1 (V12.7.0.0) Fri May  5 22:56:48 2017


Log for 'maxGrCom' Clone_1 (V12.7.0.0) Fri May  5 22:56:48 2017


Log for 'maxGrCom' Clone_1 (V12.7.0.0) Fri May  5 22:56:48 2017


Log for 'maxGrCom' Clone_1 (V12.7.0.0) Fri May  5 22:56:49 2017


Log for 'maxGrCom' Clone_1 (V12.7.0.0) Fri May  5 22:56:49 2017


Log for 'maxGrCom' Clone_1 (V12.7.0.0) Fri May  5 22:56:49 2017


Log for 'maxGrCom' Clone_1 (V12.7.0.0) Fri May  5 22:56:49 2017


Log for 'maxGrCom' Clone_1 (V12.7.0.0) Fri May  5 22:56:49 2017


Log for 'maxGrCom' Clone_1 (V12.7.0.0) Fri May  5 22:56:52 2017


Log for 'maxGrCom' Clone_1 (V12.7.0.0) Fri May  5 22:56:52 2017


Log for 'maxGrCom' Clone_1 (V12.7.0.0) Fri May  5 22:56:52 2017


Log for 'maxGrCom' Clone_1 (V12.7.0.0) Fri May  5 22:56:52 2017


Log for 'maxGrCom' Clone_1 (V12.7.0.0) Fri May  5 22:56:52 2017


Log for 'maxGrCom' Clone_1 (V12.7.0.0) Fri May  5 22:56:52 2017


Log for 'maxGrCom' Clone_1 (V12.7.0.0) Fri May  5 22:56:53 2017


Log for 'maxGrCom' Clone_1 (V12.7.0.0) Fri May  5 22:56:53 2017


Log for 'maxGrCom' Clone_1 (V12.7.0.0) Fri May  5 22:56:53 2017


Log for 'maxGrCom' Clone_1 (V12.7.0.0) Fri May  5 22:56:53 2017


Log for 'maxGrCom' Clone_1 (V12.7.0.0) Fri May  5 22:56:53 2017


Log for 'maxGrCom' Clone_1 (V12.7.0.0) Fri May  5 22:56:53 2017


Log for 'maxGrCom' Clone_1 (V12.7.0.0) Fri May  5 22:56:53 2017


Log for 'maxGrCom' Clone_1 (V12.7.0.0) Fri May  5 22:56:53 2017


Log for 'maxGrCom' Clone_1 (V12.7.0.0) Fri May  5 22:56:54 2017


Log for 'maxGrCom' Clone_1 (V12.7.0.0) Fri May  5 22:56:54 2017


Log for 'maxGrCom' Clone_1 (V12.7.0.0) Fri May  5 22:56:56 2017


Log for 'maxGrCom' Clone_1 (V12.7.0.0) Fri May  5 22:56:56 2017


Log for 'maxGrCom' Clone_1 (V12.7.0.0) Fri May  5 22:56:56 2017


Log for 'maxGrCom' Clone_1 (V12.7.0.0) Fri May  5 22:56:56 2017


Log for 'maxGrCom' Clone_1 (V12.7.0.0) Fri May  5 22:56:56 2017


Log for 'maxGrCom' Clone_1 (V12.7.0.0) Fri May  5 22:56:57 2017


Log for 'maxGrCom' Clone_1 (V12.7.0.0) Fri May  5 22:56:57 2017


Log for 'maxGrCom' Clone_1 (V12.7.0.0) Fri May  5 22:56:57 2017


Log for 'maxGrCom' Clone_1 (V12.7.0.0) Fri May  5 22:56:57 2017


Log for 'maxGrCom' Clone_1 (V12.7.0.0) Fri May  5 22:56:57 2017


Log for 'maxGrCom' Clone_1 (V12.7.0.0) Fri May  5 22:56:57 2017


Log for 'maxGrCom' Clone_1 (V12.7.0.0) Fri May  5 22:56:57 2017


Log for 'maxGrCom' Clone_1 (V12.7.0.0) Fri May  5 22:56:58 2017


Log for 'maxGrCom' Clone_1 (V12.7.0.0) Fri May  5 22:56:58 2017


Log for 'maxGrCom' Clone_1 (V12.7.0.0) Fri May  5 22:57:00 2017


Log for 'maxGrCom' Clone_1 (V12.7.0.0) Fri May  5 22:57:00 2017


Log for 'maxGrCom' Clone_1 (V12.7.0.0) Fri May  5 22:57:03 2017


Log for 'maxGrCom' Clone_1 (V12.7.0.0) Fri May  5 22:57:03 2017


Log for 'maxGrCom' Clone_1 (V12.7.0.0) Fri May  5 22:57:03 2017


Log for 'maxGrCom' Clone_1 (V12.7.0.0) Fri May  5 22:57:04 2017


Log for 'maxGrCom' Clone_1 (V12.7.0.0) Fri May  5 22:57:04 2017


Log for 'maxGrCom' Clone_1 (V12.7.0.0) Fri May  5 22:57:04 2017


Log for 'maxGrCom' Clone_1 (V12.7.0.0) Fri May  5 22:57:07 2017


Log for 'maxGrCom' Clone_1 (V12.7.0.0) Fri May  5 22:57:07 2017


Log for 'maxGrCom' Clone_1 (V12.7.0.0) Fri May  5 22:57:07 2017


Log for 'maxGrCom' Clone_1 (V12.7.0.0) Fri May  5 22:57:07 2017


Log for 'maxGrCom' Clone_1 (V12.7.0.0) Fri May  5 22:57:07 2017


Log for 'maxGrCom' Clone_1 (V12.7.0.0) Fri May  5 22:57:08 2017


Log for 'maxGrCom' Clone_1 (V12.7.0.0) Fri May  5 22:57:08 2017


Log for 'maxGrCom' Clone_1 (V12.7.0.0) Fri May  5 22:57:08 2017


Log for 'maxGrCom' Clone_1 (V12.7.0.0) Fri May  5 22:57:08 2017


Log for 'maxGrCom' Clone_1 (V12.7.0.0) Fri May  5 22:57:08 2017


Log for 'maxGrCom' Clone_1 (V12.7.0.0) Fri May  5 22:57:08 2017


Log for 'maxGrCom' Clone_1 (V12.7.0.0) Fri May  5 22:57:08 2017


Log for 'maxGrCom' Clone_1 (V12.7.0.0) Fri May  5 22:57:08 2017


Log for 'maxGrCom' Clone_1 (V12.7.0.0) Fri May  5 22:57:08 2017


Log for 'maxGrCom' Clone_1 (V12.7.0.0) Fri May  5 22:57:09 2017


Log for 'maxGrCom' Clone_1 (V12.7.0.0) Fri May  5 22:57:09 2017


Log for 'maxGrCom' Clone_1 (V12.7.0.0) Fri May  5 22:57:09 2017


Log for 'maxGrCom' Clone_1 (V12.7.0.0) Fri May  5 22:57:09 2017


Log for 'maxGrCom' Clone_1 (V12.7.0.0) Fri May  5 22:57:10 2017


Log for 'maxGrCom' Clone_1 (V12.7.0.0) Fri May  5 22:57:10 2017


Log for 'maxGrCom' Clone_1 (V12.7.0.0) Fri May  5 22:57:11 2017


Log for 'maxGrCom' Clone_1 (V12.7.0.0) Fri May  5 22:57:11 2017


Log for 'maxGrCom' Clone_1 (V12.7.0.0) Fri May  5 22:57:11 2017


Log for 'maxGrCom' Clone_1 (V12.7.0.0) Fri May  5 22:57:12 2017


Log for 'maxGrCom' Clone_1 (V12.7.0.0) Fri May  5 22:57:12 2017


Log for 'maxGrCom' Clone_1 (V12.7.0.0) Fri May  5 22:57:12 2017


Log for 'maxGrCom' Clone_1 (V12.7.0.0) Fri May  5 22:57:12 2017


Log for 'maxGrCom' Clone_1 (V12.7.0.0) Fri May  5 22:57:12 2017


Log for 'maxGrCom' Clone_1 (V12.7.0.0) Fri May  5 22:57:12 2017


Log for 'maxGrCom' Clone_1 (V12.7.0.0) Fri May  5 22:57:12 2017


Log for 'maxGrCom' Clone_1 (V12.7.0.0) Fri May  5 22:57:12 2017


Log for 'maxGrCom' Clone_1 (V12.7.0.0) Fri May  5 22:57:13 2017


Log for 'maxGrCom' Clone_1 (V12.7.0.0) Fri May  5 22:57:13 2017


Log for 'maxGrCom' Clone_1 (V12.7.0.0) Fri May  5 22:57:13 2017


Log for 'maxGrCom' Clone_1 (V12.7.0.0) Fri May  5 22:57:13 2017


Log for 'maxGrCom' Clone_1 (V12.7.0.0) Fri May  5 22:57:13 2017


Log for 'maxGrCom' Clone_1 (V12.7.0.0) Fri May  5 22:57:13 2017


Log for 'maxGrCom' Clone_1 (V12.7.0.0) Fri May  5 22:57:13 2017


Log for 'maxGrCom' Clone_1 (V12.7.0.0) Fri May  5 22:57:13 2017


Log for 'maxGrCom' Clone_1 (V12.7.0.0) Fri May  5 22:57:13 2017


Log for 'maxGrCom' Clone_1 (V12.7.0.0) Fri May  5 22:57:14 2017


Log for 'maxGrCom' Clone_1 (V12.7.0.0) Fri May  5 22:57:14 2017


Log for 'maxGrCom' Clone_1 (V12.7.0.0) Fri May  5 22:57:14 2017


Log for 'maxGrCom' Clone_1 (V12.7.0.0) Fri May  5 22:57:14 2017


Log for 'maxGrCom' Clone_1 (V12.7.0.0) Fri May  5 22:57:14 2017


Log for 'maxGrCom' Clone_1 (V12.7.0.0) Fri May  5 22:57:14 2017


Log for 'maxGrCom' Clone_1 (V12.7.0.0) Fri May  5 22:57:14 2017


Log for 'maxGrCom' Clone_1 (V12.7.0.0) Fri May  5 22:57:15 2017


Log for 'maxGrCom' Clone_1 (V12.7.0.0) Fri May  5 22:57:15 2017


Log for 'maxGrCom' Clone_1 (V12.7.0.0) Fri May  5 22:57:15 2017


Log for 'maxGrCom' Clone_1 (V12.7.0.0) Fri May  5 22:57:15 2017


Log for 'maxGrCom' Clone_1 (V12.7.0.0) Fri May  5 22:57:15 2017


Log for 'maxGrCom' Clone_1 (V12.7.0.0) Fri May  5 22:57:15 2017


Log for 'maxGrCom' Clone_1 (V12.7.0.0) Fri May  5 22:57:15 2017


Log for 'maxGrCom' Clone_1 (V12.7.0.0) Fri May  5 22:57:15 2017


Log for 'maxGrCom' Clone_1 (V12.7.0.0) Fri May  5 22:57:16 2017


Log for 'maxGrCom' Clone_1 (V12.7.0.0) Fri May  5 22:57:16 2017


Log for 'maxGrCom' Clone_1 (V12.7.0.0) Fri May  5 22:57:16 2017


Log for 'maxGrCom' Clone_1 (V12.7.0.0) Fri May  5 22:57:16 2017


Log for 'maxGrCom' Clone_1 (V12.7.0.0) Fri May  5 22:57:16 2017


Log for 'maxGrCom' Clone_1 (V12.7.0.0) Fri May  5 22:57:16 2017


Log for 'maxGrCom' Clone_1 (V12.7.0.0) Fri May  5 22:57:16 2017


Log for 'maxGrCom' Clone_1 (V12.7.0.0) Fri May  5 22:57:17 2017


Log for 'maxGrCom' Clone_1 (V12.7.0.0) Fri May  5 22:57:17 2017


Log for 'maxGrCom' Clone_1 (V12.7.0.0) Fri May  5 22:57:17 2017


Log for 'maxGrCom' Clone_1 (V12.7.0.0) Fri May  5 22:57:18 2017


Log for 'maxGrCom' Clone_1 (V12.7.0.0) Fri May  5 22:57:18 2017


Log for 'maxGrCom' Clone_1 (V12.7.0.0) Fri May  5 22:57:18 2017


Log for 'maxGrCom' Clone_1 (V12.7.0.0) Fri May  5 22:57:18 2017


Log for 'maxGrCom' Clone_1 (V12.7.0.0) Fri May  5 22:57:18 2017


Log for 'maxGrCom' Clone_1 (V12.7.0.0) Fri May  5 22:57:18 2017


Log for 'maxGrCom' Clone_1 (V12.7.0.0) Fri May  5 22:57:18 2017


Log for 'maxGrCom' Clone_1 (V12.7.0.0) Fri May  5 22:57:19 2017


Log for 'maxGrCom' Clone_1 (V12.7.0.0) Fri May  5 22:57:19 2017


Log for 'maxGrCom' Clone_1 (V12.7.0.0) Fri May  5 22:57:20 2017


Log for 'maxGrCom' Clone_1 (V12.7.0.0) Fri May  5 22:57:20 2017


Log for 'maxGrCom' Clone_1 (V12.7.0.0) Fri May  5 22:57:20 2017


Log for 'maxGrCom' Clone_1 (V12.7.0.0) Fri May  5 22:57:20 2017


Log for 'maxGrCom' Clone_1 (V12.7.0.0) Fri May  5 22:57:20 2017


Log for 'maxGrCom' Clone_1 (V12.7.0.0) Fri May  5 22:57:20 2017


Log for 'maxGrCom' Clone_1 (V12.7.0.0) Fri May  5 22:57:21 2017


Log for 'maxGrCom' Clone_1 (V12.7.0.0) Fri May  5 22:57:21 2017


Log for 'maxGrCom' Clone_1 (V12.7.0.0) Fri May  5 22:57:21 2017


Log for 'maxGrCom' Clone_1 (V12.7.0.0) Fri May  5 22:57:21 2017


Log for 'maxGrCom' Clone_1 (V12.7.0.0) Fri May  5 22:57:21 2017


Log for 'maxGrCom' Clone_1 (V12.7.0.0) Fri May  5 22:57:21 2017


Log for 'maxGrCom' Clone_1 (V12.7.0.0) Fri May  5 22:57:21 2017


Log for 'maxGrCom' Clone_1 (V12.7.0.0) Fri May  5 22:57:21 2017


Log for 'maxGrCom' Clone_1 (V12.7.0.0) Fri May  5 22:57:21 2017


Log for 'maxGrCom' Clone_1 (V12.7.0.0) Fri May  5 22:57:22 2017


Log for 'maxGrCom' Clone_1 (V12.7.0.0) Fri May  5 22:57:22 2017


Log for 'maxGrCom' Clone_1 (V12.7.0.0) Fri May  5 22:57:22 2017


Log for 'maxGrCom' Clone_1 (V12.7.0.0) Fri May  5 22:57:22 2017


Log for 'maxGrCom' Clone_1 (V12.7.0.0) Fri May  5 22:57:22 2017


Log for 'maxGrCom' Clone_1 (V12.7.0.0) Fri May  5 22:57:22 2017


Log for 'maxGrCom' Clone_1 (V12.7.0.0) Fri May  5 22:57:22 2017


Log for 'maxGrCom' Clone_1 (V12.7.0.0) Fri May  5 22:57:22 2017


Log for 'maxGrCom' Clone_1 (V12.7.0.0) Fri May  5 22:57:22 2017


Log for 'maxGrCom' Clone_1 (V12.7.0.0) Fri May  5 22:57:23 2017


Log for 'maxGrCom' Clone_1 (V12.7.0.0) Fri May  5 22:57:23 2017


Log for 'maxGrCom' Clone_1 (V12.7.0.0) Fri May  5 22:57:23 2017


Log for 'maxGrCom' Clone_1 (V12.7.0.0) Fri May  5 22:57:23 2017


Log for 'maxGrCom' Clone_1 (V12.7.0.0) Fri May  5 22:57:26 2017


Log for 'maxGrCom' Clone_1 (V12.7.0.0) Fri May  5 22:57:26 2017


Log for 'maxGrCom' Clone_1 (V12.7.0.0) Fri May  5 22:57:29 2017


Log for 'maxGrCom' Clone_1 (V12.7.0.0) Fri May  5 22:57:29 2017


Log for 'maxGrCom' Clone_1 (V12.7.0.0) Fri May  5 22:57:30 2017


Log for 'maxGrCom' Clone_1 (V12.7.0.0) Fri May  5 22:57:30 2017


Log for 'maxGrCom' Clone_1 (V12.7.0.0) Fri May  5 22:57:30 2017


Log for 'maxGrCom' Clone_1 (V12.7.0.0) Fri May  5 22:57:30 2017


Log for 'maxGrCom' Clone_1 (V12.7.0.0) Fri May  5 22:57:30 2017


Log for 'maxGrCom' Clone_1 (V12.7.0.0) Fri May  5 22:57:30 2017


Log for 'maxGrCom' Clone_1 (V12.7.0.0) Fri May  5 22:57:30 2017


Log for 'maxGrCom' Clone_1 (V12.7.0.0) Fri May  5 22:57:30 2017


Log for 'maxGrCom' Clone_1 (V12.7.0.0) Fri May  5 22:57:31 2017


Log for 'maxGrCom' Clone_1 (V12.7.0.0) Fri May  5 22:57:31 2017


Log for 'maxGrCom' Clone_1 (V12.7.0.0) Fri May  5 22:57:31 2017


Log for 'maxGrCom' Clone_1 (V12.7.0.0) Fri May  5 22:57:31 2017


Log for 'maxGrCom' Clone_1 (V12.7.0.0) Fri May  5 22:57:31 2017


Log for 'maxGrCom' Clone_1 (V12.7.0.0) Fri May  5 22:57:31 2017


Log for 'maxGrCom' Clone_1 (V12.7.0.0) Fri May  5 22:57:31 2017


Log for 'maxGrCom' Clone_1 (V12.7.0.0) Fri May  5 22:57:31 2017


Log for 'maxGrCom' Clone_1 (V12.7.0.0) Fri May  5 22:57:31 2017


Log for 'maxGrCom' Clone_1 (V12.7.0.0) Fri May  5 22:57:32 2017


Log for 'maxGrCom' Clone_1 (V12.7.0.0) Fri May  5 22:57:32 2017


Log for 'maxGrCom' Clone_1 (V12.7.0.0) Fri May  5 22:57:32 2017


Log for 'maxGrCom' Clone_1 (V12.7.0.0) Fri May  5 22:57:32 2017


Log for 'maxGrCom' Clone_1 (V12.7.0.0) Fri May  5 22:57:32 2017


Log for 'maxGrCom' Clone_1 (V12.7.0.0) Fri May  5 22:57:32 2017


Log for 'maxGrCom' Clone_1 (V12.7.0.0) Fri May  5 22:57:32 2017


Log for 'maxGrCom' Clone_1 (V12.7.0.0) Fri May  5 22:57:33 2017


Log for 'maxGrCom' Clone_1 (V12.7.0.0) Fri May  5 22:57:33 2017


Log for 'maxGrCom' Clone_1 (V12.7.0.0) Fri May  5 22:57:33 2017


Log for 'maxGrCom' Clone_1 (V12.7.0.0) Fri May  5 22:57:33 2017


Log for 'maxGrCom' Clone_1 (V12.7.0.0) Fri May  5 22:57:33 2017


Log for 'maxGrCom' Clone_1 (V12.7.0.0) Fri May  5 22:57:34 2017


Log for 'maxGrCom' Clone_1 (V12.7.0.0) Fri May  5 22:57:34 2017


Log for 'maxGrCom' Clone_1 (V12.7.0.0) Fri May  5 22:57:34 2017


Log for 'maxGrCom' Clone_1 (V12.7.0.0) Fri May  5 22:57:34 2017


Log for 'maxGrCom' Clone_1 (V12.7.0.0) Fri May  5 22:57:35 2017


Log for 'maxGrCom' Clone_1 (V12.7.0.0) Fri May  5 22:57:35 2017


Log for 'maxGrCom' Clone_1 (V12.7.0.0) Fri May  5 22:57:35 2017


Log for 'maxGrCom' Clone_1 (V12.7.0.0) Fri May  5 22:57:37 2017


Log for 'maxGrCom' Clone_1 (V12.7.0.0) Fri May  5 22:57:37 2017


Log for 'maxGrCom' Clone_1 (V12.7.0.0) Fri May  5 22:57:38 2017


Log for 'maxGrCom' Clone_1 (V12.7.0.0) Fri May  5 22:57:38 2017


Log for 'maxGrCom' Clone_1 (V12.7.0.0) Fri May  5 22:57:38 2017


Log for 'maxGrCom' Clone_1 (V12.7.0.0) Fri May  5 22:57:38 2017


Log for 'maxGrCom' Clone_1 (V12.7.0.0) Fri May  5 22:57:38 2017


Log for 'maxGrCom' Clone_1 (V12.7.0.0) Fri May  5 22:57:38 2017


Log for 'maxGrCom' Clone_1 (V12.7.0.0) Fri May  5 22:57:38 2017


Log for 'maxGrCom' Clone_1 (V12.7.0.0) Fri May  5 22:57:39 2017


Log for 'maxGrCom' Clone_1 (V12.7.0.0) Fri May  5 22:57:39 2017


Log for 'maxGrCom' Clone_1 (V12.7.0.0) Fri May  5 22:57:39 2017


Log for 'maxGrCom' Clone_1 (V12.7.0.0) Fri May  5 22:57:39 2017


Log for 'maxGrCom' Clone_1 (V12.7.0.0) Fri May  5 22:57:39 2017


Log for 'maxGrCom' Clone_1 (V12.7.0.0) Fri May  5 22:57:39 2017


Log for 'maxGrCom' Clone_1 (V12.7.0.0) Fri May  5 22:57:39 2017


Log for 'maxGrCom' Clone_1 (V12.7.0.0) Fri May  5 22:57:40 2017


Log for 'maxGrCom' Clone_1 (V12.7.0.0) Fri May  5 22:57:41 2017


Log for 'maxGrCom' Clone_1 (V12.7.0.0) Fri May  5 22:57:41 2017


Log for 'maxGrCom' Clone_1 (V12.7.0.0) Fri May  5 22:57:41 2017


Log for 'maxGrCom' Clone_1 (V12.7.0.0) Fri May  5 22:57:42 2017


Log for 'maxGrCom' Clone_1 (V12.7.0.0) Fri May  5 22:57:43 2017


Log for 'maxGrCom' Clone_1 (V12.7.0.0) Fri May  5 22:57:43 2017


Log for 'maxGrCom' Clone_1 (V12.7.0.0) Fri May  5 22:57:43 2017


Log for 'maxGrCom' Clone_1 (V12.7.0.0) Fri May  5 22:57:43 2017


Log for 'maxGrCom' Clone_1 (V12.7.0.0) Fri May  5 22:57:43 2017


Log for 'maxGrCom' Clone_1 (V12.7.0.0) Fri May  5 22:57:43 2017


Log for 'maxGrCom' Clone_1 (V12.7.0.0) Fri May  5 22:57:43 2017


Log for 'maxGrCom' Clone_1 (V12.7.0.0) Fri May  5 22:57:43 2017


Log for 'maxGrCom' Clone_1 (V12.7.0.0) Fri May  5 22:57:43 2017


Log for 'maxGrCom' Clone_1 (V12.7.0.0) Fri May  5 22:57:44 2017


Log for 'maxGrCom' Clone_1 (V12.7.0.0) Fri May  5 22:57:44 2017


Log for 'maxGrCom' Clone_1 (V12.7.0.0) Fri May  5 22:57:44 2017


Log for 'maxGrCom' Clone_1 (V12.7.0.0) Fri May  5 22:57:44 2017


Log for 'maxGrCom' Clone_1 (V12.7.0.0) Fri May  5 22:57:44 2017


Log for 'maxGrCom' Clone_1 (V12.7.0.0) Fri May  5 22:57:44 2017


Log for 'maxGrCom' Clone_1 (V12.7.0.0) Fri May  5 22:57:45 2017


Log for 'maxGrCom' Clone_1 (V12.7.0.0) Fri May  5 22:57:45 2017


Log for 'maxGrCom' Clone_1 (V12.7.0.0) Fri May  5 22:57:46 2017


Log for 'maxGrCom' Clone_1 (V12.7.0.0) Fri May  5 22:57:46 2017


Log for 'maxGrCom' Clone_1 (V12.7.0.0) Fri May  5 22:57:46 2017


Log for 'maxGrCom' Clone_1 (V12.7.0.0) Fri May  5 22:57:46 2017


Log for 'maxGrCom' Clone_1 (V12.7.0.0) Fri May  5 22:57:46 2017


Log for 'maxGrCom' Clone_1 (V12.7.0.0) Fri May  5 22:57:46 2017


Log for 'maxGrCom' Clone_1 (V12.7.0.0) Fri May  5 22:57:46 2017


Log for 'maxGrCom' Clone_1 (V12.7.0.0) Fri May  5 22:57:47 2017


Log for 'maxGrCom' Clone_1 (V12.7.0.0) Fri May  5 22:57:47 2017


Log for 'maxGrCom' Clone_1 (V12.7.0.0) Fri May  5 22:57:47 2017


Log for 'maxGrCom' Clone_1 (V12.7.0.0) Fri May  5 22:57:47 2017


Log for 'maxGrCom' Clone_1 (V12.7.0.0) Fri May  5 22:57:47 2017


Log for 'maxGrCom' Clone_1 (V12.7.0.0) Fri May  5 22:57:47 2017


Log for 'maxGrCom' Clone_1 (V12.7.0.0) Fri May  5 22:57:47 2017


Log for 'maxGrCom' Clone_1 (V12.7.0.0) Fri May  5 22:57:47 2017


Log for 'maxGrCom' Clone_1 (V12.7.0.0) Fri May  5 22:57:47 2017


Log for 'maxGrCom' Clone_1 (V12.7.0.0) Fri May  5 22:57:48 2017


Log for 'maxGrCom' Clone_1 (V12.7.0.0) Fri May  5 22:57:48 2017


Log for 'maxGrCom' Clone_1 (V12.7.0.0) Fri May  5 22:57:48 2017


Log for 'maxGrCom' Clone_1 (V12.7.0.0) Fri May  5 22:57:48 2017


Log for 'maxGrCom' Clone_1 (V12.7.0.0) Fri May  5 22:57:48 2017


Log for 'maxGrCom' Clone_1 (V12.7.0.0) Fri May  5 22:57:48 2017


Log for 'maxGrCom' Clone_1 (V12.7.0.0) Fri May  5 22:57:48 2017


Log for 'maxGrCom' Clone_1 (V12.7.0.0) Fri May  5 22:57:48 2017


Log for 'maxGrCom' Clone_1 (V12.7.0.0) Fri May  5 22:57:48 2017


Log for 'maxGrCom' Clone_1 (V12.7.0.0) Fri May  5 22:57:48 2017


Log for 'maxGrCom' Clone_1 (V12.7.0.0) Fri May  5 22:57:49 2017


Log for 'maxGrCom' Clone_1 (V12.7.0.0) Fri May  5 22:57:49 2017


Log for 'maxGrCom' Clone_1 (V12.7.0.0) Fri May  5 22:57:49 2017


Log for 'maxGrCom' Clone_1 (V12.7.0.0) Fri May  5 22:57:49 2017


Log for 'maxGrCom' Clone_1 (V12.7.0.0) Fri May  5 22:57:49 2017


Log for 'maxGrCom' Clone_1 (V12.7.0.0) Fri May  5 22:57:49 2017


Log for 'maxGrCom' Clone_1 (V12.7.0.0) Fri May  5 22:57:51 2017


Log for 'maxGrCom' Clone_1 (V12.7.0.0) Fri May  5 22:57:51 2017


Log for 'maxGrCom' Clone_1 (V12.7.0.0) Fri May  5 22:57:52 2017


Log for 'maxGrCom' Clone_1 (V12.7.0.0) Fri May  5 22:57:52 2017


Log for 'maxGrCom' Clone_1 (V12.7.0.0) Fri May  5 22:57:52 2017


Log for 'maxGrCom' Clone_1 (V12.7.0.0) Fri May  5 22:57:52 2017


Log for 'maxGrCom' Clone_1 (V12.7.0.0) Fri May  5 22:57:52 2017


Log for 'maxGrCom' Clone_1 (V12.7.0.0) Fri May  5 22:57:52 2017


Log for 'maxGrCom' Clone_1 (V12.7.0.0) Fri May  5 22:57:52 2017


Log for 'maxGrCom' Clone_1 (V12.7.0.0) Fri May  5 22:57:52 2017


Log for 'maxGrCom' Clone_1 (V12.7.0.0) Fri May  5 22:57:53 2017


Log for 'maxGrCom' Clone_1 (V12.7.0.0) Fri May  5 22:57:53 2017


Log for 'maxGrCom' Clone_1 (V12.7.0.0) Fri May  5 22:57:53 2017


Log for 'maxGrCom' Clone_1 (V12.7.0.0) Fri May  5 22:57:53 2017


Log for 'maxGrCom' Clone_1 (V12.7.0.0) Fri May  5 22:57:53 2017


Log for 'maxGrCom' Clone_1 (V12.7.0.0) Fri May  5 22:57:53 2017


Log for 'maxGrCom' Clone_1 (V12.7.0.0) Fri May  5 22:57:53 2017


Log for 'maxGrCom' Clone_1 (V12.7.0.0) Fri May  5 22:57:53 2017


Log for 'maxGrCom' Clone_1 (V12.7.0.0) Fri May  5 22:57:55 2017


Log for 'maxGrCom' Clone_1 (V12.7.0.0) Fri May  5 22:57:55 2017


Log for 'maxGrCom' Clone_1 (V12.7.0.0) Fri May  5 22:57:56 2017


Log for 'maxGrCom' Clone_1 (V12.7.0.0) Fri May  5 22:57:56 2017


Log for 'maxGrCom' Clone_1 (V12.7.0.0) Fri May  5 22:57:56 2017


Log for 'maxGrCom' Clone_1 (V12.7.0.0) Fri May  5 22:57:56 2017


Log for 'maxGrCom' Clone_1 (V12.7.0.0) Fri May  5 22:57:56 2017


Log for 'maxGrCom' Clone_1 (V12.7.0.0) Fri May  5 22:57:56 2017


Log for 'maxGrCom' Clone_1 (V12.7.0.0) Fri May  5 22:57:56 2017


Log for 'maxGrCom' Clone_1 (V12.7.0.0) Fri May  5 22:57:56 2017


Log for 'maxGrCom' Clone_1 (V12.7.0.0) Fri May  5 22:57:57 2017


Log for 'maxGrCom' Clone_1 (V12.7.0.0) Fri May  5 22:57:57 2017


Log for 'maxGrCom' Clone_1 (V12.7.0.0) Fri May  5 22:57:57 2017


Log for 'maxGrCom' Clone_1 (V12.7.0.0) Fri May  5 22:57:57 2017


Log for 'maxGrCom' Clone_1 (V12.7.0.0) Fri May  5 22:57:57 2017


Log for 'maxGrCom' Clone_1 (V12.7.0.0) Fri May  5 22:57:57 2017

Primal superbasis not built.

Log for 'maxGrCom' Clone_1 (V12.7.0.0) Fri May  5 22:58:00 2017


Log for 'maxGrCom' Clone_1 (V12.7.0.0) Fri May  5 22:58:00 2017


Log for 'maxGrCom' Clone_1 (V12.7.0.0) Fri May  5 22:58:00 2017


Log for 'maxGrCom' Clone_1 (V12.7.0.0) Fri May  5 22:58:01 2017


Log for 'maxGrCom' Clone_1 (V12.7.0.0) Fri May  5 22:58:01 2017


Log for 'maxGrCom' Clone_1 (V12.7.0.0) Fri May  5 22:58:01 2017


Log for 'maxGrCom' Clone_1 (V12.7.0.0) Fri May  5 22:58:01 2017


Log for 'maxGrCom' Clone_1 (V12.7.0.0) Fri May  5 22:58:01 2017


Log for 'maxGrCom' Clone_1 (V12.7.0.0) Fri May  5 22:58:01 2017


Log for 'maxGrCom' Clone_1 (V12.7.0.0) Fri May  5 22:58:01 2017


Log for 'maxGrCom' Clone_1 (V12.7.0.0) Fri May  5 22:58:01 2017


Log for 'maxGrCom' Clone_1 (V12.7.0.0) Fri May  5 22:58:01 2017


Log for 'maxGrCom' Clone_1 (V12.7.0.0) Fri May  5 22:58:02 2017


Log for 'maxGrCom' Clone_1 (V12.7.0.0) Fri May  5 22:58:02 2017


Log for 'maxGrCom' Clone_1 (V12.7.0.0) Fri May  5 22:58:02 2017


Log for 'maxGrCom' Clone_1 (V12.7.0.0) Fri May  5 22:58:02 2017


Log for 'maxGrCom' Clone_1 (V12.7.0.0) Fri May  5 22:58:02 2017


Log for 'maxGrCom' Clone_1 (V12.7.0.0) Fri May  5 22:58:02 2017


Log for 'maxGrCom' Clone_1 (V12.7.0.0) Fri May  5 22:58:02 2017


Log for 'maxGrCom' Clone_1 (V12.7.0.0) Fri May  5 22:58:02 2017


Log for 'maxGrCom' Clone_1 (V12.7.0.0) Fri May  5 22:58:03 2017


Log for 'maxGrCom' Clone_1 (V12.7.0.0) Fri May  5 22:58:03 2017


Log for 'maxGrCom' Clone_1 (V12.7.0.0) Fri May  5 22:58:03 2017


Log for 'maxGrCom' Clone_1 (V12.7.0.0) Fri May  5 22:58:03 2017


Log for 'maxGrCom' Clone_1 (V12.7.0.0) Fri May  5 22:58:06 2017


Log for 'maxGrCom' Clone_1 (V12.7.0.0) Fri May  5 22:58:06 2017


Log for 'maxGrCom' Clone_1 (V12.7.0.0) Fri May  5 22:58:06 2017


Log for 'maxGrCom' Clone_1 (V12.7.0.0) Fri May  5 22:58:06 2017


Log for 'maxGrCom' Clone_1 (V12.7.0.0) Fri May  5 22:58:06 2017


Log for 'maxGrCom' Clone_1 (V12.7.0.0) Fri May  5 22:58:06 2017


Log for 'maxGrCom' Clone_1 (V12.7.0.0) Fri May  5 22:58:06 2017


Log for 'maxGrCom' Clone_1 (V12.7.0.0) Fri May  5 22:58:06 2017


Log for 'maxGrCom' Clone_1 (V12.7.0.0) Fri May  5 22:58:06 2017


Log for 'maxGrCom' Clone_1 (V12.7.0.0) Fri May  5 22:58:07 2017


Log for 'maxGrCom' Clone_1 (V12.7.0.0) Fri May  5 22:58:07 2017


Log for 'maxGrCom' Clone_1 (V12.7.0.0) Fri May  5 22:58:07 2017


Log for 'maxGrCom' Clone_1 (V12.7.0.0) Fri May  5 22:58:07 2017


Log for 'maxGrCom' Clone_1 (V12.7.0.0) Fri May  5 22:58:07 2017


Log for 'maxGrCom' Clone_1 (V12.7.0.0) Fri May  5 22:58:07 2017


Log for 'maxGrCom' Clone_1 (V12.7.0.0) Fri May  5 22:58:07 2017


Log for 'maxGrCom' Clone_1 (V12.7.0.0) Fri May  5 22:58:07 2017


Log for 'maxGrCom' Clone_1 (V12.7.0.0) Fri May  5 22:58:08 2017


Log for 'maxGrCom' Clone_1 (V12.7.0.0) Fri May  5 22:58:08 2017


Log for 'maxGrCom' Clone_1 (V12.7.0.0) Fri May  5 22:58:08 2017


Log for 'maxGrCom' Clone_1 (V12.7.0.0) Fri May  5 22:58:08 2017


Log for 'maxGrCom' Clone_1 (V12.7.0.0) Fri May  5 22:58:08 2017


Log for 'maxGrCom' Clone_1 (V12.7.0.0) Fri May  5 22:58:08 2017


Log for 'maxGrCom' Clone_1 (V12.7.0.0) Fri May  5 22:58:08 2017


Log for 'maxGrCom' Clone_1 (V12.7.0.0) Fri May  5 22:58:10 2017


Log for 'maxGrCom' Clone_1 (V12.7.0.0) Fri May  5 22:58:10 2017


Log for 'maxGrCom' Clone_1 (V12.7.0.0) Fri May  5 22:58:13 2017


Log for 'maxGrCom' Clone_1 (V12.7.0.0) Fri May  5 22:58:13 2017


Log for 'maxGrCom' Clone_1 (V12.7.0.0) Fri May  5 22:58:15 2017


Log for 'maxGrCom' Clone_1 (V12.7.0.0) Fri May  5 22:58:15 2017


Log for 'maxGrCom' Clone_1 (V12.7.0.0) Fri May  5 22:58:15 2017


Log for 'maxGrCom' Clone_1 (V12.7.0.0) Fri May  5 22:58:16 2017


Log for 'maxGrCom' Clone_1 (V12.7.0.0) Fri May  5 22:58:16 2017


Log for 'maxGrCom' Clone_1 (V12.7.0.0) Fri May  5 22:58:16 2017


Log for 'maxGrCom' Clone_1 (V12.7.0.0) Fri May  5 22:58:16 2017


Log for 'maxGrCom' Clone_1 (V12.7.0.0) Fri May  5 22:58:16 2017


Log for 'maxGrCom' Clone_1 (V12.7.0.0) Fri May  5 22:58:16 2017


Log for 'maxGrCom' Clone_1 (V12.7.0.0) Fri May  5 22:58:16 2017


Log for 'maxGrCom' Clone_1 (V12.7.0.0) Fri May  5 22:58:16 2017


Log for 'maxGrCom' Clone_1 (V12.7.0.0) Fri May  5 22:58:16 2017


Log for 'maxGrCom' Clone_1 (V12.7.0.0) Fri May  5 22:58:18 2017


Log for 'maxGrCom' Clone_1 (V12.7.0.0) Fri May  5 22:58:18 2017


Log for 'maxGrCom' Clone_1 (V12.7.0.0) Fri May  5 22:58:18 2017


Log for 'maxGrCom' Clone_1 (V12.7.0.0) Fri May  5 22:58:19 2017


Log for 'maxGrCom' Clone_1 (V12.7.0.0) Fri May  5 22:58:19 2017


Log for 'maxGrCom' Clone_1 (V12.7.0.0) Fri May  5 22:58:19 2017


Log for 'maxGrCom' Clone_1 (V12.7.0.0) Fri May  5 22:58:19 2017


Log for 'maxGrCom' Clone_1 (V12.7.0.0) Fri May  5 22:58:19 2017


Log for 'maxGrCom' Clone_1 (V12.7.0.0) Fri May  5 22:58:19 2017


Log for 'maxGrCom' Clone_1 (V12.7.0.0) Fri May  5 22:58:19 2017


Log for 'maxGrCom' Clone_1 (V12.7.0.0) Fri May  5 22:58:19 2017


Log for 'maxGrCom' Clone_1 (V12.7.0.0) Fri May  5 22:58:19 2017


Log for 'maxGrCom' Clone_1 (V12.7.0.0) Fri May  5 22:58:20 2017


Log for 'maxGrCom' Clone_1 (V12.7.0.0) Fri May  5 22:58:20 2017


Log for 'maxGrCom' Clone_1 (V12.7.0.0) Fri May  5 22:58:20 2017


Log for 'maxGrCom' Clone_1 (V12.7.0.0) Fri May  5 22:58:20 2017


Log for 'maxGrCom' Clone_1 (V12.7.0.0) Fri May  5 22:58:20 2017


Log for 'maxGrCom' Clone_1 (V12.7.0.0) Fri May  5 22:58:20 2017


Log for 'maxGrCom' Clone_1 (V12.7.0.0) Fri May  5 22:58:20 2017


Log for 'maxGrCom' Clone_1 (V12.7.0.0) Fri May  5 22:58:20 2017


Log for 'maxGrCom' Clone_1 (V12.7.0.0) Fri May  5 22:58:20 2017


Log for 'maxGrCom' Clone_1 (V12.7.0.0) Fri May  5 22:58:21 2017


Log for 'maxGrCom' Clone_1 (V12.7.0.0) Fri May  5 22:58:21 2017


Log for 'maxGrCom' Clone_1 (V12.7.0.0) Fri May  5 22:58:21 2017


Log for 'maxGrCom' Clone_1 (V12.7.0.0) Fri May  5 22:58:21 2017


Log for 'maxGrCom' Clone_1 (V12.7.0.0) Fri May  5 22:58:21 2017


Log for 'maxGrCom' Clone_1 (V12.7.0.0) Fri May  5 22:58:21 2017


Log for 'maxGrCom' Clone_1 (V12.7.0.0) Fri May  5 22:58:21 2017


Log for 'maxGrCom' Clone_1 (V12.7.0.0) Fri May  5 22:58:21 2017


Log for 'maxGrCom' Clone_1 (V12.7.0.0) Fri May  5 22:58:21 2017


Log for 'maxGrCom' Clone_1 (V12.7.0.0) Fri May  5 22:58:21 2017


Log for 'maxGrCom' Clone_1 (V12.7.0.0) Fri May  5 22:58:22 2017


Log for 'maxGrCom' Clone_1 (V12.7.0.0) Fri May  5 22:58:22 2017


Log for 'maxGrCom' Clone_1 (V12.7.0.0) Fri May  5 22:58:22 2017


Log for 'maxGrCom' Clone_1 (V12.7.0.0) Fri May  5 22:58:22 2017


Log for 'maxGrCom' Clone_1 (V12.7.0.0) Fri May  5 22:58:22 2017


Log for 'maxGrCom' Clone_1 (V12.7.0.0) Fri May  5 22:58:22 2017


Log for 'maxGrCom' Clone_1 (V12.7.0.0) Fri May  5 22:58:22 2017


Log for 'maxGrCom' Clone_1 (V12.7.0.0) Fri May  5 22:58:22 2017


Log for 'maxGrCom' Clone_1 (V12.7.0.0) Fri May  5 22:58:22 2017


Log for 'maxGrCom' Clone_1 (V12.7.0.0) Fri May  5 22:58:23 2017


Log for 'maxGrCom' Clone_1 (V12.7.0.0) Fri May  5 22:58:23 2017


Log for 'maxGrCom' Clone_1 (V12.7.0.0) Fri May  5 22:58:23 2017


Log for 'maxGrCom' Clone_1 (V12.7.0.0) Fri May  5 22:58:23 2017


Log for 'maxGrCom' Clone_1 (V12.7.0.0) Fri May  5 22:58:23 2017


Log for 'maxGrCom' Clone_1 (V12.7.0.0) Fri May  5 22:58:24 2017


Log for 'maxGrCom' Clone_1 (V12.7.0.0) Fri May  5 22:58:24 2017


Log for 'maxGrCom' Clone_1 (V12.7.0.0) Fri May  5 22:58:24 2017


Log for 'maxGrCom' Clone_1 (V12.7.0.0) Fri May  5 22:58:24 2017


Log for 'maxGrCom' Clone_1 (V12.7.0.0) Fri May  5 22:58:25 2017


Log for 'maxGrCom' Clone_1 (V12.7.0.0) Fri May  5 22:58:25 2017


Log for 'maxGrCom' Clone_1 (V12.7.0.0) Fri May  5 22:58:25 2017


Log for 'maxGrCom' Clone_1 (V12.7.0.0) Fri May  5 22:58:25 2017


Log for 'maxGrCom' Clone_1 (V12.7.0.0) Fri May  5 22:58:25 2017


Log for 'maxGrCom' Clone_1 (V12.7.0.0) Fri May  5 22:58:26 2017


Log for 'maxGrCom' Clone_1 (V12.7.0.0) Fri May  5 22:58:26 2017


Log for 'maxGrCom' Clone_1 (V12.7.0.0) Fri May  5 22:58:26 2017


Log for 'maxGrCom' Clone_1 (V12.7.0.0) Fri May  5 22:58:26 2017


Log for 'maxGrCom' Clone_1 (V12.7.0.0) Fri May  5 22:58:26 2017


Log for 'maxGrCom' Clone_1 (V12.7.0.0) Fri May  5 22:58:26 2017


Log for 'maxGrCom' Clone_1 (V12.7.0.0) Fri May  5 22:58:27 2017


Log for 'maxGrCom' Clone_1 (V12.7.0.0) Fri May  5 22:58:27 2017


Log for 'maxGrCom' Clone_1 (V12.7.0.0) Fri May  5 22:58:27 2017


Log for 'maxGrCom' Clone_1 (V12.7.0.0) Fri May  5 22:58:27 2017


Log for 'maxGrCom' Clone_1 (V12.7.0.0) Fri May  5 22:58:27 2017


Log for 'maxGrCom' Clone_1 (V12.7.0.0) Fri May  5 22:58:27 2017


Log for 'maxGrCom' Clone_1 (V12.7.0.0) Fri May  5 22:58:27 2017


Log for 'maxGrCom' Clone_1 (V12.7.0.0) Fri May  5 22:58:27 2017


Log for 'maxGrCom' Clone_1 (V12.7.0.0) Fri May  5 22:58:28 2017


Log for 'maxGrCom' Clone_1 (V12.7.0.0) Fri May  5 22:58:28 2017


Log for 'maxGrCom' Clone_1 (V12.7.0.0) Fri May  5 22:58:28 2017


Log for 'maxGrCom' Clone_1 (V12.7.0.0) Fri May  5 22:58:28 2017


Log for 'maxGrCom' Clone_1 (V12.7.0.0) Fri May  5 22:58:28 2017


Log for 'maxGrCom' Clone_1 (V12.7.0.0) Fri May  5 22:58:28 2017


Log for 'maxGrCom' Clone_1 (V12.7.0.0) Fri May  5 22:58:28 2017


Log for 'maxGrCom' Clone_1 (V12.7.0.0) Fri May  5 22:58:28 2017


Log for 'maxGrCom' Clone_1 (V12.7.0.0) Fri May  5 22:58:29 2017


Log for 'maxGrCom' Clone_1 (V12.7.0.0) Fri May  5 22:58:29 2017


Log for 'maxGrCom' Clone_1 (V12.7.0.0) Fri May  5 22:58:29 2017


Log for 'maxGrCom' Clone_1 (V12.7.0.0) Fri May  5 22:58:29 2017


Log for 'maxGrCom' Clone_1 (V12.7.0.0) Fri May  5 22:58:29 2017


Log for 'maxGrCom' Clone_1 (V12.7.0.0) Fri May  5 22:58:29 2017


Log for 'maxGrCom' Clone_1 (V12.7.0.0) Fri May  5 22:58:29 2017


Log for 'maxGrCom' Clone_1 (V12.7.0.0) Fri May  5 22:58:29 2017


Log for 'maxGrCom' Clone_1 (V12.7.0.0) Fri May  5 22:58:32 2017


Log for 'maxGrCom' Clone_1 (V12.7.0.0) Fri May  5 22:58:33 2017


Log for 'maxGrCom' Clone_1 (V12.7.0.0) Fri May  5 22:58:35 2017


Log for 'maxGrCom' Clone_1 (V12.7.0.0) Fri May  5 22:58:35 2017


Log for 'maxGrCom' Clone_1 (V12.7.0.0) Fri May  5 22:58:36 2017


Log for 'maxGrCom' Clone_1 (V12.7.0.0) Fri May  5 22:58:36 2017


Log for 'maxGrCom' Clone_1 (V12.7.0.0) Fri May  5 22:58:36 2017


Log for 'maxGrCom' Clone_1 (V12.7.0.0) Fri May  5 22:58:36 2017


Log for 'maxGrCom' Clone_1 (V12.7.0.0) Fri May  5 22:58:36 2017


Log for 'maxGrCom' Clone_1 (V12.7.0.0) Fri May  5 22:58:36 2017


Log for 'maxGrCom' Clone_1 (V12.7.0.0) Fri May  5 22:58:37 2017


Log for 'maxGrCom' Clone_1 (V12.7.0.0) Fri May  5 22:58:37 2017


Log for 'maxGrCom' Clone_1 (V12.7.0.0) Fri May  5 22:58:37 2017


Log for 'maxGrCom' Clone_1 (V12.7.0.0) Fri May  5 22:58:37 2017


Log for 'maxGrCom' Clone_1 (V12.7.0.0) Fri May  5 22:58:39 2017


Log for 'maxGrCom' Clone_1 (V12.7.0.0) Fri May  5 22:58:39 2017


Log for 'maxGrCom' Clone_1 (V12.7.0.0) Fri May  5 22:58:40 2017


Log for 'maxGrCom' Clone_1 (V12.7.0.0) Fri May  5 22:58:40 2017


Log for 'maxGrCom' Clone_1 (V12.7.0.0) Fri May  5 22:58:40 2017


Log for 'maxGrCom' Clone_1 (V12.7.0.0) Fri May  5 22:58:40 2017


Log for 'maxGrCom' Clone_1 (V12.7.0.0) Fri May  5 22:58:40 2017


Log for 'maxGrCom' Clone_1 (V12.7.0.0) Fri May  5 22:58:40 2017


Log for 'maxGrCom' Clone_1 (V12.7.0.0) Fri May  5 22:58:40 2017


Log for 'maxGrCom' Clone_1 (V12.7.0.0) Fri May  5 22:58:41 2017


Log for 'maxGrCom' Clone_1 (V12.7.0.0) Fri May  5 22:58:41 2017


Log for 'maxGrCom' Clone_1 (V12.7.0.0) Fri May  5 22:58:41 2017


Log for 'maxGrCom' Clone_1 (V12.7.0.0) Fri May  5 22:58:41 2017


Log for 'maxGrCom' Clone_1 (V12.7.0.0) Fri May  5 22:58:41 2017


Log for 'maxGrCom' Clone_1 (V12.7.0.0) Fri May  5 22:58:41 2017


Log for 'maxGrCom' Clone_1 (V12.7.0.0) Fri May  5 22:58:42 2017


Log for 'maxGrCom' Clone_1 (V12.7.0.0) Fri May  5 22:58:42 2017


Log for 'maxGrCom' Clone_1 (V12.7.0.0) Fri May  5 22:58:42 2017


Log for 'maxGrCom' Clone_1 (V12.7.0.0) Fri May  5 22:58:42 2017


Log for 'maxGrCom' Clone_1 (V12.7.0.0) Fri May  5 22:58:42 2017


Log for 'maxGrCom' Clone_1 (V12.7.0.0) Fri May  5 22:58:42 2017


Log for 'maxGrCom' Clone_1 (V12.7.0.0) Fri May  5 22:58:42 2017


Log for 'maxGrCom' Clone_1 (V12.7.0.0) Fri May  5 22:58:43 2017


Log for 'maxGrCom' Clone_1 (V12.7.0.0) Fri May  5 22:58:43 2017


Log for 'maxGrCom' Clone_1 (V12.7.0.0) Fri May  5 22:58:43 2017


Log for 'maxGrCom' Clone_1 (V12.7.0.0) Fri May  5 22:58:43 2017


Log for 'maxGrCom' Clone_1 (V12.7.0.0) Fri May  5 22:58:43 2017


Log for 'maxGrCom' Clone_1 (V12.7.0.0) Fri May  5 22:58:43 2017


Log for 'maxGrCom' Clone_1 (V12.7.0.0) Fri May  5 22:58:43 2017


Log for 'maxGrCom' Clone_1 (V12.7.0.0) Fri May  5 22:58:44 2017


Log for 'maxGrCom' Clone_1 (V12.7.0.0) Fri May  5 22:58:44 2017


Log for 'maxGrCom' Clone_1 (V12.7.0.0) Fri May  5 22:58:44 2017


Log for 'maxGrCom' Clone_1 (V12.7.0.0) Fri May  5 22:58:44 2017


Log for 'maxGrCom' Clone_1 (V12.7.0.0) Fri May  5 22:58:44 2017


Log for 'maxGrCom' Clone_1 (V12.7.0.0) Fri May  5 22:58:44 2017


Log for 'maxGrCom' Clone_1 (V12.7.0.0) Fri May  5 22:58:45 2017


Log for 'maxGrCom' Clone_1 (V12.7.0.0) Fri May  5 22:58:45 2017


Log for 'maxGrCom' Clone_1 (V12.7.0.0) Fri May  5 22:58:45 2017


Log for 'maxGrCom' Clone_1 (V12.7.0.0) Fri May  5 22:58:45 2017


Log for 'maxGrCom' Clone_1 (V12.7.0.0) Fri May  5 22:58:45 2017


Log for 'maxGrCom' Clone_1 (V12.7.0.0) Fri May  5 22:58:46 2017


Log for 'maxGrCom' Clone_1 (V12.7.0.0) Fri May  5 22:58:46 2017


Log for 'maxGrCom' Clone_1 (V12.7.0.0) Fri May  5 22:58:47 2017


Log for 'maxGrCom' Clone_1 (V12.7.0.0) Fri May  5 22:58:47 2017


Log for 'maxGrCom' Clone_1 (V12.7.0.0) Fri May  5 22:58:47 2017


Log for 'maxGrCom' Clone_1 (V12.7.0.0) Fri May  5 22:58:47 2017


Log for 'maxGrCom' Clone_1 (V12.7.0.0) Fri May  5 22:58:47 2017


Log for 'maxGrCom' Clone_1 (V12.7.0.0) Fri May  5 22:58:47 2017


Log for 'maxGrCom' Clone_1 (V12.7.0.0) Fri May  5 22:58:47 2017


Log for 'maxGrCom' Clone_1 (V12.7.0.0) Fri May  5 22:58:47 2017


Log for 'maxGrCom' Clone_1 (V12.7.0.0) Fri May  5 22:58:47 2017


Log for 'maxGrCom' Clone_1 (V12.7.0.0) Fri May  5 22:58:48 2017


Log for 'maxGrCom' Clone_1 (V12.7.0.0) Fri May  5 22:58:50 2017


Log for 'maxGrCom' Clone_1 (V12.7.0.0) Fri May  5 22:58:50 2017


Log for 'maxGrCom' Clone_1 (V12.7.0.0) Fri May  5 22:58:53 2017


Log for 'maxGrCom' Clone_1 (V12.7.0.0) Fri May  5 22:58:53 2017


Log for 'maxGrCom' Clone_1 (V12.7.0.0) Fri May  5 22:58:53 2017


Log for 'maxGrCom' Clone_1 (V12.7.0.0) Fri May  5 22:58:53 2017


Log for 'maxGrCom' Clone_1 (V12.7.0.0) Fri May  5 22:58:53 2017


Log for 'maxGrCom' Clone_1 (V12.7.0.0) Fri May  5 22:58:53 2017


Log for 'maxGrCom' Clone_1 (V12.7.0.0) Fri May  5 22:58:53 2017


Log for 'maxGrCom' Clone_1 (V12.7.0.0) Fri May  5 22:58:53 2017


Log for 'maxGrCom' Clone_1 (V12.7.0.0) Fri May  5 22:58:54 2017


Log for 'maxGrCom' Clone_1 (V12.7.0.0) Fri May  5 22:58:54 2017


Log for 'maxGrCom' Clone_1 (V12.7.0.0) Fri May  5 22:58:54 2017


Log for 'maxGrCom' Clone_1 (V12.7.0.0) Fri May  5 22:58:54 2017


Log for 'maxGrCom' Clone_1 (V12.7.0.0) Fri May  5 22:58:54 2017


Log for 'maxGrCom' Clone_1 (V12.7.0.0) Fri May  5 22:58:54 2017


Log for 'maxGrCom' Clone_1 (V12.7.0.0) Fri May  5 22:58:54 2017


Log for 'maxGrCom' Clone_1 (V12.7.0.0) Fri May  5 22:58:54 2017


Log for 'maxGrCom' Clone_1 (V12.7.0.0) Fri May  5 22:58:57 2017


Log for 'maxGrCom' Clone_1 (V12.7.0.0) Fri May  5 22:58:57 2017


Log for 'maxGrCom' Clone_1 (V12.7.0.0) Fri May  5 22:58:59 2017


Log for 'maxGrCom' Clone_1 (V12.7.0.0) Fri May  5 22:58:59 2017


Log for 'maxGrCom' Clone_1 (V12.7.0.0) Fri May  5 22:59:00 2017


Log for 'maxGrCom' Clone_1 (V12.7.0.0) Fri May  5 22:59:00 2017


Log for 'maxGrCom' Clone_1 (V12.7.0.0) Fri May  5 22:59:00 2017


Log for 'maxGrCom' Clone_1 (V12.7.0.0) Fri May  5 22:59:00 2017


Log for 'maxGrCom' Clone_1 (V12.7.0.0) Fri May  5 22:59:00 2017


Log for 'maxGrCom' Clone_1 (V12.7.0.0) Fri May  5 22:59:00 2017


Log for 'maxGrCom' Clone_1 (V12.7.0.0) Fri May  5 22:59:00 2017


Log for 'maxGrCom' Clone_1 (V12.7.0.0) Fri May  5 22:59:01 2017


Log for 'maxGrCom' Clone_1 (V12.7.0.0) Fri May  5 22:59:01 2017


Log for 'maxGrCom' Clone_1 (V12.7.0.0) Fri May  5 22:59:01 2017


Log for 'maxGrCom' Clone_1 (V12.7.0.0) Fri May  5 22:59:03 2017


Log for 'maxGrCom' Clone_1 (V12.7.0.0) Fri May  5 22:59:03 2017


Log for 'maxGrCom' Clone_1 (V12.7.0.0) Fri May  5 22:59:04 2017


Log for 'maxGrCom' Clone_1 (V12.7.0.0) Fri May  5 22:59:04 2017


Log for 'maxGrCom' Clone_1 (V12.7.0.0) Fri May  5 22:59:06 2017


Log for 'maxGrCom' Clone_1 (V12.7.0.0) Fri May  5 22:59:07 2017


Log for 'maxGrCom' Clone_1 (V12.7.0.0) Fri May  5 22:59:07 2017


Log for 'maxGrCom' Clone_1 (V12.7.0.0) Fri May  5 22:59:07 2017


Log for 'maxGrCom' Clone_1 (V12.7.0.0) Fri May  5 22:59:07 2017


Log for 'maxGrCom' Clone_1 (V12.7.0.0) Fri May  5 22:59:07 2017


Log for 'maxGrCom' Clone_1 (V12.7.0.0) Fri May  5 22:59:08 2017


Log for 'maxGrCom' Clone_1 (V12.7.0.0) Fri May  5 22:59:08 2017


Log for 'maxGrCom' Clone_1 (V12.7.0.0) Fri May  5 22:59:08 2017


Log for 'maxGrCom' Clone_1 (V12.7.0.0) Fri May  5 22:59:08 2017


Log for 'maxGrCom' Clone_1 (V12.7.0.0) Fri May  5 22:59:10 2017


Log for 'maxGrCom' Clone_1 (V12.7.0.0) Fri May  5 22:59:10 2017


Log for 'maxGrCom' Clone_1 (V12.7.0.0) Fri May  5 22:59:12 2017


Log for 'maxGrCom' Clone_1 (V12.7.0.0) Fri May  5 22:59:13 2017


Log for 'maxGrCom' Clone_1 (V12.7.0.0) Fri May  5 22:59:13 2017


Log for 'maxGrCom' Clone_1 (V12.7.0.0) Fri May  5 22:59:13 2017


Log for 'maxGrCom' Clone_1 (V12.7.0.0) Fri May  5 22:59:13 2017


Log for 'maxGrCom' Clone_1 (V12.7.0.0) Fri May  5 22:59:13 2017


Log for 'maxGrCom' Clone_1 (V12.7.0.0) Fri May  5 22:59:13 2017


Log for 'maxGrCom' Clone_1 (V12.7.0.0) Fri May  5 22:59:13 2017


Log for 'maxGrCom' Clone_1 (V12.7.0.0) Fri May  5 22:59:14 2017


Log for 'maxGrCom' Clone_1 (V12.7.0.0) Fri May  5 22:59:14 2017


Log for 'maxGrCom' Clone_1 (V12.7.0.0) Fri May  5 22:59:14 2017


Log for 'maxGrCom' Clone_1 (V12.7.0.0) Fri May  5 22:59:14 2017


Log for 'maxGrCom' Clone_1 (V12.7.0.0) Fri May  5 22:59:14 2017


Log for 'maxGrCom' Clone_1 (V12.7.0.0) Fri May  5 22:59:14 2017


Log for 'maxGrCom' Clone_1 (V12.7.0.0) Fri May  5 22:59:14 2017


Log for 'maxGrCom' Clone_1 (V12.7.0.0) Fri May  5 22:59:15 2017


Log for 'maxGrCom' Clone_1 (V12.7.0.0) Fri May  5 22:59:15 2017


Log for 'maxGrCom' Clone_1 (V12.7.0.0) Fri May  5 22:59:15 2017


Log for 'maxGrCom' Clone_1 (V12.7.0.0) Fri May  5 22:59:15 2017


Log for 'maxGrCom' Clone_1 (V12.7.0.0) Fri May  5 22:59:15 2017


Log for 'maxGrCom' Clone_1 (V12.7.0.0) Fri May  5 22:59:15 2017


Log for 'maxGrCom' Clone_1 (V12.7.0.0) Fri May  5 22:59:15 2017


Log for 'maxGrCom' Clone_1 (V12.7.0.0) Fri May  5 22:59:16 2017


Log for 'maxGrCom' Clone_1 (V12.7.0.0) Fri May  5 22:59:16 2017


Log for 'maxGrCom' Clone_1 (V12.7.0.0) Fri May  5 22:59:17 2017


Log for 'maxGrCom' Clone_1 (V12.7.0.0) Fri May  5 22:59:18 2017


Log for 'maxGrCom' Clone_1 (V12.7.0.0) Fri May  5 22:59:19 2017


Log for 'maxGrCom' Clone_1 (V12.7.0.0) Fri May  5 22:59:19 2017


Log for 'maxGrCom' Clone_1 (V12.7.0.0) Fri May  5 22:59:19 2017


Log for 'maxGrCom' Clone_1 (V12.7.0.0) Fri May  5 22:59:19 2017


Log for 'maxGrCom' Clone_1 (V12.7.0.0) Fri May  5 22:59:19 2017


Log for 'maxGrCom' Clone_1 (V12.7.0.0) Fri May  5 22:59:19 2017


Log for 'maxGrCom' Clone_1 (V12.7.0.0) Fri May  5 22:59:19 2017


Log for 'maxGrCom' Clone_1 (V12.7.0.0) Fri May  5 22:59:19 2017


Log for 'maxGrCom' Clone_1 (V12.7.0.0) Fri May  5 22:59:20 2017


Log for 'maxGrCom' Clone_1 (V12.7.0.0) Fri May  5 22:59:20 2017


Log for 'maxGrCom' Clone_1 (V12.7.0.0) Fri May  5 22:59:20 2017


Log for 'maxGrCom' Clone_1 (V12.7.0.0) Fri May  5 22:59:20 2017


Log for 'maxGrCom' Clone_1 (V12.7.0.0) Fri May  5 22:59:20 2017


Log for 'maxGrCom' Clone_1 (V12.7.0.0) Fri May  5 22:59:20 2017


Log for 'maxGrCom' Clone_1 (V12.7.0.0) Fri May  5 22:59:20 2017


Log for 'maxGrCom' Clone_1 (V12.7.0.0) Fri May  5 22:59:20 2017


Log for 'maxGrCom' Clone_1 (V12.7.0.0) Fri May  5 22:59:21 2017


Log for 'maxGrCom' Clone_1 (V12.7.0.0) Fri May  5 22:59:21 2017


Log for 'maxGrCom' Clone_1 (V12.7.0.0) Fri May  5 22:59:21 2017


Log for 'maxGrCom' Clone_1 (V12.7.0.0) Fri May  5 22:59:21 2017


Log for 'maxGrCom' Clone_1 (V12.7.0.0) Fri May  5 22:59:21 2017


Log for 'maxGrCom' Clone_1 (V12.7.0.0) Fri May  5 22:59:21 2017


Log for 'maxGrCom' Clone_1 (V12.7.0.0) Fri May  5 22:59:21 2017


Log for 'maxGrCom' Clone_1 (V12.7.0.0) Fri May  5 22:59:21 2017


Log for 'maxGrCom' Clone_1 (V12.7.0.0) Fri May  5 22:59:21 2017


Log for 'maxGrCom' Clone_1 (V12.7.0.0) Fri May  5 22:59:22 2017


Log for 'maxGrCom' Clone_1 (V12.7.0.0) Fri May  5 22:59:22 2017


Log for 'maxGrCom' Clone_1 (V12.7.0.0) Fri May  5 22:59:22 2017


Log for 'maxGrCom' Clone_1 (V12.7.0.0) Fri May  5 22:59:22 2017


Log for 'maxGrCom' Clone_1 (V12.7.0.0) Fri May  5 22:59:23 2017


Log for 'maxGrCom' Clone_1 (V12.7.0.0) Fri May  5 22:59:23 2017


Log for 'maxGrCom' Clone_1 (V12.7.0.0) Fri May  5 22:59:23 2017


Log for 'maxGrCom' Clone_1 (V12.7.0.0) Fri May  5 22:59:24 2017


Log for 'maxGrCom' Clone_1 (V12.7.0.0) Fri May  5 22:59:24 2017


Log for 'maxGrCom' Clone_1 (V12.7.0.0) Fri May  5 22:59:24 2017


Log for 'maxGrCom' Clone_1 (V12.7.0.0) Fri May  5 22:59:24 2017


Log for 'maxGrCom' Clone_1 (V12.7.0.0) Fri May  5 22:59:24 2017


Log for 'maxGrCom' Clone_1 (V12.7.0.0) Fri May  5 22:59:24 2017


Log for 'maxGrCom' Clone_1 (V12.7.0.0) Fri May  5 22:59:24 2017


Log for 'maxGrCom' Clone_1 (V12.7.0.0) Fri May  5 22:59:24 2017


Log for 'maxGrCom' Clone_1 (V12.7.0.0) Fri May  5 22:59:25 2017


Log for 'maxGrCom' Clone_1 (V12.7.0.0) Fri May  5 22:59:25 2017


Log for 'maxGrCom' Clone_1 (V12.7.0.0) Fri May  5 22:59:25 2017


Log for 'maxGrCom' Clone_1 (V12.7.0.0) Fri May  5 22:59:25 2017


Log for 'maxGrCom' Clone_1 (V12.7.0.0) Fri May  5 22:59:25 2017


Log for 'maxGrCom' Clone_1 (V12.7.0.0) Fri May  5 22:59:25 2017


Log for 'maxGrCom' Clone_1 (V12.7.0.0) Fri May  5 22:59:25 2017


Log for 'maxGrCom' Clone_1 (V12.7.0.0) Fri May  5 22:59:25 2017


Log for 'maxGrCom' Clone_1 (V12.7.0.0) Fri May  5 22:59:26 2017


Log for 'maxGrCom' Clone_1 (V12.7.0.0) Fri May  5 22:59:26 2017


Log for 'maxGrCom' Clone_1 (V12.7.0.0) Fri May  5 22:59:26 2017


Log for 'maxGrCom' Clone_1 (V12.7.0.0) Fri May  5 22:59:26 2017


Log for 'maxGrCom' Clone_1 (V12.7.0.0) Fri May  5 22:59:26 2017


Log for 'maxGrCom' Clone_1 (V12.7.0.0) Fri May  5 22:59:26 2017


Log for 'maxGrCom' Clone_1 (V12.7.0.0) Fri May  5 22:59:26 2017


Log for 'maxGrCom' Clone_1 (V12.7.0.0) Fri May  5 22:59:26 2017


Log for 'maxGrCom' Clone_1 (V12.7.0.0) Fri May  5 22:59:27 2017


Log for 'maxGrCom' Clone_1 (V12.7.0.0) Fri May  5 22:59:27 2017


Log for 'maxGrCom' Clone_1 (V12.7.0.0) Fri May  5 22:59:27 2017


Log for 'maxGrCom' Clone_1 (V12.7.0.0) Fri May  5 22:59:27 2017


Log for 'maxGrCom' Clone_1 (V12.7.0.0) Fri May  5 22:59:27 2017


Log for 'maxGrCom' Clone_1 (V12.7.0.0) Fri May  5 22:59:27 2017


Log for 'maxGrCom' Clone_1 (V12.7.0.0) Fri May  5 22:59:27 2017


Log for 'maxGrCom' Clone_1 (V12.7.0.0) Fri May  5 22:59:28 2017


Log for 'maxGrCom' Clone_1 (V12.7.0.0) Fri May  5 22:59:28 2017


Log for 'maxGrCom' Clone_1 (V12.7.0.0) Fri May  5 22:59:28 2017


Log for 'maxGrCom' Clone_1 (V12.7.0.0) Fri May  5 22:59:28 2017


Log for 'maxGrCom' Clone_1 (V12.7.0.0) Fri May  5 22:59:28 2017


Log for 'maxGrCom' Clone_1 (V12.7.0.0) Fri May  5 22:59:28 2017


Log for 'maxGrCom' Clone_1 (V12.7.0.0) Fri May  5 22:59:28 2017


Log for 'maxGrCom' Clone_1 (V12.7.0.0) Fri May  5 22:59:29 2017


Log for 'maxGrCom' Clone_1 (V12.7.0.0) Fri May  5 22:59:29 2017


Log for 'maxGrCom' Clone_1 (V12.7.0.0) Fri May  5 22:59:29 2017


Log for 'maxGrCom' Clone_1 (V12.7.0.0) Fri May  5 22:59:29 2017


Log for 'maxGrCom' Clone_1 (V12.7.0.0) Fri May  5 22:59:29 2017


Log for 'maxGrCom' Clone_1 (V12.7.0.0) Fri May  5 22:59:29 2017


Log for 'maxGrCom' Clone_1 (V12.7.0.0) Fri May  5 22:59:29 2017


Log for 'maxGrCom' Clone_1 (V12.7.0.0) Fri May  5 22:59:30 2017


Log for 'maxGrCom' Clone_1 (V12.7.0.0) Fri May  5 22:59:30 2017


Log for 'maxGrCom' Clone_1 (V12.7.0.0) Fri May  5 22:59:30 2017


Log for 'maxGrCom' Clone_1 (V12.7.0.0) Fri May  5 22:59:31 2017


Log for 'maxGrCom' Clone_1 (V12.7.0.0) Fri May  5 22:59:31 2017


Log for 'maxGrCom' Clone_1 (V12.7.0.0) Fri May  5 22:59:33 2017


Log for 'maxGrCom' Clone_1 (V12.7.0.0) Fri May  5 22:59:34 2017


Log for 'maxGrCom' Clone_1 (V12.7.0.0) Fri May  5 22:59:37 2017


Log for 'maxGrCom' Clone_1 (V12.7.0.0) Fri May  5 22:59:37 2017


Log for 'maxGrCom' Clone_1 (V12.7.0.0) Fri May  5 22:59:37 2017


Log for 'maxGrCom' Clone_1 (V12.7.0.0) Fri May  5 22:59:37 2017


Log for 'maxGrCom' Clone_1 (V12.7.0.0) Fri May  5 22:59:37 2017


Log for 'maxGrCom' Clone_1 (V12.7.0.0) Fri May  5 22:59:37 2017


Log for 'maxGrCom' Clone_1 (V12.7.0.0) Fri May  5 22:59:37 2017


Log for 'maxGrCom' Clone_1 (V12.7.0.0) Fri May  5 22:59:38 2017


Log for 'maxGrCom' Clone_1 (V12.7.0.0) Fri May  5 22:59:38 2017


Log for 'maxGrCom' Clone_1 (V12.7.0.0) Fri May  5 22:59:38 2017


Log for 'maxGrCom' Clone_1 (V12.7.0.0) Fri May  5 22:59:38 2017


Log for 'maxGrCom' Clone_1 (V12.7.0.0) Fri May  5 22:59:38 2017


Log for 'maxGrCom' Clone_1 (V12.7.0.0) Fri May  5 22:59:38 2017


Log for 'maxGrCom' Clone_1 (V12.7.0.0) Fri May  5 22:59:38 2017


Log for 'maxGrCom' Clone_1 (V12.7.0.0) Fri May  5 22:59:38 2017


Log for 'maxGrCom' Clone_1 (V12.7.0.0) Fri May  5 22:59:38 2017


Log for 'maxGrCom' Clone_1 (V12.7.0.0) Fri May  5 22:59:39 2017


Log for 'maxGrCom' Clone_1 (V12.7.0.0) Fri May  5 22:59:39 2017


Log for 'maxGrCom' Clone_1 (V12.7.0.0) Fri May  5 22:59:39 2017


Log for 'maxGrCom' Clone_1 (V12.7.0.0) Fri May  5 22:59:39 2017


Log for 'maxGrCom' Clone_1 (V12.7.0.0) Fri May  5 22:59:40 2017


Log for 'maxGrCom' Clone_1 (V12.7.0.0) Fri May  5 22:59:40 2017


Log for 'maxGrCom' Clone_1 (V12.7.0.0) Fri May  5 22:59:40 2017


Log for 'maxGrCom' Clone_1 (V12.7.0.0) Fri May  5 22:59:41 2017


Log for 'maxGrCom' Clone_1 (V12.7.0.0) Fri May  5 22:59:41 2017


Log for 'maxGrCom' Clone_1 (V12.7.0.0) Fri May  5 22:59:41 2017


Log for 'maxGrCom' Clone_1 (V12.7.0.0) Fri May  5 22:59:41 2017


Log for 'maxGrCom' Clone_1 (V12.7.0.0) Fri May  5 22:59:41 2017


Log for 'maxGrCom' Clone_1 (V12.7.0.0) Fri May  5 22:59:41 2017


Log for 'maxGrCom' Clone_1 (V12.7.0.0) Fri May  5 22:59:41 2017


Log for 'maxGrCom' Clone_1 (V12.7.0.0) Fri May  5 22:59:41 2017


Log for 'maxGrCom' Clone_1 (V12.7.0.0) Fri May  5 22:59:42 2017


Log for 'maxGrCom' Clone_1 (V12.7.0.0) Fri May  5 22:59:42 2017


Log for 'maxGrCom' Clone_1 (V12.7.0.0) Fri May  5 22:59:42 2017


Log for 'maxGrCom' Clone_1 (V12.7.0.0) Fri May  5 22:59:42 2017


Log for 'maxGrCom' Clone_1 (V12.7.0.0) Fri May  5 22:59:42 2017


Log for 'maxGrCom' Clone_1 (V12.7.0.0) Fri May  5 22:59:42 2017


Log for 'maxGrCom' Clone_1 (V12.7.0.0) Fri May  5 22:59:42 2017


Log for 'maxGrCom' Clone_1 (V12.7.0.0) Fri May  5 22:59:43 2017


Log for 'maxGrCom' Clone_1 (V12.7.0.0) Fri May  5 22:59:43 2017


Log for 'maxGrCom' Clone_1 (V12.7.0.0) Fri May  5 22:59:43 2017


Log for 'maxGrCom' Clone_1 (V12.7.0.0) Fri May  5 22:59:43 2017


Log for 'maxGrCom' Clone_1 (V12.7.0.0) Fri May  5 22:59:43 2017


Log for 'maxGrCom' Clone_1 (V12.7.0.0) Fri May  5 22:59:43 2017


Log for 'maxGrCom' Clone_1 (V12.7.0.0) Fri May  5 22:59:43 2017


Log for 'maxGrCom' Clone_1 (V12.7.0.0) Fri May  5 22:59:43 2017


Log for 'maxGrCom' Clone_1 (V12.7.0.0) Fri May  5 22:59:44 2017


Log for 'maxGrCom' Clone_1 (V12.7.0.0) Fri May  5 22:59:44 2017


Log for 'maxGrCom' Clone_1 (V12.7.0.0) Fri May  5 22:59:44 2017


Log for 'maxGrCom' Clone_1 (V12.7.0.0) Fri May  5 22:59:44 2017


Log for 'maxGrCom' Clone_1 (V12.7.0.0) Fri May  5 22:59:44 2017


Log for 'maxGrCom' Clone_1 (V12.7.0.0) Fri May  5 22:59:44 2017


Log for 'maxGrCom' Clone_1 (V12.7.0.0) Fri May  5 22:59:45 2017


Log for 'maxGrCom' Clone_1 (V12.7.0.0) Fri May  5 22:59:45 2017


Log for 'maxGrCom' Clone_1 (V12.7.0.0) Fri May  5 22:59:45 2017


Log for 'maxGrCom' Clone_1 (V12.7.0.0) Fri May  5 22:59:45 2017


Log for 'maxGrCom' Clone_1 (V12.7.0.0) Fri May  5 22:59:45 2017


Log for 'maxGrCom' Clone_1 (V12.7.0.0) Fri May  5 22:59:45 2017


Log for 'maxGrCom' Clone_1 (V12.7.0.0) Fri May  5 22:59:45 2017


Log for 'maxGrCom' Clone_1 (V12.7.0.0) Fri May  5 22:59:45 2017


Log for 'maxGrCom' Clone_1 (V12.7.0.0) Fri May  5 22:59:46 2017


Log for 'maxGrCom' Clone_1 (V12.7.0.0) Fri May  5 22:59:46 2017


Log for 'maxGrCom' Clone_1 (V12.7.0.0) Fri May  5 22:59:47 2017


Log for 'maxGrCom' Clone_1 (V12.7.0.0) Fri May  5 22:59:47 2017


Log for 'maxGrCom' Clone_1 (V12.7.0.0) Fri May  5 22:59:48 2017


Log for 'maxGrCom' Clone_1 (V12.7.0.0) Fri May  5 22:59:48 2017


Log for 'maxGrCom' Clone_1 (V12.7.0.0) Fri May  5 22:59:48 2017


Log for 'maxGrCom' Clone_1 (V12.7.0.0) Fri May  5 22:59:48 2017


Log for 'maxGrCom' Clone_1 (V12.7.0.0) Fri May  5 22:59:49 2017


Log for 'maxGrCom' Clone_1 (V12.7.0.0) Fri May  5 22:59:49 2017


Log for 'maxGrCom' Clone_1 (V12.7.0.0) Fri May  5 22:59:49 2017


Log for 'maxGrCom' Clone_1 (V12.7.0.0) Fri May  5 22:59:49 2017


Log for 'maxGrCom' Clone_1 (V12.7.0.0) Fri May  5 22:59:49 2017


Log for 'maxGrCom' Clone_1 (V12.7.0.0) Fri May  5 22:59:49 2017


Log for 'maxGrCom' Clone_1 (V12.7.0.0) Fri May  5 22:59:49 2017


Log for 'maxGrCom' Clone_1 (V12.7.0.0) Fri May  5 22:59:49 2017


Log for 'maxGrCom' Clone_1 (V12.7.0.0) Fri May  5 22:59:49 2017


Log for 'maxGrCom' Clone_1 (V12.7.0.0) Fri May  5 22:59:50 2017


Log for 'maxGrCom' Clone_1 (V12.7.0.0) Fri May  5 22:59:50 2017


Log for 'maxGrCom' Clone_1 (V12.7.0.0) Fri May  5 22:59:50 2017


Log for 'maxGrCom' Clone_1 (V12.7.0.0) Fri May  5 22:59:50 2017


Log for 'maxGrCom' Clone_1 (V12.7.0.0) Fri May  5 22:59:50 2017


Log for 'maxGrCom' Clone_1 (V12.7.0.0) Fri May  5 22:59:51 2017


Log for 'maxGrCom' Clone_1 (V12.7.0.0) Fri May  5 22:59:51 2017


Log for 'maxGrCom' Clone_1 (V12.7.0.0) Fri May  5 22:59:54 2017


Log for 'maxGrCom' Clone_1 (V12.7.0.0) Fri May  5 22:59:54 2017


Log for 'maxGrCom' Clone_1 (V12.7.0.0) Fri May  5 22:59:54 2017


Log for 'maxGrCom' Clone_1 (V12.7.0.0) Fri May  5 22:59:54 2017


Log for 'maxGrCom' Clone_1 (V12.7.0.0) Fri May  5 22:59:55 2017


Log for 'maxGrCom' Clone_1 (V12.7.0.0) Fri May  5 22:59:55 2017


Log for 'maxGrCom' Clone_1 (V12.7.0.0) Fri May  5 22:59:55 2017


Log for 'maxGrCom' Clone_1 (V12.7.0.0) Fri May  5 22:59:55 2017


Log for 'maxGrCom' Clone_1 (V12.7.0.0) Fri May  5 22:59:55 2017


Log for 'maxGrCom' Clone_1 (V12.7.0.0) Fri May  5 22:59:55 2017


Log for 'maxGrCom' Clone_1 (V12.7.0.0) Fri May  5 22:59:55 2017


Log for 'maxGrCom' Clone_1 (V12.7.0.0) Fri May  5 22:59:56 2017


Log for 'maxGrCom' Clone_1 (V12.7.0.0) Fri May  5 22:59:56 2017


Log for 'maxGrCom' Clone_1 (V12.7.0.0) Fri May  5 22:59:56 2017


Log for 'maxGrCom' Clone_1 (V12.7.0.0) Fri May  5 22:59:56 2017


Log for 'maxGrCom' Clone_1 (V12.7.0.0) Fri May  5 22:59:56 2017


Log for 'maxGrCom' Clone_1 (V12.7.0.0) Fri May  5 22:59:56 2017


Log for 'maxGrCom' Clone_1 (V12.7.0.0) Fri May  5 22:59:56 2017


Log for 'maxGrCom' Clone_1 (V12.7.0.0) Fri May  5 22:59:56 2017


Log for 'maxGrCom' Clone_1 (V12.7.0.0) Fri May  5 22:59:57 2017


Log for 'maxGrCom' Clone_1 (V12.7.0.0) Fri May  5 22:59:57 2017


Log for 'maxGrCom' Clone_1 (V12.7.0.0) Fri May  5 22:59:57 2017


Log for 'maxGrCom' Clone_1 (V12.7.0.0) Fri May  5 22:59:57 2017


Log for 'maxGrCom' Clone_1 (V12.7.0.0) Fri May  5 22:59:57 2017


Log for 'maxGrCom' Clone_1 (V12.7.0.0) Fri May  5 22:59:57 2017


Log for 'maxGrCom' Clone_1 (V12.7.0.0) Fri May  5 22:59:57 2017


Log for 'maxGrCom' Clone_1 (V12.7.0.0) Fri May  5 22:59:58 2017


Log for 'maxGrCom' Clone_1 (V12.7.0.0) Fri May  5 22:59:59 2017


Log for 'maxGrCom' Clone_1 (V12.7.0.0) Fri May  5 23:00:01 2017


Log for 'maxGrCom' Clone_1 (V12.7.0.0) Fri May  5 23:00:01 2017


Log for 'maxGrCom' Clone_1 (V12.7.0.0) Fri May  5 23:00:01 2017


Log for 'maxGrCom' Clone_1 (V12.7.0.0) Fri May  5 23:00:02 2017


Log for 'maxGrCom' Clone_1 (V12.7.0.0) Fri May  5 23:00:04 2017


Log for 'maxGrCom' Clone_1 (V12.7.0.0) Fri May  5 23:00:04 2017


Log for 'maxGrCom' Clone_1 (V12.7.0.0) Fri May  5 23:00:04 2017


Log for 'maxGrCom' Clone_1 (V12.7.0.0) Fri May  5 23:00:04 2017


Log for 'maxGrCom' Clone_1 (V12.7.0.0) Fri May  5 23:00:04 2017


Log for 'maxGrCom' Clone_1 (V12.7.0.0) Fri May  5 23:00:04 2017


Log for 'maxGrCom' Clone_1 (V12.7.0.0) Fri May  5 23:00:07 2017


Log for 'maxGrCom' Clone_1 (V12.7.0.0) Fri May  5 23:00:07 2017


Log for 'maxGrCom' Clone_1 (V12.7.0.0) Fri May  5 23:00:07 2017


Log for 'maxGrCom' Clone_1 (V12.7.0.0) Fri May  5 23:00:07 2017


Log for 'maxGrCom' Clone_1 (V12.7.0.0) Fri May  5 23:00:08 2017


Log for 'maxGrCom' Clone_1 (V12.7.0.0) Fri May  5 23:00:08 2017


Log for 'maxGrCom' Clone_1 (V12.7.0.0) Fri May  5 23:00:08 2017


Log for 'maxGrCom' Clone_1 (V12.7.0.0) Fri May  5 23:00:08 2017


Log for 'maxGrCom' Clone_1 (V12.7.0.0) Fri May  5 23:00:08 2017


Log for 'maxGrCom' Clone_1 (V12.7.0.0) Fri May  5 23:00:09 2017


Log for 'maxGrCom' Clone_1 (V12.7.0.0) Fri May  5 23:00:09 2017


Log for 'maxGrCom' Clone_1 (V12.7.0.0) Fri May  5 23:00:09 2017


Log for 'maxGrCom' Clone_1 (V12.7.0.0) Fri May  5 23:00:09 2017


Log for 'maxGrCom' Clone_1 (V12.7.0.0) Fri May  5 23:00:09 2017


Log for 'maxGrCom' Clone_1 (V12.7.0.0) Fri May  5 23:00:10 2017


Log for 'maxGrCom' Clone_1 (V12.7.0.0) Fri May  5 23:00:10 2017


Log for 'maxGrCom' Clone_1 (V12.7.0.0) Fri May  5 23:00:10 2017


Log for 'maxGrCom' Clone_1 (V12.7.0.0) Fri May  5 23:00:10 2017


Log for 'maxGrCom' Clone_1 (V12.7.0.0) Fri May  5 23:00:10 2017


Log for 'maxGrCom' Clone_1 (V12.7.0.0) Fri May  5 23:00:10 2017


Log for 'maxGrCom' Clone_1 (V12.7.0.0) Fri May  5 23:00:10 2017


Log for 'maxGrCom' Clone_1 (V12.7.0.0) Fri May  5 23:00:11 2017


Log for 'maxGrCom' Clone_1 (V12.7.0.0) Fri May  5 23:00:11 2017


Log for 'maxGrCom' Clone_1 (V12.7.0.0) Fri May  5 23:00:11 2017


Log for 'maxGrCom' Clone_1 (V12.7.0.0) Fri May  5 23:00:11 2017


Log for 'maxGrCom' Clone_1 (V12.7.0.0) Fri May  5 23:00:11 2017


Log for 'maxGrCom' Clone_1 (V12.7.0.0) Fri May  5 23:00:11 2017


Log for 'maxGrCom' Clone_1 (V12.7.0.0) Fri May  5 23:00:11 2017


Log for 'maxGrCom' Clone_1 (V12.7.0.0) Fri May  5 23:00:12 2017


Log for 'maxGrCom' Clone_1 (V12.7.0.0) Fri May  5 23:00:12 2017


Log for 'maxGrCom' Clone_1 (V12.7.0.0) Fri May  5 23:00:12 2017


Log for 'maxGrCom' Clone_1 (V12.7.0.0) Fri May  5 23:00:12 2017


Log for 'maxGrCom' Clone_1 (V12.7.0.0) Fri May  5 23:00:12 2017


Log for 'maxGrCom' Clone_1 (V12.7.0.0) Fri May  5 23:00:12 2017


Log for 'maxGrCom' Clone_1 (V12.7.0.0) Fri May  5 23:00:12 2017


Log for 'maxGrCom' Clone_1 (V12.7.0.0) Fri May  5 23:00:12 2017


Log for 'maxGrCom' Clone_1 (V12.7.0.0) Fri May  5 23:00:13 2017


Log for 'maxGrCom' Clone_1 (V12.7.0.0) Fri May  5 23:00:13 2017


Log for 'maxGrCom' Clone_1 (V12.7.0.0) Fri May  5 23:00:13 2017


Log for 'maxGrCom' Clone_1 (V12.7.0.0) Fri May  5 23:00:13 2017


Log for 'maxGrCom' Clone_1 (V12.7.0.0) Fri May  5 23:00:13 2017


Log for 'maxGrCom' Clone_1 (V12.7.0.0) Fri May  5 23:00:13 2017


Log for 'maxGrCom' Clone_1 (V12.7.0.0) Fri May  5 23:00:16 2017


Log for 'maxGrCom' Clone_1 (V12.7.0.0) Fri May  5 23:00:16 2017


Log for 'maxGrCom' Clone_1 (V12.7.0.0) Fri May  5 23:00:19 2017


Log for 'maxGrCom' Clone_1 (V12.7.0.0) Fri May  5 23:00:19 2017


Log for 'maxGrCom' Clone_1 (V12.7.0.0) Fri May  5 23:00:23 2017


Log for 'maxGrCom' Clone_1 (V12.7.0.0) Fri May  5 23:00:23 2017


Log for 'maxGrCom' Clone_1 (V12.7.0.0) Fri May  5 23:00:23 2017


Log for 'maxGrCom' Clone_1 (V12.7.0.0) Fri May  5 23:00:23 2017


Log for 'maxGrCom' Clone_1 (V12.7.0.0) Fri May  5 23:00:23 2017


Log for 'maxGrCom' Clone_1 (V12.7.0.0) Fri May  5 23:00:23 2017


Log for 'maxGrCom' Clone_1 (V12.7.0.0) Fri May  5 23:00:24 2017


Log for 'maxGrCom' Clone_1 (V12.7.0.0) Fri May  5 23:00:24 2017


Log for 'maxGrCom' Clone_1 (V12.7.0.0) Fri May  5 23:00:24 2017


Log for 'maxGrCom' Clone_1 (V12.7.0.0) Fri May  5 23:00:24 2017


Log for 'maxGrCom' Clone_1 (V12.7.0.0) Fri May  5 23:00:24 2017


Log for 'maxGrCom' Clone_1 (V12.7.0.0) Fri May  5 23:00:24 2017


Log for 'maxGrCom' Clone_1 (V12.7.0.0) Fri May  5 23:00:24 2017


Log for 'maxGrCom' Clone_1 (V12.7.0.0) Fri May  5 23:00:24 2017


Log for 'maxGrCom' Clone_1 (V12.7.0.0) Fri May  5 23:00:24 2017


Log for 'maxGrCom' Clone_1 (V12.7.0.0) Fri May  5 23:00:25 2017


Log for 'maxGrCom' Clone_1 (V12.7.0.0) Fri May  5 23:00:25 2017


Log for 'maxGrCom' Clone_1 (V12.7.0.0) Fri May  5 23:00:25 2017


Log for 'maxGrCom' Clone_1 (V12.7.0.0) Fri May  5 23:00:25 2017


Log for 'maxGrCom' Clone_1 (V12.7.0.0) Fri May  5 23:00:25 2017


Log for 'maxGrCom' Clone_1 (V12.7.0.0) Fri May  5 23:00:27 2017


Log for 'maxGrCom' Clone_1 (V12.7.0.0) Fri May  5 23:00:27 2017


Log for 'maxGrCom' Clone_1 (V12.7.0.0) Fri May  5 23:00:30 2017


Log for 'maxGrCom' Clone_1 (V12.7.0.0) Fri May  5 23:00:30 2017


Log for 'maxGrCom' Clone_1 (V12.7.0.0) Fri May  5 23:00:32 2017


Log for 'maxGrCom' Clone_1 (V12.7.0.0) Fri May  5 23:00:33 2017


Log for 'maxGrCom' Clone_1 (V12.7.0.0) Fri May  5 23:00:35 2017


Log for 'maxGrCom' Clone_1 (V12.7.0.0) Fri May  5 23:00:35 2017


Log for 'maxGrCom' Clone_1 (V12.7.0.0) Fri May  5 23:00:38 2017


Log for 'maxGrCom' Clone_1 (V12.7.0.0) Fri May  5 23:00:38 2017


Log for 'maxGrCom' Clone_1 (V12.7.0.0) Fri May  5 23:00:38 2017


Log for 'maxGrCom' Clone_1 (V12.7.0.0) Fri May  5 23:00:39 2017


Log for 'maxGrCom' Clone_1 (V12.7.0.0) Fri May  5 23:00:39 2017


Log for 'maxGrCom' Clone_1 (V12.7.0.0) Fri May  5 23:00:39 2017


Log for 'maxGrCom' Clone_1 (V12.7.0.0) Fri May  5 23:00:39 2017


Log for 'maxGrCom' Clone_1 (V12.7.0.0) Fri May  5 23:00:39 2017


Log for 'maxGrCom' Clone_1 (V12.7.0.0) Fri May  5 23:00:39 2017


Log for 'maxGrCom' Clone_1 (V12.7.0.0) Fri May  5 23:00:39 2017


Log for 'maxGrCom' Clone_1 (V12.7.0.0) Fri May  5 23:00:40 2017


Log for 'maxGrCom' Clone_1 (V12.7.0.0) Fri May  5 23:00:40 2017


Log for 'maxGrCom' Clone_1 (V12.7.0.0) Fri May  5 23:00:40 2017


Log for 'maxGrCom' Clone_1 (V12.7.0.0) Fri May  5 23:00:40 2017


Log for 'maxGrCom' Clone_1 (V12.7.0.0) Fri May  5 23:00:40 2017


Log for 'maxGrCom' Clone_1 (V12.7.0.0) Fri May  5 23:00:40 2017


Log for 'maxGrCom' Clone_1 (V12.7.0.0) Fri May  5 23:00:40 2017


Log for 'maxGrCom' Clone_1 (V12.7.0.0) Fri May  5 23:00:40 2017


Log for 'maxGrCom' Clone_1 (V12.7.0.0) Fri May  5 23:00:41 2017


Log for 'maxGrCom' Clone_1 (V12.7.0.0) Fri May  5 23:00:41 2017


Log for 'maxGrCom' Clone_1 (V12.7.0.0) Fri May  5 23:00:41 2017


Log for 'maxGrCom' Clone_1 (V12.7.0.0) Fri May  5 23:00:41 2017


Log for 'maxGrCom' Clone_1 (V12.7.0.0) Fri May  5 23:00:41 2017


Log for 'maxGrCom' Clone_1 (V12.7.0.0) Fri May  5 23:00:41 2017


Log for 'maxGrCom' Clone_1 (V12.7.0.0) Fri May  5 23:00:41 2017


Log for 'maxGrCom' Clone_1 (V12.7.0.0) Fri May  5 23:00:41 2017


Log for 'maxGrCom' Clone_1 (V12.7.0.0) Fri May  5 23:00:42 2017


Log for 'maxGrCom' Clone_1 (V12.7.0.0) Fri May  5 23:00:42 2017


Log for 'maxGrCom' Clone_1 (V12.7.0.0) Fri May  5 23:00:42 2017


Log for 'maxGrCom' Clone_1 (V12.7.0.0) Fri May  5 23:00:42 2017


Log for 'maxGrCom' Clone_1 (V12.7.0.0) Fri May  5 23:00:42 2017


Log for 'maxGrCom' Clone_1 (V12.7.0.0) Fri May  5 23:00:42 2017


Log for 'maxGrCom' Clone_1 (V12.7.0.0) Fri May  5 23:00:42 2017


Log for 'maxGrCom' Clone_1 (V12.7.0.0) Fri May  5 23:00:43 2017


Log for 'maxGrCom' Clone_1 (V12.7.0.0) Fri May  5 23:00:43 2017


Log for 'maxGrCom' Clone_1 (V12.7.0.0) Fri May  5 23:00:43 2017


Log for 'maxGrCom' Clone_1 (V12.7.0.0) Fri May  5 23:00:43 2017


Log for 'maxGrCom' Clone_1 (V12.7.0.0) Fri May  5 23:00:43 2017


Log for 'maxGrCom' Clone_1 (V12.7.0.0) Fri May  5 23:00:43 2017


Log for 'maxGrCom' Clone_1 (V12.7.0.0) Fri May  5 23:00:43 2017


Log for 'maxGrCom' Clone_1 (V12.7.0.0) Fri May  5 23:00:43 2017


Log for 'maxGrCom' Clone_1 (V12.7.0.0) Fri May  5 23:00:44 2017


Log for 'maxGrCom' Clone_1 (V12.7.0.0) Fri May  5 23:00:44 2017


Log for 'maxGrCom' Clone_1 (V12.7.0.0) Fri May  5 23:00:44 2017


Log for 'maxGrCom' Clone_1 (V12.7.0.0) Fri May  5 23:00:44 2017


Log for 'maxGrCom' Clone_1 (V12.7.0.0) Fri May  5 23:00:44 2017


Log for 'maxGrCom' Clone_1 (V12.7.0.0) Fri May  5 23:00:44 2017


Log for 'maxGrCom' Clone_1 (V12.7.0.0) Fri May  5 23:00:44 2017


Log for 'maxGrCom' Clone_1 (V12.7.0.0) Fri May  5 23:00:45 2017


Log for 'maxGrCom' Clone_1 (V12.7.0.0) Fri May  5 23:00:45 2017


Log for 'maxGrCom' Clone_1 (V12.7.0.0) Fri May  5 23:00:45 2017


Log for 'maxGrCom' Clone_1 (V12.7.0.0) Fri May  5 23:00:45 2017


Log for 'maxGrCom' Clone_1 (V12.7.0.0) Fri May  5 23:00:48 2017


Log for 'maxGrCom' Clone_1 (V12.7.0.0) Fri May  5 23:00:48 2017


Log for 'maxGrCom' Clone_1 (V12.7.0.0) Fri May  5 23:00:48 2017


Log for 'maxGrCom' Clone_1 (V12.7.0.0) Fri May  5 23:00:48 2017


Log for 'maxGrCom' Clone_1 (V12.7.0.0) Fri May  5 23:00:49 2017


Log for 'maxGrCom' Clone_1 (V12.7.0.0) Fri May  5 23:00:49 2017


Log for 'maxGrCom' Clone_1 (V12.7.0.0) Fri May  5 23:00:49 2017


Log for 'maxGrCom' Clone_1 (V12.7.0.0) Fri May  5 23:00:49 2017


Log for 'maxGrCom' Clone_1 (V12.7.0.0) Fri May  5 23:00:49 2017


Log for 'maxGrCom' Clone_1 (V12.7.0.0) Fri May  5 23:00:50 2017


Log for 'maxGrCom' Clone_1 (V12.7.0.0) Fri May  5 23:00:50 2017


Log for 'maxGrCom' Clone_1 (V12.7.0.0) Fri May  5 23:00:50 2017


Log for 'maxGrCom' Clone_1 (V12.7.0.0) Fri May  5 23:00:52 2017


Log for 'maxGrCom' Clone_1 (V12.7.0.0) Fri May  5 23:00:53 2017


Log for 'maxGrCom' Clone_1 (V12.7.0.0) Fri May  5 23:00:53 2017


Log for 'maxGrCom' Clone_1 (V12.7.0.0) Fri May  5 23:00:53 2017


Log for 'maxGrCom' Clone_1 (V12.7.0.0) Fri May  5 23:00:53 2017


Log for 'maxGrCom' Clone_1 (V12.7.0.0) Fri May  5 23:00:53 2017


Log for 'maxGrCom' Clone_1 (V12.7.0.0) Fri May  5 23:00:53 2017


Log for 'maxGrCom' Clone_1 (V12.7.0.0) Fri May  5 23:00:53 2017


Log for 'maxGrCom' Clone_1 (V12.7.0.0) Fri May  5 23:00:53 2017


Log for 'maxGrCom' Clone_1 (V12.7.0.0) Fri May  5 23:00:53 2017


Log for 'maxGrCom' Clone_1 (V12.7.0.0) Fri May  5 23:00:53 2017


Log for 'maxGrCom' Clone_1 (V12.7.0.0) Fri May  5 23:00:54 2017


Log for 'maxGrCom' Clone_1 (V12.7.0.0) Fri May  5 23:00:54 2017


Log for 'maxGrCom' Clone_1 (V12.7.0.0) Fri May  5 23:00:54 2017


Log for 'maxGrCom' Clone_1 (V12.7.0.0) Fri May  5 23:00:54 2017


Log for 'maxGrCom' Clone_1 (V12.7.0.0) Fri May  5 23:00:54 2017


Log for 'maxGrCom' Clone_1 (V12.7.0.0) Fri May  5 23:00:54 2017


Log for 'maxGrCom' Clone_1 (V12.7.0.0) Fri May  5 23:00:54 2017


Log for 'maxGrCom' Clone_1 (V12.7.0.0) Fri May  5 23:00:55 2017


Log for 'maxGrCom' Clone_1 (V12.7.0.0) Fri May  5 23:00:55 2017


Log for 'maxGrCom' Clone_1 (V12.7.0.0) Fri May  5 23:00:55 2017


Log for 'maxGrCom' Clone_1 (V12.7.0.0) Fri May  5 23:00:55 2017


Log for 'maxGrCom' Clone_1 (V12.7.0.0) Fri May  5 23:00:55 2017


Log for 'maxGrCom' Clone_1 (V12.7.0.0) Fri May  5 23:00:55 2017


Log for 'maxGrCom' Clone_1 (V12.7.0.0) Fri May  5 23:00:55 2017


Log for 'maxGrCom' Clone_1 (V12.7.0.0) Fri May  5 23:00:55 2017


Log for 'maxGrCom' Clone_1 (V12.7.0.0) Fri May  5 23:00:56 2017


Log for 'maxGrCom' Clone_1 (V12.7.0.0) Fri May  5 23:00:56 2017


Log for 'maxGrCom' Clone_1 (V12.7.0.0) Fri May  5 23:00:58 2017


Log for 'maxGrCom' Clone_1 (V12.7.0.0) Fri May  5 23:00:58 2017


Log for 'maxGrCom' Clone_1 (V12.7.0.0) Fri May  5 23:00:58 2017


Log for 'maxGrCom' Clone_1 (V12.7.0.0) Fri May  5 23:00:58 2017


Log for 'maxGrCom' Clone_1 (V12.7.0.0) Fri May  5 23:00:58 2017


Log for 'maxGrCom' Clone_1 (V12.7.0.0) Fri May  5 23:00:59 2017


Log for 'maxGrCom' Clone_1 (V12.7.0.0) Fri May  5 23:00:59 2017


Log for 'maxGrCom' Clone_1 (V12.7.0.0) Fri May  5 23:00:59 2017


Log for 'maxGrCom' Clone_1 (V12.7.0.0) Fri May  5 23:00:59 2017


Log for 'maxGrCom' Clone_1 (V12.7.0.0) Fri May  5 23:00:59 2017


Log for 'maxGrCom' Clone_1 (V12.7.0.0) Fri May  5 23:01:01 2017


Log for 'maxGrCom' Clone_1 (V12.7.0.0) Fri May  5 23:01:01 2017


Log for 'maxGrCom' Clone_1 (V12.7.0.0) Fri May  5 23:01:01 2017


Log for 'maxGrCom' Clone_1 (V12.7.0.0) Fri May  5 23:01:02 2017


Log for 'maxGrCom' Clone_1 (V12.7.0.0) Fri May  5 23:01:02 2017


Log for 'maxGrCom' Clone_1 (V12.7.0.0) Fri May  5 23:01:02 2017


Log for 'maxGrCom' Clone_1 (V12.7.0.0) Fri May  5 23:01:05 2017


Log for 'maxGrCom' Clone_1 (V12.7.0.0) Fri May  5 23:01:05 2017


Log for 'maxGrCom' Clone_1 (V12.7.0.0) Fri May  5 23:01:05 2017


Log for 'maxGrCom' Clone_1 (V12.7.0.0) Fri May  5 23:01:05 2017


Log for 'maxGrCom' Clone_1 (V12.7.0.0) Fri May  5 23:01:05 2017


Log for 'maxGrCom' Clone_1 (V12.7.0.0) Fri May  5 23:01:05 2017


Log for 'maxGrCom' Clone_1 (V12.7.0.0) Fri May  5 23:01:05 2017


Log for 'maxGrCom' Clone_1 (V12.7.0.0) Fri May  5 23:01:06 2017


Log for 'maxGrCom' Clone_1 (V12.7.0.0) Fri May  5 23:01:06 2017


Log for 'maxGrCom' Clone_1 (V12.7.0.0) Fri May  5 23:01:06 2017


Log for 'maxGrCom' Clone_1 (V12.7.0.0) Fri May  5 23:01:06 2017


Log for 'maxGrCom' Clone_1 (V12.7.0.0) Fri May  5 23:01:06 2017


Log for 'maxGrCom' Clone_1 (V12.7.0.0) Fri May  5 23:01:06 2017


Log for 'maxGrCom' Clone_1 (V12.7.0.0) Fri May  5 23:01:06 2017


Log for 'maxGrCom' Clone_1 (V12.7.0.0) Fri May  5 23:01:07 2017


Log for 'maxGrCom' Clone_1 (V12.7.0.0) Fri May  5 23:01:07 2017


Log for 'maxGrCom' Clone_1 (V12.7.0.0) Fri May  5 23:01:07 2017


Log for 'maxGrCom' Clone_1 (V12.7.0.0) Fri May  5 23:01:07 2017


Log for 'maxGrCom' Clone_1 (V12.7.0.0) Fri May  5 23:01:07 2017


Log for 'maxGrCom' Clone_1 (V12.7.0.0) Fri May  5 23:01:07 2017


Log for 'maxGrCom' Clone_1 (V12.7.0.0) Fri May  5 23:01:07 2017


Log for 'maxGrCom' Clone_1 (V12.7.0.0) Fri May  5 23:01:07 2017


Log for 'maxGrCom' Clone_1 (V12.7.0.0) Fri May  5 23:01:08 2017


Log for 'maxGrCom' Clone_1 (V12.7.0.0) Fri May  5 23:01:08 2017


Log for 'maxGrCom' Clone_1 (V12.7.0.0) Fri May  5 23:01:08 2017


Log for 'maxGrCom' Clone_1 (V12.7.0.0) Fri May  5 23:01:08 2017


Log for 'maxGrCom' Clone_1 (V12.7.0.0) Fri May  5 23:01:08 2017


Log for 'maxGrCom' Clone_1 (V12.7.0.0) Fri May  5 23:01:08 2017


Log for 'maxGrCom' Clone_1 (V12.7.0.0) Fri May  5 23:01:08 2017


Log for 'maxGrCom' Clone_1 (V12.7.0.0) Fri May  5 23:01:08 2017


Log for 'maxGrCom' Clone_1 (V12.7.0.0) Fri May  5 23:01:08 2017


Log for 'maxGrCom' Clone_1 (V12.7.0.0) Fri May  5 23:01:09 2017


Log for 'maxGrCom' Clone_1 (V12.7.0.0) Fri May  5 23:01:09 2017


Log for 'maxGrCom' Clone_1 (V12.7.0.0) Fri May  5 23:01:09 2017


Log for 'maxGrCom' Clone_1 (V12.7.0.0) Fri May  5 23:01:09 2017


Log for 'maxGrCom' Clone_1 (V12.7.0.0) Fri May  5 23:01:09 2017


Log for 'maxGrCom' Clone_1 (V12.7.0.0) Fri May  5 23:01:09 2017


Log for 'maxGrCom' Clone_1 (V12.7.0.0) Fri May  5 23:01:09 2017


Log for 'maxGrCom' Clone_1 (V12.7.0.0) Fri May  5 23:01:09 2017


Log for 'maxGrCom' Clone_1 (V12.7.0.0) Fri May  5 23:01:09 2017


Log for 'maxGrCom' Clone_1 (V12.7.0.0) Fri May  5 23:01:10 2017


Log for 'maxGrCom' Clone_1 (V12.7.0.0) Fri May  5 23:01:10 2017


Log for 'maxGrCom' Clone_1 (V12.7.0.0) Fri May  5 23:01:10 2017


Log for 'maxGrCom' Clone_1 (V12.7.0.0) Fri May  5 23:01:10 2017


Log for 'maxGrCom' Clone_1 (V12.7.0.0) Fri May  5 23:01:11 2017


Log for 'maxGrCom' Clone_1 (V12.7.0.0) Fri May  5 23:01:11 2017


Log for 'maxGrCom' Clone_1 (V12.7.0.0) Fri May  5 23:01:11 2017


Log for 'maxGrCom' Clone_1 (V12.7.0.0) Fri May  5 23:01:11 2017


Log for 'maxGrCom' Clone_1 (V12.7.0.0) Fri May  5 23:01:11 2017


Log for 'maxGrCom' Clone_1 (V12.7.0.0) Fri May  5 23:01:11 2017


Log for 'maxGrCom' Clone_1 (V12.7.0.0) Fri May  5 23:01:11 2017


Log for 'maxGrCom' Clone_1 (V12.7.0.0) Fri May  5 23:01:11 2017


Log for 'maxGrCom' Clone_1 (V12.7.0.0) Fri May  5 23:01:15 2017


Log for 'maxGrCom' Clone_1 (V12.7.0.0) Fri May  5 23:01:15 2017


Log for 'maxGrCom' Clone_1 (V12.7.0.0) Fri May  5 23:01:17 2017


Log for 'maxGrCom' Clone_1 (V12.7.0.0) Fri May  5 23:01:17 2017


Log for 'maxGrCom' Clone_1 (V12.7.0.0) Fri May  5 23:01:18 2017


Log for 'maxGrCom' Clone_1 (V12.7.0.0) Fri May  5 23:01:18 2017


Log for 'maxGrCom' Clone_1 (V12.7.0.0) Fri May  5 23:01:18 2017


Log for 'maxGrCom' Clone_1 (V12.7.0.0) Fri May  5 23:01:18 2017


Log for 'maxGrCom' Clone_1 (V12.7.0.0) Fri May  5 23:01:18 2017


Log for 'maxGrCom' Clone_1 (V12.7.0.0) Fri May  5 23:01:18 2017


Log for 'maxGrCom' Clone_1 (V12.7.0.0) Fri May  5 23:01:18 2017


Log for 'maxGrCom' Clone_1 (V12.7.0.0) Fri May  5 23:01:19 2017


Log for 'maxGrCom' Clone_1 (V12.7.0.0) Fri May  5 23:01:19 2017


Log for 'maxGrCom' Clone_1 (V12.7.0.0) Fri May  5 23:01:19 2017


Log for 'maxGrCom' Clone_1 (V12.7.0.0) Fri May  5 23:01:21 2017


Log for 'maxGrCom' Clone_1 (V12.7.0.0) Fri May  5 23:01:21 2017


Log for 'maxGrCom' Clone_1 (V12.7.0.0) Fri May  5 23:01:25 2017


Log for 'maxGrCom' Clone_1 (V12.7.0.0) Fri May  5 23:01:25 2017


Log for 'maxGrCom' Clone_1 (V12.7.0.0) Fri May  5 23:01:25 2017


Log for 'maxGrCom' Clone_1 (V12.7.0.0) Fri May  5 23:01:25 2017


Log for 'maxGrCom' Clone_1 (V12.7.0.0) Fri May  5 23:01:25 2017


Log for 'maxGrCom' Clone_1 (V12.7.0.0) Fri May  5 23:01:25 2017


Log for 'maxGrCom' Clone_1 (V12.7.0.0) Fri May  5 23:01:26 2017


Log for 'maxGrCom' Clone_1 (V12.7.0.0) Fri May  5 23:01:26 2017


Log for 'maxGrCom' Clone_1 (V12.7.0.0) Fri May  5 23:01:26 2017


Log for 'maxGrCom' Clone_1 (V12.7.0.0) Fri May  5 23:01:26 2017


Log for 'maxGrCom' Clone_1 (V12.7.0.0) Fri May  5 23:01:26 2017


Log for 'maxGrCom' Clone_1 (V12.7.0.0) Fri May  5 23:01:26 2017


Log for 'maxGrCom' Clone_1 (V12.7.0.0) Fri May  5 23:01:29 2017


Log for 'maxGrCom' Clone_1 (V12.7.0.0) Fri May  5 23:01:29 2017


Log for 'maxGrCom' Clone_1 (V12.7.0.0) Fri May  5 23:01:29 2017


Log for 'maxGrCom' Clone_1 (V12.7.0.0) Fri May  5 23:01:29 2017


Log for 'maxGrCom' Clone_1 (V12.7.0.0) Fri May  5 23:01:29 2017


Log for 'maxGrCom' Clone_1 (V12.7.0.0) Fri May  5 23:01:29 2017


Log for 'maxGrCom' Clone_1 (V12.7.0.0) Fri May  5 23:01:29 2017


Log for 'maxGrCom' Clone_1 (V12.7.0.0) Fri May  5 23:01:29 2017


Log for 'maxGrCom' Clone_1 (V12.7.0.0) Fri May  5 23:01:30 2017


Log for 'maxGrCom' Clone_1 (V12.7.0.0) Fri May  5 23:01:30 2017


Log for 'maxGrCom' Clone_1 (V12.7.0.0) Fri May  5 23:01:30 2017


Log for 'maxGrCom' Clone_1 (V12.7.0.0) Fri May  5 23:01:30 2017


Log for 'maxGrCom' Clone_1 (V12.7.0.0) Fri May  5 23:01:30 2017


Log for 'maxGrCom' Clone_1 (V12.7.0.0) Fri May  5 23:01:30 2017


Log for 'maxGrCom' Clone_1 (V12.7.0.0) Fri May  5 23:01:30 2017


Log for 'maxGrCom' Clone_1 (V12.7.0.0) Fri May  5 23:01:31 2017


Log for 'maxGrCom' Clone_1 (V12.7.0.0) Fri May  5 23:01:31 2017


Log for 'maxGrCom' Clone_1 (V12.7.0.0) Fri May  5 23:01:31 2017


Log for 'maxGrCom' Clone_1 (V12.7.0.0) Fri May  5 23:01:34 2017


Log for 'maxGrCom' Clone_1 (V12.7.0.0) Fri May  5 23:01:34 2017


Log for 'maxGrCom' Clone_1 (V12.7.0.0) Fri May  5 23:01:34 2017


Log for 'maxGrCom' Clone_1 (V12.7.0.0) Fri May  5 23:01:34 2017


Log for 'maxGrCom' Clone_1 (V12.7.0.0) Fri May  5 23:01:34 2017


Log for 'maxGrCom' Clone_1 (V12.7.0.0) Fri May  5 23:01:34 2017


Log for 'maxGrCom' Clone_1 (V12.7.0.0) Fri May  5 23:01:34 2017


Log for 'maxGrCom' Clone_1 (V12.7.0.0) Fri May  5 23:01:35 2017


Log for 'maxGrCom' Clone_1 (V12.7.0.0) Fri May  5 23:01:35 2017


Log for 'maxGrCom' Clone_1 (V12.7.0.0) Fri May  5 23:01:35 2017


Log for 'maxGrCom' Clone_1 (V12.7.0.0) Fri May  5 23:01:35 2017


Log for 'maxGrCom' Clone_1 (V12.7.0.0) Fri May  5 23:01:35 2017


Log for 'maxGrCom' Clone_1 (V12.7.0.0) Fri May  5 23:01:35 2017


Log for 'maxGrCom' Clone_1 (V12.7.0.0) Fri May  5 23:01:35 2017


Log for 'maxGrCom' Clone_1 (V12.7.0.0) Fri May  5 23:01:35 2017


Log for 'maxGrCom' Clone_1 (V12.7.0.0) Fri May  5 23:01:35 2017


Log for 'maxGrCom' Clone_1 (V12.7.0.0) Fri May  5 23:01:36 2017


Log for 'maxGrCom' Clone_1 (V12.7.0.0) Fri May  5 23:01:36 2017


Log for 'maxGrCom' Clone_1 (V12.7.0.0) Fri May  5 23:01:36 2017


Log for 'maxGrCom' Clone_1 (V12.7.0.0) Fri May  5 23:01:36 2017


Log for 'maxGrCom' Clone_1 (V12.7.0.0) Fri May  5 23:01:36 2017


Log for 'maxGrCom' Clone_1 (V12.7.0.0) Fri May  5 23:01:36 2017


Log for 'maxGrCom' Clone_1 (V12.7.0.0) Fri May  5 23:01:36 2017


Log for 'maxGrCom' Clone_1 (V12.7.0.0) Fri May  5 23:01:36 2017


Log for 'maxGrCom' Clone_1 (V12.7.0.0) Fri May  5 23:01:36 2017


Log for 'maxGrCom' Clone_1 (V12.7.0.0) Fri May  5 23:01:37 2017


Log for 'maxGrCom' Clone_1 (V12.7.0.0) Fri May  5 23:01:39 2017


Log for 'maxGrCom' Clone_1 (V12.7.0.0) Fri May  5 23:01:39 2017


Log for 'maxGrCom' Clone_1 (V12.7.0.0) Fri May  5 23:01:41 2017


Log for 'maxGrCom' Clone_1 (V12.7.0.0) Fri May  5 23:01:42 2017


Log for 'maxGrCom' Clone_1 (V12.7.0.0) Fri May  5 23:01:42 2017


Log for 'maxGrCom' Clone_1 (V12.7.0.0) Fri May  5 23:01:42 2017


Log for 'maxGrCom' Clone_1 (V12.7.0.0) Fri May  5 23:01:42 2017


Log for 'maxGrCom' Clone_1 (V12.7.0.0) Fri May  5 23:01:42 2017


Log for 'maxGrCom' Clone_1 (V12.7.0.0) Fri May  5 23:01:42 2017


Log for 'maxGrCom' Clone_1 (V12.7.0.0) Fri May  5 23:01:42 2017


Log for 'maxGrCom' Clone_1 (V12.7.0.0) Fri May  5 23:01:42 2017


Log for 'maxGrCom' Clone_1 (V12.7.0.0) Fri May  5 23:01:42 2017


Log for 'maxGrCom' Clone_1 (V12.7.0.0) Fri May  5 23:01:43 2017


Log for 'maxGrCom' Clone_1 (V12.7.0.0) Fri May  5 23:01:43 2017


Log for 'maxGrCom' Clone_1 (V12.7.0.0) Fri May  5 23:01:43 2017


Log for 'maxGrCom' Clone_1 (V12.7.0.0) Fri May  5 23:01:43 2017


Log for 'maxGrCom' Clone_1 (V12.7.0.0) Fri May  5 23:01:43 2017


Log for 'maxGrCom' Clone_1 (V12.7.0.0) Fri May  5 23:01:43 2017


Log for 'maxGrCom' Clone_1 (V12.7.0.0) Fri May  5 23:01:43 2017


Log for 'maxGrCom' Clone_1 (V12.7.0.0) Fri May  5 23:01:43 2017


Log for 'maxGrCom' Clone_1 (V12.7.0.0) Fri May  5 23:01:43 2017


Log for 'maxGrCom' Clone_1 (V12.7.0.0) Fri May  5 23:01:44 2017


Log for 'maxGrCom' Clone_1 (V12.7.0.0) Fri May  5 23:01:45 2017


Log for 'maxGrCom' Clone_1 (V12.7.0.0) Fri May  5 23:01:45 2017


Log for 'maxGrCom' Clone_1 (V12.7.0.0) Fri May  5 23:01:45 2017


Log for 'maxGrCom' Clone_1 (V12.7.0.0) Fri May  5 23:01:45 2017


Log for 'maxGrCom' Clone_1 (V12.7.0.0) Fri May  5 23:01:46 2017


Log for 'maxGrCom' Clone_1 (V12.7.0.0) Fri May  5 23:01:47 2017


Log for 'maxGrCom' Clone_1 (V12.7.0.0) Fri May  5 23:01:47 2017


Log for 'maxGrCom' Clone_1 (V12.7.0.0) Fri May  5 23:01:47 2017


Log for 'maxGrCom' Clone_1 (V12.7.0.0) Fri May  5 23:01:47 2017


Log for 'maxGrCom' Clone_1 (V12.7.0.0) Fri May  5 23:01:47 2017


Log for 'maxGrCom' Clone_1 (V12.7.0.0) Fri May  5 23:01:47 2017


Log for 'maxGrCom' Clone_1 (V12.7.0.0) Fri May  5 23:01:47 2017


Log for 'maxGrCom' Clone_1 (V12.7.0.0) Fri May  5 23:01:48 2017


Log for 'maxGrCom' Clone_1 (V12.7.0.0) Fri May  5 23:01:48 2017


Log for 'maxGrCom' Clone_1 (V12.7.0.0) Fri May  5 23:01:48 2017


Log for 'maxGrCom' Clone_1 (V12.7.0.0) Fri May  5 23:01:48 2017


Log for 'maxGrCom' Clone_1 (V12.7.0.0) Fri May  5 23:01:48 2017


Log for 'maxGrCom' Clone_1 (V12.7.0.0) Fri May  5 23:01:48 2017


Log for 'maxGrCom' Clone_1 (V12.7.0.0) Fri May  5 23:01:48 2017


Log for 'maxGrCom' Clone_1 (V12.7.0.0) Fri May  5 23:01:49 2017


Log for 'maxGrCom' Clone_1 (V12.7.0.0) Fri May  5 23:01:49 2017


Log for 'maxGrCom' Clone_1 (V12.7.0.0) Fri May  5 23:01:49 2017


Log for 'maxGrCom' Clone_1 (V12.7.0.0) Fri May  5 23:01:49 2017


Log for 'maxGrCom' Clone_1 (V12.7.0.0) Fri May  5 23:01:49 2017


Log for 'maxGrCom' Clone_1 (V12.7.0.0) Fri May  5 23:01:49 2017


Log for 'maxGrCom' Clone_1 (V12.7.0.0) Fri May  5 23:01:49 2017


Log for 'maxGrCom' Clone_1 (V12.7.0.0) Fri May  5 23:01:50 2017


Log for 'maxGrCom' Clone_1 (V12.7.0.0) Fri May  5 23:01:50 2017


Log for 'maxGrCom' Clone_1 (V12.7.0.0) Fri May  5 23:01:50 2017


Log for 'maxGrCom' Clone_1 (V12.7.0.0) Fri May  5 23:01:50 2017


Log for 'maxGrCom' Clone_1 (V12.7.0.0) Fri May  5 23:01:50 2017


Log for 'maxGrCom' Clone_1 (V12.7.0.0) Fri May  5 23:01:50 2017


Log for 'maxGrCom' Clone_1 (V12.7.0.0) Fri May  5 23:01:50 2017


Log for 'maxGrCom' Clone_1 (V12.7.0.0) Fri May  5 23:01:50 2017


Log for 'maxGrCom' Clone_1 (V12.7.0.0) Fri May  5 23:01:51 2017


Log for 'maxGrCom' Clone_1 (V12.7.0.0) Fri May  5 23:01:51 2017


Log for 'maxGrCom' Clone_1 (V12.7.0.0) Fri May  5 23:01:51 2017


Log for 'maxGrCom' Clone_1 (V12.7.0.0) Fri May  5 23:01:51 2017


Log for 'maxGrCom' Clone_1 (V12.7.0.0) Fri May  5 23:01:51 2017


Log for 'maxGrCom' Clone_1 (V12.7.0.0) Fri May  5 23:01:51 2017


Log for 'maxGrCom' Clone_1 (V12.7.0.0) Fri May  5 23:01:51 2017


Log for 'maxGrCom' Clone_1 (V12.7.0.0) Fri May  5 23:01:52 2017


Log for 'maxGrCom' Clone_1 (V12.7.0.0) Fri May  5 23:01:52 2017


Log for 'maxGrCom' Clone_1 (V12.7.0.0) Fri May  5 23:01:52 2017


Log for 'maxGrCom' Clone_1 (V12.7.0.0) Fri May  5 23:01:52 2017


Log for 'maxGrCom' Clone_1 (V12.7.0.0) Fri May  5 23:01:52 2017


Log for 'maxGrCom' Clone_1 (V12.7.0.0) Fri May  5 23:01:52 2017


Log for 'maxGrCom' Clone_1 (V12.7.0.0) Fri May  5 23:01:52 2017


Log for 'maxGrCom' Clone_1 (V12.7.0.0) Fri May  5 23:01:53 2017


Log for 'maxGrCom' Clone_1 (V12.7.0.0) Fri May  5 23:01:53 2017


Log for 'maxGrCom' Clone_1 (V12.7.0.0) Fri May  5 23:01:53 2017


Log for 'maxGrCom' Clone_1 (V12.7.0.0) Fri May  5 23:01:53 2017


Log for 'maxGrCom' Clone_1 (V12.7.0.0) Fri May  5 23:01:54 2017


Log for 'maxGrCom' Clone_1 (V12.7.0.0) Fri May  5 23:01:54 2017


Log for 'maxGrCom' Clone_1 (V12.7.0.0) Fri May  5 23:01:54 2017


Log for 'maxGrCom' Clone_1 (V12.7.0.0) Fri May  5 23:01:54 2017


Log for 'maxGrCom' Clone_1 (V12.7.0.0) Fri May  5 23:01:54 2017


Log for 'maxGrCom' Clone_1 (V12.7.0.0) Fri May  5 23:01:54 2017


Log for 'maxGrCom' Clone_1 (V12.7.0.0) Fri May  5 23:01:54 2017


Log for 'maxGrCom' Clone_1 (V12.7.0.0) Fri May  5 23:01:54 2017


Log for 'maxGrCom' Clone_1 (V12.7.0.0) Fri May  5 23:01:54 2017


Log for 'maxGrCom' Clone_1 (V12.7.0.0) Fri May  5 23:01:55 2017


Log for 'maxGrCom' Clone_1 (V12.7.0.0) Fri May  5 23:01:58 2017


Log for 'maxGrCom' Clone_1 (V12.7.0.0) Fri May  5 23:01:58 2017


Log for 'maxGrCom' Clone_1 (V12.7.0.0) Fri May  5 23:02:00 2017


Log for 'maxGrCom' Clone_1 (V12.7.0.0) Fri May  5 23:02:00 2017


Log for 'maxGrCom' Clone_1 (V12.7.0.0) Fri May  5 23:02:00 2017


Log for 'maxGrCom' Clone_1 (V12.7.0.0) Fri May  5 23:02:00 2017


Log for 'maxGrCom' Clone_1 (V12.7.0.0) Fri May  5 23:02:00 2017


Log for 'maxGrCom' Clone_1 (V12.7.0.0) Fri May  5 23:02:00 2017


Log for 'maxGrCom' Clone_1 (V12.7.0.0) Fri May  5 23:02:00 2017


Log for 'maxGrCom' Clone_1 (V12.7.0.0) Fri May  5 23:02:01 2017


Log for 'maxGrCom' Clone_1 (V12.7.0.0) Fri May  5 23:02:03 2017


Log for 'maxGrCom' Clone_1 (V12.7.0.0) Fri May  5 23:02:04 2017


Log for 'maxGrCom' Clone_1 (V12.7.0.0) Fri May  5 23:02:04 2017


Log for 'maxGrCom' Clone_1 (V12.7.0.0) Fri May  5 23:02:04 2017


Log for 'maxGrCom' Clone_1 (V12.7.0.0) Fri May  5 23:02:04 2017


Log for 'maxGrCom' Clone_1 (V12.7.0.0) Fri May  5 23:02:04 2017


Log for 'maxGrCom' Clone_1 (V12.7.0.0) Fri May  5 23:02:04 2017


Log for 'maxGrCom' Clone_1 (V12.7.0.0) Fri May  5 23:02:04 2017


Log for 'maxGrCom' Clone_1 (V12.7.0.0) Fri May  5 23:02:04 2017


Log for 'maxGrCom' Clone_1 (V12.7.0.0) Fri May  5 23:02:05 2017


Log for 'maxGrCom' Clone_1 (V12.7.0.0) Fri May  5 23:02:05 2017


Log for 'maxGrCom' Clone_1 (V12.7.0.0) Fri May  5 23:02:05 2017


Log for 'maxGrCom' Clone_1 (V12.7.0.0) Fri May  5 23:02:05 2017


Log for 'maxGrCom' Clone_1 (V12.7.0.0) Fri May  5 23:02:05 2017


Log for 'maxGrCom' Clone_1 (V12.7.0.0) Fri May  5 23:02:05 2017


Log for 'maxGrCom' Clone_1 (V12.7.0.0) Fri May  5 23:02:05 2017


Log for 'maxGrCom' Clone_1 (V12.7.0.0) Fri May  5 23:02:05 2017


Log for 'maxGrCom' Clone_1 (V12.7.0.0) Fri May  5 23:02:05 2017


Log for 'maxGrCom' Clone_1 (V12.7.0.0) Fri May  5 23:02:06 2017


Log for 'maxGrCom' Clone_1 (V12.7.0.0) Fri May  5 23:02:06 2017


Log for 'maxGrCom' Clone_1 (V12.7.0.0) Fri May  5 23:02:06 2017


Log for 'maxGrCom' Clone_1 (V12.7.0.0) Fri May  5 23:02:06 2017


Log for 'maxGrCom' Clone_1 (V12.7.0.0) Fri May  5 23:02:07 2017


Log for 'maxGrCom' Clone_1 (V12.7.0.0) Fri May  5 23:02:08 2017


Log for 'maxGrCom' Clone_1 (V12.7.0.0) Fri May  5 23:02:08 2017


Log for 'maxGrCom' Clone_1 (V12.7.0.0) Fri May  5 23:02:08 2017


Log for 'maxGrCom' Clone_1 (V12.7.0.0) Fri May  5 23:02:08 2017


Log for 'maxGrCom' Clone_1 (V12.7.0.0) Fri May  5 23:02:08 2017


Log for 'maxGrCom' Clone_1 (V12.7.0.0) Fri May  5 23:02:08 2017


Log for 'maxGrCom' Clone_1 (V12.7.0.0) Fri May  5 23:02:09 2017


Log for 'maxGrCom' Clone_1 (V12.7.0.0) Fri May  5 23:02:09 2017


Log for 'maxGrCom' Clone_1 (V12.7.0.0) Fri May  5 23:02:09 2017


Log for 'maxGrCom' Clone_1 (V12.7.0.0) Fri May  5 23:02:09 2017


Log for 'maxGrCom' Clone_1 (V12.7.0.0) Fri May  5 23:02:09 2017


Log for 'maxGrCom' Clone_1 (V12.7.0.0) Fri May  5 23:02:09 2017


Log for 'maxGrCom' Clone_1 (V12.7.0.0) Fri May  5 23:02:09 2017


Log for 'maxGrCom' Clone_1 (V12.7.0.0) Fri May  5 23:02:10 2017


Log for 'maxGrCom' Clone_1 (V12.7.0.0) Fri May  5 23:02:10 2017


Log for 'maxGrCom' Clone_1 (V12.7.0.0) Fri May  5 23:02:10 2017


Log for 'maxGrCom' Clone_1 (V12.7.0.0) Fri May  5 23:02:10 2017


Log for 'maxGrCom' Clone_1 (V12.7.0.0) Fri May  5 23:02:10 2017


Log for 'maxGrCom' Clone_1 (V12.7.0.0) Fri May  5 23:02:10 2017


Log for 'maxGrCom' Clone_1 (V12.7.0.0) Fri May  5 23:02:10 2017


Log for 'maxGrCom' Clone_1 (V12.7.0.0) Fri May  5 23:02:11 2017


Log for 'maxGrCom' Clone_1 (V12.7.0.0) Fri May  5 23:02:11 2017


Log for 'maxGrCom' Clone_1 (V12.7.0.0) Fri May  5 23:02:11 2017


Log for 'maxGrCom' Clone_1 (V12.7.0.0) Fri May  5 23:02:11 2017


Log for 'maxGrCom' Clone_1 (V12.7.0.0) Fri May  5 23:02:11 2017


Log for 'maxGrCom' Clone_1 (V12.7.0.0) Fri May  5 23:02:11 2017


Log for 'maxGrCom' Clone_1 (V12.7.0.0) Fri May  5 23:02:12 2017


Log for 'maxGrCom' Clone_1 (V12.7.0.0) Fri May  5 23:02:12 2017


Log for 'maxGrCom' Clone_1 (V12.7.0.0) Fri May  5 23:02:12 2017


Log for 'maxGrCom' Clone_1 (V12.7.0.0) Fri May  5 23:02:12 2017


Log for 'maxGrCom' Clone_1 (V12.7.0.0) Fri May  5 23:02:12 2017


Log for 'maxGrCom' Clone_1 (V12.7.0.0) Fri May  5 23:02:12 2017


Log for 'maxGrCom' Clone_1 (V12.7.0.0) Fri May  5 23:02:12 2017


Log for 'maxGrCom' Clone_1 (V12.7.0.0) Fri May  5 23:02:13 2017


Log for 'maxGrCom' Clone_1 (V12.7.0.0) Fri May  5 23:02:13 2017


Log for 'maxGrCom' Clone_1 (V12.7.0.0) Fri May  5 23:02:14 2017


Log for 'maxGrCom' Clone_1 (V12.7.0.0) Fri May  5 23:02:14 2017


Log for 'maxGrCom' Clone_1 (V12.7.0.0) Fri May  5 23:02:14 2017


Log for 'maxGrCom' Clone_1 (V12.7.0.0) Fri May  5 23:02:14 2017


Log for 'maxGrCom' Clone_1 (V12.7.0.0) Fri May  5 23:02:14 2017


Log for 'maxGrCom' Clone_1 (V12.7.0.0) Fri May  5 23:02:14 2017


Log for 'maxGrCom' Clone_1 (V12.7.0.0) Fri May  5 23:02:15 2017


Log for 'maxGrCom' Clone_1 (V12.7.0.0) Fri May  5 23:02:15 2017


Log for 'maxGrCom' Clone_1 (V12.7.0.0) Fri May  5 23:02:15 2017


Log for 'maxGrCom' Clone_1 (V12.7.0.0) Fri May  5 23:02:15 2017


Log for 'maxGrCom' Clone_1 (V12.7.0.0) Fri May  5 23:02:15 2017


Log for 'maxGrCom' Clone_1 (V12.7.0.0) Fri May  5 23:02:15 2017


Log for 'maxGrCom' Clone_1 (V12.7.0.0) Fri May  5 23:02:15 2017


Log for 'maxGrCom' Clone_1 (V12.7.0.0) Fri May  5 23:02:15 2017


Log for 'maxGrCom' Clone_1 (V12.7.0.0) Fri May  5 23:02:15 2017


Log for 'maxGrCom' Clone_1 (V12.7.0.0) Fri May  5 23:02:16 2017


Log for 'maxGrCom' Clone_1 (V12.7.0.0) Fri May  5 23:02:18 2017


Log for 'maxGrCom' Clone_1 (V12.7.0.0) Fri May  5 23:02:18 2017


Log for 'maxGrCom' Clone_1 (V12.7.0.0) Fri May  5 23:02:21 2017


Log for 'maxGrCom' Clone_1 (V12.7.0.0) Fri May  5 23:02:21 2017


Log for 'maxGrCom' Clone_1 (V12.7.0.0) Fri May  5 23:02:21 2017


Log for 'maxGrCom' Clone_1 (V12.7.0.0) Fri May  5 23:02:22 2017


Log for 'maxGrCom' Clone_1 (V12.7.0.0) Fri May  5 23:02:22 2017


Log for 'maxGrCom' Clone_1 (V12.7.0.0) Fri May  5 23:02:22 2017


Log for 'maxGrCom' Clone_1 (V12.7.0.0) Fri May  5 23:02:22 2017


Log for 'maxGrCom' Clone_1 (V12.7.0.0) Fri May  5 23:02:22 2017


Log for 'maxGrCom' Clone_1 (V12.7.0.0) Fri May  5 23:02:24 2017


Log for 'maxGrCom' Clone_1 (V12.7.0.0) Fri May  5 23:02:25 2017


Log for 'maxGrCom' Clone_1 (V12.7.0.0) Fri May  5 23:02:27 2017


Log for 'maxGrCom' Clone_1 (V12.7.0.0) Fri May  5 23:02:27 2017


Log for 'maxGrCom' Clone_1 (V12.7.0.0) Fri May  5 23:02:30 2017


Log for 'maxGrCom' Clone_1 (V12.7.0.0) Fri May  5 23:02:31 2017


Log for 'maxGrCom' Clone_1 (V12.7.0.0) Fri May  5 23:02:31 2017


Log for 'maxGrCom' Clone_1 (V12.7.0.0) Fri May  5 23:02:31 2017


Log for 'maxGrCom' Clone_1 (V12.7.0.0) Fri May  5 23:02:31 2017


Log for 'maxGrCom' Clone_1 (V12.7.0.0) Fri May  5 23:02:31 2017


Log for 'maxGrCom' Clone_1 (V12.7.0.0) Fri May  5 23:02:31 2017


Log for 'maxGrCom' Clone_1 (V12.7.0.0) Fri May  5 23:02:31 2017


Log for 'maxGrCom' Clone_1 (V12.7.0.0) Fri May  5 23:02:31 2017


Log for 'maxGrCom' Clone_1 (V12.7.0.0) Fri May  5 23:02:32 2017


Log for 'maxGrCom' Clone_1 (V12.7.0.0) Fri May  5 23:02:32 2017


Log for 'maxGrCom' Clone_1 (V12.7.0.0) Fri May  5 23:02:32 2017


Log for 'maxGrCom' Clone_1 (V12.7.0.0) Fri May  5 23:02:32 2017


Log for 'maxGrCom' Clone_1 (V12.7.0.0) Fri May  5 23:02:32 2017


Log for 'maxGrCom' Clone_1 (V12.7.0.0) Fri May  5 23:02:35 2017


Log for 'maxGrCom' Clone_1 (V12.7.0.0) Fri May  5 23:02:35 2017


Log for 'maxGrCom' Clone_1 (V12.7.0.0) Fri May  5 23:02:37 2017


Log for 'maxGrCom' Clone_1 (V12.7.0.0) Fri May  5 23:02:37 2017


Log for 'maxGrCom' Clone_1 (V12.7.0.0) Fri May  5 23:02:37 2017


Log for 'maxGrCom' Clone_1 (V12.7.0.0) Fri May  5 23:02:37 2017


Log for 'maxGrCom' Clone_1 (V12.7.0.0) Fri May  5 23:02:38 2017


Log for 'maxGrCom' Clone_1 (V12.7.0.0) Fri May  5 23:02:38 2017


Log for 'maxGrCom' Clone_1 (V12.7.0.0) Fri May  5 23:02:38 2017


Log for 'maxGrCom' Clone_1 (V12.7.0.0) Fri May  5 23:02:38 2017


Log for 'maxGrCom' Clone_1 (V12.7.0.0) Fri May  5 23:02:38 2017


Log for 'maxGrCom' Clone_1 (V12.7.0.0) Fri May  5 23:02:38 2017


Log for 'maxGrCom' Clone_1 (V12.7.0.0) Fri May  5 23:02:41 2017


Log for 'maxGrCom' Clone_1 (V12.7.0.0) Fri May  5 23:02:41 2017


Log for 'maxGrCom' Clone_1 (V12.7.0.0) Fri May  5 23:02:42 2017


Log for 'maxGrCom' Clone_1 (V12.7.0.0) Fri May  5 23:02:42 2017


Log for 'maxGrCom' Clone_1 (V12.7.0.0) Fri May  5 23:02:42 2017


Log for 'maxGrCom' Clone_1 (V12.7.0.0) Fri May  5 23:02:42 2017


Log for 'maxGrCom' Clone_1 (V12.7.0.0) Fri May  5 23:02:42 2017


Log for 'maxGrCom' Clone_1 (V12.7.0.0) Fri May  5 23:02:42 2017


Log for 'maxGrCom' Clone_1 (V12.7.0.0) Fri May  5 23:02:45 2017


Log for 'maxGrCom' Clone_1 (V12.7.0.0) Fri May  5 23:02:45 2017


Log for 'maxGrCom' Clone_1 (V12.7.0.0) Fri May  5 23:02:46 2017


Log for 'maxGrCom' Clone_1 (V12.7.0.0) Fri May  5 23:02:46 2017


Log for 'maxGrCom' Clone_1 (V12.7.0.0) Fri May  5 23:02:46 2017


Log for 'maxGrCom' Clone_1 (V12.7.0.0) Fri May  5 23:02:46 2017


Log for 'maxGrCom' Clone_1 (V12.7.0.0) Fri May  5 23:02:46 2017


Log for 'maxGrCom' Clone_1 (V12.7.0.0) Fri May  5 23:02:46 2017


Log for 'maxGrCom' Clone_1 (V12.7.0.0) Fri May  5 23:02:47 2017


Log for 'maxGrCom' Clone_1 (V12.7.0.0) Fri May  5 23:02:47 2017


Log for 'maxGrCom' Clone_1 (V12.7.0.0) Fri May  5 23:02:49 2017


Log for 'maxGrCom' Clone_1 (V12.7.0.0) Fri May  5 23:02:50 2017


Log for 'maxGrCom' Clone_1 (V12.7.0.0) Fri May  5 23:02:50 2017


Log for 'maxGrCom' Clone_1 (V12.7.0.0) Fri May  5 23:02:50 2017


Log for 'maxGrCom' Clone_1 (V12.7.0.0) Fri May  5 23:02:50 2017


Log for 'maxGrCom' Clone_1 (V12.7.0.0) Fri May  5 23:02:50 2017


Log for 'maxGrCom' Clone_1 (V12.7.0.0) Fri May  5 23:02:50 2017


Log for 'maxGrCom' Clone_1 (V12.7.0.0) Fri May  5 23:02:50 2017


Log for 'maxGrCom' Clone_1 (V12.7.0.0) Fri May  5 23:02:51 2017


Log for 'maxGrCom' Clone_1 (V12.7.0.0) Fri May  5 23:02:51 2017


Log for 'maxGrCom' Clone_1 (V12.7.0.0) Fri May  5 23:02:51 2017


Log for 'maxGrCom' Clone_1 (V12.7.0.0) Fri May  5 23:02:51 2017


Log for 'maxGrCom' Clone_1 (V12.7.0.0) Fri May  5 23:02:51 2017


Log for 'maxGrCom' Clone_1 (V12.7.0.0) Fri May  5 23:02:51 2017


Log for 'maxGrCom' Clone_1 (V12.7.0.0) Fri May  5 23:02:51 2017


Log for 'maxGrCom' Clone_1 (V12.7.0.0) Fri May  5 23:02:51 2017


Log for 'maxGrCom' Clone_1 (V12.7.0.0) Fri May  5 23:02:52 2017


Log for 'maxGrCom' Clone_1 (V12.7.0.0) Fri May  5 23:02:52 2017


Log for 'maxGrCom' Clone_1 (V12.7.0.0) Fri May  5 23:02:52 2017


Log for 'maxGrCom' Clone_1 (V12.7.0.0) Fri May  5 23:02:52 2017


Log for 'maxGrCom' Clone_1 (V12.7.0.0) Fri May  5 23:02:52 2017


Log for 'maxGrCom' Clone_1 (V12.7.0.0) Fri May  5 23:02:52 2017


Log for 'maxGrCom' Clone_1 (V12.7.0.0) Fri May  5 23:02:53 2017


Log for 'maxGrCom' Clone_1 (V12.7.0.0) Fri May  5 23:02:53 2017


Log for 'maxGrCom' Clone_1 (V12.7.0.0) Fri May  5 23:02:53 2017


Log for 'maxGrCom' Clone_1 (V12.7.0.0) Fri May  5 23:02:53 2017


Log for 'maxGrCom' Clone_1 (V12.7.0.0) Fri May  5 23:02:56 2017


Log for 'maxGrCom' Clone_1 (V12.7.0.0) Fri May  5 23:02:56 2017


Log for 'maxGrCom' Clone_1 (V12.7.0.0) Fri May  5 23:02:56 2017


Log for 'maxGrCom' Clone_1 (V12.7.0.0) Fri May  5 23:02:56 2017


Log for 'maxGrCom' Clone_1 (V12.7.0.0) Fri May  5 23:02:56 2017


Log for 'maxGrCom' Clone_1 (V12.7.0.0) Fri May  5 23:02:56 2017


Log for 'maxGrCom' Clone_1 (V12.7.0.0) Fri May  5 23:02:57 2017


Log for 'maxGrCom' Clone_1 (V12.7.0.0) Fri May  5 23:02:57 2017


Log for 'maxGrCom' Clone_1 (V12.7.0.0) Fri May  5 23:02:59 2017


Log for 'maxGrCom' Clone_1 (V12.7.0.0) Fri May  5 23:03:00 2017


Log for 'maxGrCom' Clone_1 (V12.7.0.0) Fri May  5 23:03:00 2017


Log for 'maxGrCom' Clone_1 (V12.7.0.0) Fri May  5 23:03:00 2017


Log for 'maxGrCom' Clone_1 (V12.7.0.0) Fri May  5 23:03:00 2017


Log for 'maxGrCom' Clone_1 (V12.7.0.0) Fri May  5 23:03:00 2017


Log for 'maxGrCom' Clone_1 (V12.7.0.0) Fri May  5 23:03:01 2017


Log for 'maxGrCom' Clone_1 (V12.7.0.0) Fri May  5 23:03:01 2017


Log for 'maxGrCom' Clone_1 (V12.7.0.0) Fri May  5 23:03:01 2017


Log for 'maxGrCom' Clone_1 (V12.7.0.0) Fri May  5 23:03:01 2017


Log for 'maxGrCom' Clone_1 (V12.7.0.0) Fri May  5 23:03:01 2017


Log for 'maxGrCom' Clone_1 (V12.7.0.0) Fri May  5 23:03:02 2017


Log for 'maxGrCom' Clone_1 (V12.7.0.0) Fri May  5 23:03:02 2017


Log for 'maxGrCom' Clone_1 (V12.7.0.0) Fri May  5 23:03:02 2017


Log for 'maxGrCom' Clone_1 (V12.7.0.0) Fri May  5 23:03:02 2017


Log for 'maxGrCom' Clone_1 (V12.7.0.0) Fri May  5 23:03:03 2017


Log for 'maxGrCom' Clone_1 (V12.7.0.0) Fri May  5 23:03:05 2017


Log for 'maxGrCom' Clone_1 (V12.7.0.0) Fri May  5 23:03:05 2017


Log for 'maxGrCom' Clone_1 (V12.7.0.0) Fri May  5 23:03:08 2017


Log for 'maxGrCom' Clone_1 (V12.7.0.0) Fri May  5 23:03:08 2017


Log for 'maxGrCom' Clone_1 (V12.7.0.0) Fri May  5 23:03:09 2017


Log for 'maxGrCom' Clone_1 (V12.7.0.0) Fri May  5 23:03:09 2017


Log for 'maxGrCom' Clone_1 (V12.7.0.0) Fri May  5 23:03:09 2017


Log for 'maxGrCom' Clone_1 (V12.7.0.0) Fri May  5 23:03:09 2017


Log for 'maxGrCom' Clone_1 (V12.7.0.0) Fri May  5 23:03:10 2017


Log for 'maxGrCom' Clone_1 (V12.7.0.0) Fri May  5 23:03:10 2017


Log for 'maxGrCom' Clone_1 (V12.7.0.0) Fri May  5 23:03:10 2017


Log for 'maxGrCom' Clone_1 (V12.7.0.0) Fri May  5 23:03:10 2017


Log for 'maxGrCom' Clone_1 (V12.7.0.0) Fri May  5 23:03:10 2017


Log for 'maxGrCom' Clone_1 (V12.7.0.0) Fri May  5 23:03:10 2017


Log for 'maxGrCom' Clone_1 (V12.7.0.0) Fri May  5 23:03:10 2017


Log for 'maxGrCom' Clone_1 (V12.7.0.0) Fri May  5 23:03:11 2017


Log for 'maxGrCom' Clone_1 (V12.7.0.0) Fri May  5 23:03:11 2017


Log for 'maxGrCom' Clone_1 (V12.7.0.0) Fri May  5 23:03:11 2017


Log for 'maxGrCom' Clone_1 (V12.7.0.0) Fri May  5 23:03:11 2017


Log for 'maxGrCom' Clone_1 (V12.7.0.0) Fri May  5 23:03:11 2017


Log for 'maxGrCom' Clone_1 (V12.7.0.0) Fri May  5 23:03:11 2017


Log for 'maxGrCom' Clone_1 (V12.7.0.0) Fri May  5 23:03:11 2017


Log for 'maxGrCom' Clone_1 (V12.7.0.0) Fri May  5 23:03:12 2017


Log for 'maxGrCom' Clone_1 (V12.7.0.0) Fri May  5 23:03:12 2017


Log for 'maxGrCom' Clone_1 (V12.7.0.0) Fri May  5 23:03:12 2017


Log for 'maxGrCom' Clone_1 (V12.7.0.0) Fri May  5 23:03:12 2017


Log for 'maxGrCom' Clone_1 (V12.7.0.0) Fri May  5 23:03:12 2017


Log for 'maxGrCom' Clone_1 (V12.7.0.0) Fri May  5 23:03:12 2017


Log for 'maxGrCom' Clone_1 (V12.7.0.0) Fri May  5 23:03:12 2017


Log for 'maxGrCom' Clone_1 (V12.7.0.0) Fri May  5 23:03:13 2017


Log for 'maxGrCom' Clone_1 (V12.7.0.0) Fri May  5 23:03:13 2017


Log for 'maxGrCom' Clone_1 (V12.7.0.0) Fri May  5 23:03:13 2017


Log for 'maxGrCom' Clone_1 (V12.7.0.0) Fri May  5 23:03:13 2017


Log for 'maxGrCom' Clone_1 (V12.7.0.0) Fri May  5 23:03:13 2017


Log for 'maxGrCom' Clone_1 (V12.7.0.0) Fri May  5 23:03:15 2017


Log for 'maxGrCom' Clone_1 (V12.7.0.0) Fri May  5 23:03:15 2017


Log for 'maxGrCom' Clone_1 (V12.7.0.0) Fri May  5 23:03:15 2017


Log for 'maxGrCom' Clone_1 (V12.7.0.0) Fri May  5 23:03:15 2017


Log for 'maxGrCom' Clone_1 (V12.7.0.0) Fri May  5 23:03:15 2017


Log for 'maxGrCom' Clone_1 (V12.7.0.0) Fri May  5 23:03:16 2017


Log for 'maxGrCom' Clone_1 (V12.7.0.0) Fri May  5 23:03:16 2017


Log for 'maxGrCom' Clone_1 (V12.7.0.0) Fri May  5 23:03:16 2017


Log for 'maxGrCom' Clone_1 (V12.7.0.0) Fri May  5 23:03:16 2017


Log for 'maxGrCom' Clone_1 (V12.7.0.0) Fri May  5 23:03:16 2017


Log for 'maxGrCom' Clone_1 (V12.7.0.0) Fri May  5 23:03:16 2017


Log for 'maxGrCom' Clone_1 (V12.7.0.0) Fri May  5 23:03:16 2017


Log for 'maxGrCom' Clone_1 (V12.7.0.0) Fri May  5 23:03:16 2017


Log for 'maxGrCom' Clone_1 (V12.7.0.0) Fri May  5 23:03:16 2017


Log for 'maxGrCom' Clone_1 (V12.7.0.0) Fri May  5 23:03:17 2017


Log for 'maxGrCom' Clone_1 (V12.7.0.0) Fri May  5 23:03:17 2017


Log for 'maxGrCom' Clone_1 (V12.7.0.0) Fri May  5 23:03:17 2017


Log for 'maxGrCom' Clone_1 (V12.7.0.0) Fri May  5 23:03:17 2017


Log for 'maxGrCom' Clone_1 (V12.7.0.0) Fri May  5 23:03:17 2017


Log for 'maxGrCom' Clone_1 (V12.7.0.0) Fri May  5 23:03:17 2017


Log for 'maxGrCom' Clone_1 (V12.7.0.0) Fri May  5 23:03:17 2017


Log for 'maxGrCom' Clone_1 (V12.7.0.0) Fri May  5 23:03:17 2017


Log for 'maxGrCom' Clone_1 (V12.7.0.0) Fri May  5 23:03:17 2017


Log for 'maxGrCom' Clone_1 (V12.7.0.0) Fri May  5 23:03:18 2017


Log for 'maxGrCom' Clone_1 (V12.7.0.0) Fri May  5 23:03:18 2017


Log for 'maxGrCom' Clone_1 (V12.7.0.0) Fri May  5 23:03:18 2017


Log for 'maxGrCom' Clone_1 (V12.7.0.0) Fri May  5 23:03:18 2017


Log for 'maxGrCom' Clone_1 (V12.7.0.0) Fri May  5 23:03:19 2017


Log for 'maxGrCom' Clone_1 (V12.7.0.0) Fri May  5 23:03:19 2017


Log for 'maxGrCom' Clone_1 (V12.7.0.0) Fri May  5 23:03:19 2017


Log for 'maxGrCom' Clone_1 (V12.7.0.0) Fri May  5 23:03:19 2017


Log for 'maxGrCom' Clone_1 (V12.7.0.0) Fri May  5 23:03:19 2017


Log for 'maxGrCom' Clone_1 (V12.7.0.0) Fri May  5 23:03:19 2017


Log for 'maxGrCom' Clone_1 (V12.7.0.0) Fri May  5 23:03:20 2017


Log for 'maxGrCom' Clone_1 (V12.7.0.0) Fri May  5 23:03:20 2017


Log for 'maxGrCom' Clone_1 (V12.7.0.0) Fri May  5 23:03:20 2017


Log for 'maxGrCom' Clone_1 (V12.7.0.0) Fri May  5 23:03:21 2017


Log for 'maxGrCom' Clone_1 (V12.7.0.0) Fri May  5 23:03:21 2017


Log for 'maxGrCom' Clone_1 (V12.7.0.0) Fri May  5 23:03:21 2017


Log for 'maxGrCom' Clone_1 (V12.7.0.0) Fri May  5 23:03:24 2017


Log for 'maxGrCom' Clone_1 (V12.7.0.0) Fri May  5 23:03:24 2017


Log for 'maxGrCom' Clone_1 (V12.7.0.0) Fri May  5 23:03:24 2017


Log for 'maxGrCom' Clone_1 (V12.7.0.0) Fri May  5 23:03:24 2017


Log for 'maxGrCom' Clone_1 (V12.7.0.0) Fri May  5 23:03:25 2017


Log for 'maxGrCom' Clone_1 (V12.7.0.0) Fri May  5 23:03:25 2017


Log for 'maxGrCom' Clone_1 (V12.7.0.0) Fri May  5 23:03:25 2017


Log for 'maxGrCom' Clone_1 (V12.7.0.0) Fri May  5 23:03:25 2017


Log for 'maxGrCom' Clone_1 (V12.7.0.0) Fri May  5 23:03:25 2017


Log for 'maxGrCom' Clone_1 (V12.7.0.0) Fri May  5 23:03:25 2017


Log for 'maxGrCom' Clone_1 (V12.7.0.0) Fri May  5 23:03:26 2017


Log for 'maxGrCom' Clone_1 (V12.7.0.0) Fri May  5 23:03:26 2017


Log for 'maxGrCom' Clone_1 (V12.7.0.0) Fri May  5 23:03:26 2017


Log for 'maxGrCom' Clone_1 (V12.7.0.0) Fri May  5 23:03:26 2017


Log for 'maxGrCom' Clone_1 (V12.7.0.0) Fri May  5 23:03:26 2017


Log for 'maxGrCom' Clone_1 (V12.7.0.0) Fri May  5 23:03:27 2017


Log for 'maxGrCom' Clone_1 (V12.7.0.0) Fri May  5 23:03:27 2017


Log for 'maxGrCom' Clone_1 (V12.7.0.0) Fri May  5 23:03:27 2017


Log for 'maxGrCom' Clone_1 (V12.7.0.0) Fri May  5 23:03:27 2017


Log for 'maxGrCom' Clone_1 (V12.7.0.0) Fri May  5 23:03:27 2017


Log for 'maxGrCom' Clone_1 (V12.7.0.0) Fri May  5 23:03:29 2017


Log for 'maxGrCom' Clone_1 (V12.7.0.0) Fri May  5 23:03:30 2017


Log for 'maxGrCom' Clone_1 (V12.7.0.0) Fri May  5 23:03:30 2017


Log for 'maxGrCom' Clone_1 (V12.7.0.0) Fri May  5 23:03:30 2017


Log for 'maxGrCom' Clone_1 (V12.7.0.0) Fri May  5 23:03:30 2017


Log for 'maxGrCom' Clone_1 (V12.7.0.0) Fri May  5 23:03:30 2017


Log for 'maxGrCom' Clone_1 (V12.7.0.0) Fri May  5 23:03:30 2017


Log for 'maxGrCom' Clone_1 (V12.7.0.0) Fri May  5 23:03:31 2017


Log for 'maxGrCom' Clone_1 (V12.7.0.0) Fri May  5 23:03:31 2017


Log for 'maxGrCom' Clone_1 (V12.7.0.0) Fri May  5 23:03:31 2017


Log for 'maxGrCom' Clone_1 (V12.7.0.0) Fri May  5 23:03:31 2017


Log for 'maxGrCom' Clone_1 (V12.7.0.0) Fri May  5 23:03:31 2017


Log for 'maxGrCom' Clone_1 (V12.7.0.0) Fri May  5 23:03:33 2017


Log for 'maxGrCom' Clone_1 (V12.7.0.0) Fri May  5 23:03:33 2017


Log for 'maxGrCom' Clone_1 (V12.7.0.0) Fri May  5 23:03:35 2017


Log for 'maxGrCom' Clone_1 (V12.7.0.0) Fri May  5 23:03:35 2017


Log for 'maxGrCom' Clone_1 (V12.7.0.0) Fri May  5 23:03:35 2017


Log for 'maxGrCom' Clone_1 (V12.7.0.0) Fri May  5 23:03:35 2017


Log for 'maxGrCom' Clone_1 (V12.7.0.0) Fri May  5 23:03:36 2017


Log for 'maxGrCom' Clone_1 (V12.7.0.0) Fri May  5 23:03:36 2017


Log for 'maxGrCom' Clone_1 (V12.7.0.0) Fri May  5 23:03:36 2017


Log for 'maxGrCom' Clone_1 (V12.7.0.0) Fri May  5 23:03:36 2017


Log for 'maxGrCom' Clone_1 (V12.7.0.0) Fri May  5 23:03:36 2017


Log for 'maxGrCom' Clone_1 (V12.7.0.0) Fri May  5 23:03:36 2017


Log for 'maxGrCom' Clone_1 (V12.7.0.0) Fri May  5 23:03:37 2017


Log for 'maxGrCom' Clone_1 (V12.7.0.0) Fri May  5 23:03:37 2017


Log for 'maxGrCom' Clone_1 (V12.7.0.0) Fri May  5 23:03:37 2017


Log for 'maxGrCom' Clone_1 (V12.7.0.0) Fri May  5 23:03:37 2017


Log for 'maxGrCom' Clone_1 (V12.7.0.0) Fri May  5 23:03:40 2017


Log for 'maxGrCom' Clone_1 (V12.7.0.0) Fri May  5 23:03:41 2017


Log for 'maxGrCom' Clone_1 (V12.7.0.0) Fri May  5 23:03:41 2017


Log for 'maxGrCom' Clone_1 (V12.7.0.0) Fri May  5 23:03:41 2017


Log for 'maxGrCom' Clone_1 (V12.7.0.0) Fri May  5 23:03:43 2017


Log for 'maxGrCom' Clone_1 (V12.7.0.0) Fri May  5 23:03:43 2017


Log for 'maxGrCom' Clone_1 (V12.7.0.0) Fri May  5 23:03:43 2017


Log for 'maxGrCom' Clone_1 (V12.7.0.0) Fri May  5 23:03:44 2017


Log for 'maxGrCom' Clone_1 (V12.7.0.0) Fri May  5 23:03:44 2017


Log for 'maxGrCom' Clone_1 (V12.7.0.0) Fri May  5 23:03:44 2017


Log for 'maxGrCom' Clone_1 (V12.7.0.0) Fri May  5 23:03:44 2017


Log for 'maxGrCom' Clone_1 (V12.7.0.0) Fri May  5 23:03:44 2017


Log for 'maxGrCom' Clone_1 (V12.7.0.0) Fri May  5 23:03:44 2017


Log for 'maxGrCom' Clone_1 (V12.7.0.0) Fri May  5 23:03:44 2017


Log for 'maxGrCom' Clone_1 (V12.7.0.0) Fri May  5 23:03:45 2017


Log for 'maxGrCom' Clone_1 (V12.7.0.0) Fri May  5 23:03:45 2017


Log for 'maxGrCom' Clone_1 (V12.7.0.0) Fri May  5 23:03:45 2017


Log for 'maxGrCom' Clone_1 (V12.7.0.0) Fri May  5 23:03:45 2017


Log for 'maxGrCom' Clone_1 (V12.7.0.0) Fri May  5 23:03:45 2017


Log for 'maxGrCom' Clone_1 (V12.7.0.0) Fri May  5 23:03:45 2017


Log for 'maxGrCom' Clone_1 (V12.7.0.0) Fri May  5 23:03:47 2017


Log for 'maxGrCom' Clone_1 (V12.7.0.0) Fri May  5 23:03:47 2017


Log for 'maxGrCom' Clone_1 (V12.7.0.0) Fri May  5 23:03:47 2017


Log for 'maxGrCom' Clone_1 (V12.7.0.0) Fri May  5 23:03:47 2017


Log for 'maxGrCom' Clone_1 (V12.7.0.0) Fri May  5 23:03:47 2017


Log for 'maxGrCom' Clone_1 (V12.7.0.0) Fri May  5 23:03:47 2017


Log for 'maxGrCom' Clone_1 (V12.7.0.0) Fri May  5 23:03:48 2017


Log for 'maxGrCom' Clone_1 (V12.7.0.0) Fri May  5 23:03:48 2017


Log for 'maxGrCom' Clone_1 (V12.7.0.0) Fri May  5 23:03:48 2017


Log for 'maxGrCom' Clone_1 (V12.7.0.0) Fri May  5 23:03:48 2017


Log for 'maxGrCom' Clone_1 (V12.7.0.0) Fri May  5 23:03:48 2017


Log for 'maxGrCom' Clone_1 (V12.7.0.0) Fri May  5 23:03:48 2017


Log for 'maxGrCom' Clone_1 (V12.7.0.0) Fri May  5 23:03:48 2017


Log for 'maxGrCom' Clone_1 (V12.7.0.0) Fri May  5 23:03:48 2017


Log for 'maxGrCom' Clone_1 (V12.7.0.0) Fri May  5 23:03:49 2017


Log for 'maxGrCom' Clone_1 (V12.7.0.0) Fri May  5 23:03:49 2017


Log for 'maxGrCom' Clone_1 (V12.7.0.0) Fri May  5 23:03:49 2017


Log for 'maxGrCom' Clone_1 (V12.7.0.0) Fri May  5 23:03:50 2017


Log for 'maxGrCom' Clone_1 (V12.7.0.0) Fri May  5 23:03:50 2017


Log for 'maxGrCom' Clone_1 (V12.7.0.0) Fri May  5 23:03:50 2017


Log for 'maxGrCom' Clone_1 (V12.7.0.0) Fri May  5 23:03:52 2017


Log for 'maxGrCom' Clone_1 (V12.7.0.0) Fri May  5 23:03:52 2017


Log for 'maxGrCom' Clone_1 (V12.7.0.0) Fri May  5 23:03:52 2017


Log for 'maxGrCom' Clone_1 (V12.7.0.0) Fri May  5 23:03:52 2017


Log for 'maxGrCom' Clone_1 (V12.7.0.0) Fri May  5 23:03:52 2017


Log for 'maxGrCom' Clone_1 (V12.7.0.0) Fri May  5 23:03:52 2017


Log for 'maxGrCom' Clone_1 (V12.7.0.0) Fri May  5 23:03:53 2017


Log for 'maxGrCom' Clone_1 (V12.7.0.0) Fri May  5 23:03:53 2017


Log for 'maxGrCom' Clone_1 (V12.7.0.0) Fri May  5 23:03:53 2017


Log for 'maxGrCom' Clone_1 (V12.7.0.0) Fri May  5 23:03:53 2017


Log for 'maxGrCom' Clone_1 (V12.7.0.0) Fri May  5 23:03:53 2017


Log for 'maxGrCom' Clone_1 (V12.7.0.0) Fri May  5 23:03:53 2017


Log for 'maxGrCom' Clone_1 (V12.7.0.0) Fri May  5 23:03:53 2017


Log for 'maxGrCom' Clone_1 (V12.7.0.0) Fri May  5 23:03:54 2017


Log for 'maxGrCom' Clone_1 (V12.7.0.0) Fri May  5 23:03:54 2017


Log for 'maxGrCom' Clone_1 (V12.7.0.0) Fri May  5 23:03:54 2017


Log for 'maxGrCom' Clone_1 (V12.7.0.0) Fri May  5 23:03:57 2017


Log for 'maxGrCom' Clone_1 (V12.7.0.0) Fri May  5 23:03:57 2017


Log for 'maxGrCom' Clone_1 (V12.7.0.0) Fri May  5 23:03:57 2017


Log for 'maxGrCom' Clone_1 (V12.7.0.0) Fri May  5 23:03:57 2017


Log for 'maxGrCom' Clone_1 (V12.7.0.0) Fri May  5 23:03:57 2017


Log for 'maxGrCom' Clone_1 (V12.7.0.0) Fri May  5 23:03:57 2017


Log for 'maxGrCom' Clone_1 (V12.7.0.0) Fri May  5 23:03:58 2017


Log for 'maxGrCom' Clone_1 (V12.7.0.0) Fri May  5 23:03:58 2017


Log for 'maxGrCom' Clone_1 (V12.7.0.0) Fri May  5 23:03:58 2017


Log for 'maxGrCom' Clone_1 (V12.7.0.0) Fri May  5 23:03:58 2017


Log for 'maxGrCom' Clone_1 (V12.7.0.0) Fri May  5 23:03:58 2017


Log for 'maxGrCom' Clone_1 (V12.7.0.0) Fri May  5 23:03:58 2017


Log for 'maxGrCom' Clone_1 (V12.7.0.0) Fri May  5 23:04:02 2017


Log for 'maxGrCom' Clone_1 (V12.7.0.0) Fri May  5 23:04:02 2017


Log for 'maxGrCom' Clone_1 (V12.7.0.0) Fri May  5 23:04:02 2017


Log for 'maxGrCom' Clone_1 (V12.7.0.0) Fri May  5 23:04:02 2017


Log for 'maxGrCom' Clone_1 (V12.7.0.0) Fri May  5 23:04:03 2017


Log for 'maxGrCom' Clone_1 (V12.7.0.0) Fri May  5 23:04:03 2017


Log for 'maxGrCom' Clone_1 (V12.7.0.0) Fri May  5 23:04:06 2017


Log for 'maxGrCom' Clone_1 (V12.7.0.0) Fri May  5 23:04:06 2017


Log for 'maxGrCom' Clone_1 (V12.7.0.0) Fri May  5 23:04:06 2017


Log for 'maxGrCom' Clone_1 (V12.7.0.0) Fri May  5 23:04:06 2017


Log for 'maxGrCom' Clone_1 (V12.7.0.0) Fri May  5 23:04:06 2017


Log for 'maxGrCom' Clone_1 (V12.7.0.0) Fri May  5 23:04:07 2017


Log for 'maxGrCom' Clone_1 (V12.7.0.0) Fri May  5 23:04:07 2017


Log for 'maxGrCom' Clone_1 (V12.7.0.0) Fri May  5 23:04:07 2017


Log for 'maxGrCom' Clone_1 (V12.7.0.0) Fri May  5 23:04:07 2017


Log for 'maxGrCom' Clone_1 (V12.7.0.0) Fri May  5 23:04:07 2017


Log for 'maxGrCom' Clone_1 (V12.7.0.0) Fri May  5 23:04:07 2017


Log for 'maxGrCom' Clone_1 (V12.7.0.0) Fri May  5 23:04:08 2017


Log for 'maxGrCom' Clone_1 (V12.7.0.0) Fri May  5 23:04:08 2017


Log for 'maxGrCom' Clone_1 (V12.7.0.0) Fri May  5 23:04:08 2017


Log for 'maxGrCom' Clone_1 (V12.7.0.0) Fri May  5 23:04:08 2017


Log for 'maxGrCom' Clone_1 (V12.7.0.0) Fri May  5 23:04:08 2017


Log for 'maxGrCom' Clone_1 (V12.7.0.0) Fri May  5 23:04:08 2017


Log for 'maxGrCom' Clone_1 (V12.7.0.0) Fri May  5 23:04:09 2017


Log for 'maxGrCom' Clone_1 (V12.7.0.0) Fri May  5 23:04:09 2017


Log for 'maxGrCom' Clone_1 (V12.7.0.0) Fri May  5 23:04:09 2017


Log for 'maxGrCom' Clone_1 (V12.7.0.0) Fri May  5 23:04:11 2017


Log for 'maxGrCom' Clone_1 (V12.7.0.0) Fri May  5 23:04:12 2017


Log for 'maxGrCom' Clone_1 (V12.7.0.0) Fri May  5 23:04:12 2017


Log for 'maxGrCom' Clone_1 (V12.7.0.0) Fri May  5 23:04:12 2017


Log for 'maxGrCom' Clone_1 (V12.7.0.0) Fri May  5 23:04:12 2017


Log for 'maxGrCom' Clone_1 (V12.7.0.0) Fri May  5 23:04:13 2017


Log for 'maxGrCom' Clone_1 (V12.7.0.0) Fri May  5 23:04:13 2017


Log for 'maxGrCom' Clone_1 (V12.7.0.0) Fri May  5 23:04:13 2017


Log for 'maxGrCom' Clone_1 (V12.7.0.0) Fri May  5 23:04:13 2017


Log for 'maxGrCom' Clone_1 (V12.7.0.0) Fri May  5 23:04:13 2017


Log for 'maxGrCom' Clone_1 (V12.7.0.0) Fri May  5 23:04:13 2017


Log for 'maxGrCom' Clone_1 (V12.7.0.0) Fri May  5 23:04:13 2017


Log for 'maxGrCom' Clone_1 (V12.7.0.0) Fri May  5 23:04:14 2017


Log for 'maxGrCom' Clone_1 (V12.7.0.0) Fri May  5 23:04:14 2017


Log for 'maxGrCom' Clone_1 (V12.7.0.0) Fri May  5 23:04:14 2017


Log for 'maxGrCom' Clone_1 (V12.7.0.0) Fri May  5 23:04:14 2017


Log for 'maxGrCom' Clone_1 (V12.7.0.0) Fri May  5 23:04:14 2017


Log for 'maxGrCom' Clone_1 (V12.7.0.0) Fri May  5 23:04:14 2017


Log for 'maxGrCom' Clone_1 (V12.7.0.0) Fri May  5 23:04:14 2017


Log for 'maxGrCom' Clone_1 (V12.7.0.0) Fri May  5 23:04:14 2017


Log for 'maxGrCom' Clone_1 (V12.7.0.0) Fri May  5 23:04:14 2017


Log for 'maxGrCom' Clone_1 (V12.7.0.0) Fri May  5 23:04:15 2017


Log for 'maxGrCom' Clone_1 (V12.7.0.0) Fri May  5 23:04:15 2017


Log for 'maxGrCom' Clone_1 (V12.7.0.0) Fri May  5 23:04:15 2017


Log for 'maxGrCom' Clone_1 (V12.7.0.0) Fri May  5 23:04:17 2017


Log for 'maxGrCom' Clone_1 (V12.7.0.0) Fri May  5 23:04:17 2017


Log for 'maxGrCom' Clone_1 (V12.7.0.0) Fri May  5 23:04:17 2017


Log for 'maxGrCom' Clone_1 (V12.7.0.0) Fri May  5 23:04:20 2017


Log for 'maxGrCom' Clone_1 (V12.7.0.0) Fri May  5 23:04:21 2017


Log for 'maxGrCom' Clone_1 (V12.7.0.0) Fri May  5 23:04:21 2017


Log for 'maxGrCom' Clone_1 (V12.7.0.0) Fri May  5 23:04:21 2017


Log for 'maxGrCom' Clone_1 (V12.7.0.0) Fri May  5 23:04:21 2017


Log for 'maxGrCom' Clone_1 (V12.7.0.0) Fri May  5 23:04:21 2017


Log for 'maxGrCom' Clone_1 (V12.7.0.0) Fri May  5 23:04:21 2017


Log for 'maxGrCom' Clone_1 (V12.7.0.0) Fri May  5 23:04:22 2017


Log for 'maxGrCom' Clone_1 (V12.7.0.0) Fri May  5 23:04:22 2017


Log for 'maxGrCom' Clone_1 (V12.7.0.0) Fri May  5 23:04:22 2017


Log for 'maxGrCom' Clone_1 (V12.7.0.0) Fri May  5 23:04:25 2017


Log for 'maxGrCom' Clone_1 (V12.7.0.0) Fri May  5 23:04:25 2017


Log for 'maxGrCom' Clone_1 (V12.7.0.0) Fri May  5 23:04:28 2017


Log for 'maxGrCom' Clone_1 (V12.7.0.0) Fri May  5 23:04:29 2017


Log for 'maxGrCom' Clone_1 (V12.7.0.0) Fri May  5 23:04:29 2017


Log for 'maxGrCom' Clone_1 (V12.7.0.0) Fri May  5 23:04:29 2017


Log for 'maxGrCom' Clone_1 (V12.7.0.0) Fri May  5 23:04:30 2017


Log for 'maxGrCom' Clone_1 (V12.7.0.0) Fri May  5 23:04:31 2017


Log for 'maxGrCom' Clone_1 (V12.7.0.0) Fri May  5 23:04:32 2017


Log for 'maxGrCom' Clone_1 (V12.7.0.0) Fri May  5 23:04:32 2017


Log for 'maxGrCom' Clone_1 (V12.7.0.0) Fri May  5 23:04:32 2017


Log for 'maxGrCom' Clone_1 (V12.7.0.0) Fri May  5 23:04:32 2017


Log for 'maxGrCom' Clone_1 (V12.7.0.0) Fri May  5 23:04:32 2017


Log for 'maxGrCom' Clone_1 (V12.7.0.0) Fri May  5 23:04:32 2017


Log for 'maxGrCom' Clone_1 (V12.7.0.0) Fri May  5 23:04:33 2017


Log for 'maxGrCom' Clone_1 (V12.7.0.0) Fri May  5 23:04:33 2017


Log for 'maxGrCom' Clone_1 (V12.7.0.0) Fri May  5 23:04:33 2017


Log for 'maxGrCom' Clone_1 (V12.7.0.0) Fri May  5 23:04:33 2017


Log for 'maxGrCom' Clone_1 (V12.7.0.0) Fri May  5 23:04:33 2017


Log for 'maxGrCom' Clone_1 (V12.7.0.0) Fri May  5 23:04:34 2017


Log for 'maxGrCom' Clone_1 (V12.7.0.0) Fri May  5 23:04:34 2017


Log for 'maxGrCom' Clone_1 (V12.7.0.0) Fri May  5 23:04:34 2017


Log for 'maxGrCom' Clone_1 (V12.7.0.0) Fri May  5 23:04:35 2017


Log for 'maxGrCom' Clone_1 (V12.7.0.0) Fri May  5 23:04:35 2017


Log for 'maxGrCom' Clone_1 (V12.7.0.0) Fri May  5 23:04:35 2017


Log for 'maxGrCom' Clone_1 (V12.7.0.0) Fri May  5 23:04:35 2017


Log for 'maxGrCom' Clone_1 (V12.7.0.0) Fri May  5 23:04:35 2017


Log for 'maxGrCom' Clone_1 (V12.7.0.0) Fri May  5 23:04:36 2017


Log for 'maxGrCom' Clone_1 (V12.7.0.0) Fri May  5 23:04:37 2017


Log for 'maxGrCom' Clone_1 (V12.7.0.0) Fri May  5 23:04:38 2017


Log for 'maxGrCom' Clone_1 (V12.7.0.0) Fri May  5 23:04:38 2017


Log for 'maxGrCom' Clone_1 (V12.7.0.0) Fri May  5 23:04:38 2017


Log for 'maxGrCom' Clone_1 (V12.7.0.0) Fri May  5 23:04:40 2017


Log for 'maxGrCom' Clone_1 (V12.7.0.0) Fri May  5 23:04:40 2017


Log for 'maxGrCom' Clone_1 (V12.7.0.0) Fri May  5 23:04:40 2017


Log for 'maxGrCom' Clone_1 (V12.7.0.0) Fri May  5 23:04:40 2017


Log for 'maxGrCom' Clone_1 (V12.7.0.0) Fri May  5 23:04:40 2017


Log for 'maxGrCom' Clone_1 (V12.7.0.0) Fri May  5 23:04:41 2017


Log for 'maxGrCom' Clone_1 (V12.7.0.0) Fri May  5 23:04:41 2017


Log for 'maxGrCom' Clone_1 (V12.7.0.0) Fri May  5 23:04:41 2017


Log for 'maxGrCom' Clone_1 (V12.7.0.0) Fri May  5 23:04:41 2017


Log for 'maxGrCom' Clone_1 (V12.7.0.0) Fri May  5 23:04:41 2017


Log for 'maxGrCom' Clone_1 (V12.7.0.0) Fri May  5 23:04:41 2017


Log for 'maxGrCom' Clone_1 (V12.7.0.0) Fri May  5 23:04:42 2017


Log for 'maxGrCom' Clone_1 (V12.7.0.0) Fri May  5 23:04:42 2017


Log for 'maxGrCom' Clone_1 (V12.7.0.0) Fri May  5 23:04:42 2017


Log for 'maxGrCom' Clone_1 (V12.7.0.0) Fri May  5 23:04:42 2017


Log for 'maxGrCom' Clone_1 (V12.7.0.0) Fri May  5 23:04:42 2017


Log for 'maxGrCom' Clone_1 (V12.7.0.0) Fri May  5 23:04:42 2017


Log for 'maxGrCom' Clone_1 (V12.7.0.0) Fri May  5 23:04:42 2017


Log for 'maxGrCom' Clone_1 (V12.7.0.0) Fri May  5 23:04:43 2017


Log for 'maxGrCom' Clone_1 (V12.7.0.0) Fri May  5 23:04:43 2017


Log for 'maxGrCom' Clone_1 (V12.7.0.0) Fri May  5 23:04:43 2017


Log for 'maxGrCom' Clone_1 (V12.7.0.0) Fri May  5 23:04:43 2017


Log for 'maxGrCom' Clone_1 (V12.7.0.0) Fri May  5 23:04:43 2017


Log for 'maxGrCom' Clone_1 (V12.7.0.0) Fri May  5 23:04:43 2017


Log for 'maxGrCom' Clone_1 (V12.7.0.0) Fri May  5 23:04:43 2017


Log for 'maxGrCom' Clone_1 (V12.7.0.0) Fri May  5 23:04:43 2017


Log for 'maxGrCom' Clone_1 (V12.7.0.0) Fri May  5 23:04:44 2017


Log for 'maxGrCom' Clone_1 (V12.7.0.0) Fri May  5 23:04:44 2017


Log for 'maxGrCom' Clone_1 (V12.7.0.0) Fri May  5 23:04:44 2017


Log for 'maxGrCom' Clone_1 (V12.7.0.0) Fri May  5 23:04:44 2017


Log for 'maxGrCom' Clone_1 (V12.7.0.0) Fri May  5 23:04:44 2017


Log for 'maxGrCom' Clone_1 (V12.7.0.0) Fri May  5 23:04:44 2017


Log for 'maxGrCom' Clone_1 (V12.7.0.0) Fri May  5 23:04:45 2017


Log for 'maxGrCom' Clone_1 (V12.7.0.0) Fri May  5 23:04:45 2017


Log for 'maxGrCom' Clone_1 (V12.7.0.0) Fri May  5 23:04:45 2017


Log for 'maxGrCom' Clone_1 (V12.7.0.0) Fri May  5 23:04:45 2017


Log for 'maxGrCom' Clone_1 (V12.7.0.0) Fri May  5 23:04:45 2017


Log for 'maxGrCom' Clone_1 (V12.7.0.0) Fri May  5 23:04:45 2017


Log for 'maxGrCom' Clone_1 (V12.7.0.0) Fri May  5 23:04:46 2017


Log for 'maxGrCom' Clone_1 (V12.7.0.0) Fri May  5 23:04:46 2017


Log for 'maxGrCom' Clone_1 (V12.7.0.0) Fri May  5 23:04:48 2017


Log for 'maxGrCom' Clone_1 (V12.7.0.0) Fri May  5 23:04:48 2017


Log for 'maxGrCom' Clone_1 (V12.7.0.0) Fri May  5 23:04:51 2017


Log for 'maxGrCom' Clone_1 (V12.7.0.0) Fri May  5 23:04:51 2017


Log for 'maxGrCom' Clone_1 (V12.7.0.0) Fri May  5 23:04:52 2017


Log for 'maxGrCom' Clone_1 (V12.7.0.0) Fri May  5 23:04:52 2017


Log for 'maxGrCom' Clone_1 (V12.7.0.0) Fri May  5 23:04:52 2017


Log for 'maxGrCom' Clone_1 (V12.7.0.0) Fri May  5 23:04:52 2017


Log for 'maxGrCom' Clone_1 (V12.7.0.0) Fri May  5 23:04:52 2017


Log for 'maxGrCom' Clone_1 (V12.7.0.0) Fri May  5 23:04:53 2017


Log for 'maxGrCom' Clone_1 (V12.7.0.0) Fri May  5 23:04:53 2017


Log for 'maxGrCom' Clone_1 (V12.7.0.0) Fri May  5 23:04:53 2017


Log for 'maxGrCom' Clone_1 (V12.7.0.0) Fri May  5 23:04:53 2017


Log for 'maxGrCom' Clone_1 (V12.7.0.0) Fri May  5 23:04:53 2017


Log for 'maxGrCom' Clone_1 (V12.7.0.0) Fri May  5 23:04:53 2017


Log for 'maxGrCom' Clone_1 (V12.7.0.0) Fri May  5 23:04:54 2017


Log for 'maxGrCom' Clone_1 (V12.7.0.0) Fri May  5 23:04:54 2017


Log for 'maxGrCom' Clone_1 (V12.7.0.0) Fri May  5 23:04:54 2017


Log for 'maxGrCom' Clone_1 (V12.7.0.0) Fri May  5 23:04:54 2017


Log for 'maxGrCom' Clone_1 (V12.7.0.0) Fri May  5 23:04:54 2017


Log for 'maxGrCom' Clone_1 (V12.7.0.0) Fri May  5 23:04:54 2017


Log for 'maxGrCom' Clone_1 (V12.7.0.0) Fri May  5 23:04:55 2017


Log for 'maxGrCom' Clone_1 (V12.7.0.0) Fri May  5 23:04:55 2017


Log for 'maxGrCom' Clone_1 (V12.7.0.0) Fri May  5 23:04:55 2017


Log for 'maxGrCom' Clone_1 (V12.7.0.0) Fri May  5 23:04:55 2017


Log for 'maxGrCom' Clone_1 (V12.7.0.0) Fri May  5 23:04:56 2017


Log for 'maxGrCom' Clone_1 (V12.7.0.0) Fri May  5 23:04:56 2017


Log for 'maxGrCom' Clone_1 (V12.7.0.0) Fri May  5 23:04:56 2017


Log for 'maxGrCom' Clone_1 (V12.7.0.0) Fri May  5 23:04:56 2017


Log for 'maxGrCom' Clone_1 (V12.7.0.0) Fri May  5 23:04:56 2017


Log for 'maxGrCom' Clone_1 (V12.7.0.0) Fri May  5 23:04:56 2017


Log for 'maxGrCom' Clone_1 (V12.7.0.0) Fri May  5 23:04:57 2017


Log for 'maxGrCom' Clone_1 (V12.7.0.0) Fri May  5 23:04:57 2017


Log for 'maxGrCom' Clone_1 (V12.7.0.0) Fri May  5 23:04:57 2017


Log for 'maxGrCom' Clone_1 (V12.7.0.0) Fri May  5 23:04:57 2017


Log for 'maxGrCom' Clone_1 (V12.7.0.0) Fri May  5 23:04:57 2017


Log for 'maxGrCom' Clone_1 (V12.7.0.0) Fri May  5 23:04:57 2017


Log for 'maxGrCom' Clone_1 (V12.7.0.0) Fri May  5 23:04:58 2017


Log for 'maxGrCom' Clone_1 (V12.7.0.0) Fri May  5 23:04:58 2017


Log for 'maxGrCom' Clone_1 (V12.7.0.0) Fri May  5 23:04:58 2017


Log for 'maxGrCom' Clone_1 (V12.7.0.0) Fri May  5 23:04:58 2017


Log for 'maxGrCom' Clone_1 (V12.7.0.0) Fri May  5 23:04:58 2017


Log for 'maxGrCom' Clone_1 (V12.7.0.0) Fri May  5 23:04:58 2017


Log for 'maxGrCom' Clone_1 (V12.7.0.0) Fri May  5 23:04:59 2017


Log for 'maxGrCom' Clone_1 (V12.7.0.0) Fri May  5 23:04:59 2017


Log for 'maxGrCom' Clone_1 (V12.7.0.0) Fri May  5 23:04:59 2017


Log for 'maxGrCom' Clone_1 (V12.7.0.0) Fri May  5 23:04:59 2017


Log for 'maxGrCom' Clone_1 (V12.7.0.0) Fri May  5 23:04:59 2017


Log for 'maxGrCom' Clone_1 (V12.7.0.0) Fri May  5 23:05:00 2017


Log for 'maxGrCom' Clone_1 (V12.7.0.0) Fri May  5 23:05:00 2017


Log for 'maxGrCom' Clone_1 (V12.7.0.0) Fri May  5 23:05:00 2017


Log for 'maxGrCom' Clone_1 (V12.7.0.0) Fri May  5 23:05:00 2017


Log for 'maxGrCom' Clone_1 (V12.7.0.0) Fri May  5 23:05:00 2017


Log for 'maxGrCom' Clone_1 (V12.7.0.0) Fri May  5 23:05:00 2017


Log for 'maxGrCom' Clone_1 (V12.7.0.0) Fri May  5 23:05:01 2017


Log for 'maxGrCom' Clone_1 (V12.7.0.0) Fri May  5 23:05:01 2017


Log for 'maxGrCom' Clone_1 (V12.7.0.0) Fri May  5 23:05:01 2017


Log for 'maxGrCom' Clone_1 (V12.7.0.0) Fri May  5 23:05:01 2017


Log for 'maxGrCom' Clone_1 (V12.7.0.0) Fri May  5 23:05:01 2017


Log for 'maxGrCom' Clone_1 (V12.7.0.0) Fri May  5 23:05:02 2017


Log for 'maxGrCom' Clone_1 (V12.7.0.0) Fri May  5 23:05:02 2017


Log for 'maxGrCom' Clone_1 (V12.7.0.0) Fri May  5 23:05:02 2017


Log for 'maxGrCom' Clone_1 (V12.7.0.0) Fri May  5 23:05:02 2017


Log for 'maxGrCom' Clone_1 (V12.7.0.0) Fri May  5 23:05:02 2017


Log for 'maxGrCom' Clone_1 (V12.7.0.0) Fri May  5 23:05:02 2017


Log for 'maxGrCom' Clone_1 (V12.7.0.0) Fri May  5 23:05:03 2017


Log for 'maxGrCom' Clone_1 (V12.7.0.0) Fri May  5 23:05:03 2017


Log for 'maxGrCom' Clone_1 (V12.7.0.0) Fri May  5 23:05:03 2017


Log for 'maxGrCom' Clone_1 (V12.7.0.0) Fri May  5 23:05:03 2017


Log for 'maxGrCom' Clone_1 (V12.7.0.0) Fri May  5 23:05:03 2017


Log for 'maxGrCom' Clone_1 (V12.7.0.0) Fri May  5 23:05:04 2017


Log for 'maxGrCom' Clone_1 (V12.7.0.0) Fri May  5 23:05:04 2017


Log for 'maxGrCom' Clone_1 (V12.7.0.0) Fri May  5 23:05:04 2017


Log for 'maxGrCom' Clone_1 (V12.7.0.0) Fri May  5 23:05:04 2017


Log for 'maxGrCom' Clone_1 (V12.7.0.0) Fri May  5 23:05:05 2017


Log for 'maxGrCom' Clone_1 (V12.7.0.0) Fri May  5 23:05:05 2017


Log for 'maxGrCom' Clone_1 (V12.7.0.0) Fri May  5 23:05:05 2017


Log for 'maxGrCom' Clone_1 (V12.7.0.0) Fri May  5 23:05:05 2017


Log for 'maxGrCom' Clone_1 (V12.7.0.0) Fri May  5 23:05:05 2017


Log for 'maxGrCom' Clone_1 (V12.7.0.0) Fri May  5 23:05:05 2017


Log for 'maxGrCom' Clone_1 (V12.7.0.0) Fri May  5 23:05:06 2017


Log for 'maxGrCom' Clone_1 (V12.7.0.0) Fri May  5 23:05:06 2017


Log for 'maxGrCom' Clone_1 (V12.7.0.0) Fri May  5 23:05:06 2017


Log for 'maxGrCom' Clone_1 (V12.7.0.0) Fri May  5 23:05:06 2017


Log for 'maxGrCom' Clone_1 (V12.7.0.0) Fri May  5 23:05:09 2017


Log for 'maxGrCom' Clone_1 (V12.7.0.0) Fri May  5 23:05:09 2017


Log for 'maxGrCom' Clone_1 (V12.7.0.0) Fri May  5 23:05:09 2017


Log for 'maxGrCom' Clone_1 (V12.7.0.0) Fri May  5 23:05:09 2017


Log for 'maxGrCom' Clone_1 (V12.7.0.0) Fri May  5 23:05:11 2017


Log for 'maxGrCom' Clone_1 (V12.7.0.0) Fri May  5 23:05:12 2017


Log for 'maxGrCom' Clone_1 (V12.7.0.0) Fri May  5 23:05:15 2017


Log for 'maxGrCom' Clone_1 (V12.7.0.0) Fri May  5 23:05:15 2017


Log for 'maxGrCom' Clone_1 (V12.7.0.0) Fri May  5 23:05:15 2017


Log for 'maxGrCom' Clone_1 (V12.7.0.0) Fri May  5 23:05:15 2017


Log for 'maxGrCom' Clone_1 (V12.7.0.0) Fri May  5 23:05:16 2017


Log for 'maxGrCom' Clone_1 (V12.7.0.0) Fri May  5 23:05:16 2017


Log for 'maxGrCom' Clone_1 (V12.7.0.0) Fri May  5 23:05:16 2017


Log for 'maxGrCom' Clone_1 (V12.7.0.0) Fri May  5 23:05:16 2017


Log for 'maxGrCom' Clone_1 (V12.7.0.0) Fri May  5 23:05:16 2017


Log for 'maxGrCom' Clone_1 (V12.7.0.0) Fri May  5 23:05:16 2017


Log for 'maxGrCom' Clone_1 (V12.7.0.0) Fri May  5 23:05:17 2017


Log for 'maxGrCom' Clone_1 (V12.7.0.0) Fri May  5 23:05:17 2017


Log for 'maxGrCom' Clone_1 (V12.7.0.0) Fri May  5 23:05:17 2017


Log for 'maxGrCom' Clone_1 (V12.7.0.0) Fri May  5 23:05:17 2017


Log for 'maxGrCom' Clone_1 (V12.7.0.0) Fri May  5 23:05:18 2017


Log for 'maxGrCom' Clone_1 (V12.7.0.0) Fri May  5 23:05:18 2017


Log for 'maxGrCom' Clone_1 (V12.7.0.0) Fri May  5 23:05:20 2017


Log for 'maxGrCom' Clone_1 (V12.7.0.0) Fri May  5 23:05:20 2017


Log for 'maxGrCom' Clone_1 (V12.7.0.0) Fri May  5 23:05:22 2017


Log for 'maxGrCom' Clone_1 (V12.7.0.0) Fri May  5 23:05:22 2017


Log for 'maxGrCom' Clone_1 (V12.7.0.0) Fri May  5 23:05:23 2017


Log for 'maxGrCom' Clone_1 (V12.7.0.0) Fri May  5 23:05:23 2017


Log for 'maxGrCom' Clone_1 (V12.7.0.0) Fri May  5 23:05:23 2017


Log for 'maxGrCom' Clone_1 (V12.7.0.0) Fri May  5 23:05:23 2017


Log for 'maxGrCom' Clone_1 (V12.7.0.0) Fri May  5 23:05:23 2017


Log for 'maxGrCom' Clone_1 (V12.7.0.0) Fri May  5 23:05:23 2017


Log for 'maxGrCom' Clone_1 (V12.7.0.0) Fri May  5 23:05:24 2017


Log for 'maxGrCom' Clone_1 (V12.7.0.0) Fri May  5 23:05:24 2017


Log for 'maxGrCom' Clone_1 (V12.7.0.0) Fri May  5 23:05:24 2017


Log for 'maxGrCom' Clone_1 (V12.7.0.0) Fri May  5 23:05:24 2017


Log for 'maxGrCom' Clone_1 (V12.7.0.0) Fri May  5 23:05:24 2017


Log for 'maxGrCom' Clone_1 (V12.7.0.0) Fri May  5 23:05:24 2017


Log for 'maxGrCom' Clone_1 (V12.7.0.0) Fri May  5 23:05:25 2017


Log for 'maxGrCom' Clone_1 (V12.7.0.0) Fri May  5 23:05:25 2017


Log for 'maxGrCom' Clone_1 (V12.7.0.0) Fri May  5 23:05:27 2017


Log for 'maxGrCom' Clone_1 (V12.7.0.0) Fri May  5 23:05:28 2017


Log for 'maxGrCom' Clone_1 (V12.7.0.0) Fri May  5 23:05:28 2017


Log for 'maxGrCom' Clone_1 (V12.7.0.0) Fri May  5 23:05:28 2017


Log for 'maxGrCom' Clone_1 (V12.7.0.0) Fri May  5 23:05:28 2017


Log for 'maxGrCom' Clone_1 (V12.7.0.0) Fri May  5 23:05:29 2017


Log for 'maxGrCom' Clone_1 (V12.7.0.0) Fri May  5 23:05:29 2017


Log for 'maxGrCom' Clone_1 (V12.7.0.0) Fri May  5 23:05:29 2017


Log for 'maxGrCom' Clone_1 (V12.7.0.0) Fri May  5 23:05:29 2017


Log for 'maxGrCom' Clone_1 (V12.7.0.0) Fri May  5 23:05:29 2017


Log for 'maxGrCom' Clone_1 (V12.7.0.0) Fri May  5 23:05:30 2017


Log for 'maxGrCom' Clone_1 (V12.7.0.0) Fri May  5 23:05:30 2017


Log for 'maxGrCom' Clone_1 (V12.7.0.0) Fri May  5 23:05:30 2017


Log for 'maxGrCom' Clone_1 (V12.7.0.0) Fri May  5 23:05:30 2017


Log for 'maxGrCom' Clone_1 (V12.7.0.0) Fri May  5 23:05:30 2017


Log for 'maxGrCom' Clone_1 (V12.7.0.0) Fri May  5 23:05:30 2017


Log for 'maxGrCom' Clone_1 (V12.7.0.0) Fri May  5 23:05:31 2017


Log for 'maxGrCom' Clone_1 (V12.7.0.0) Fri May  5 23:05:31 2017


Log for 'maxGrCom' Clone_1 (V12.7.0.0) Fri May  5 23:05:33 2017


Log for 'maxGrCom' Clone_1 (V12.7.0.0) Fri May  5 23:05:33 2017


Log for 'maxGrCom' Clone_1 (V12.7.0.0) Fri May  5 23:05:33 2017


Log for 'maxGrCom' Clone_1 (V12.7.0.0) Fri May  5 23:05:33 2017


Log for 'maxGrCom' Clone_1 (V12.7.0.0) Fri May  5 23:05:34 2017


Log for 'maxGrCom' Clone_1 (V12.7.0.0) Fri May  5 23:05:34 2017


Log for 'maxGrCom' Clone_1 (V12.7.0.0) Fri May  5 23:05:34 2017


Log for 'maxGrCom' Clone_1 (V12.7.0.0) Fri May  5 23:05:34 2017


Log for 'maxGrCom' Clone_1 (V12.7.0.0) Fri May  5 23:05:34 2017


Log for 'maxGrCom' Clone_1 (V12.7.0.0) Fri May  5 23:05:34 2017


Log for 'maxGrCom' Clone_1 (V12.7.0.0) Fri May  5 23:05:34 2017


Log for 'maxGrCom' Clone_1 (V12.7.0.0) Fri May  5 23:05:35 2017


Log for 'maxGrCom' Clone_1 (V12.7.0.0) Fri May  5 23:05:35 2017


Log for 'maxGrCom' Clone_1 (V12.7.0.0) Fri May  5 23:05:35 2017


Log for 'maxGrCom' Clone_1 (V12.7.0.0) Fri May  5 23:05:35 2017


Log for 'maxGrCom' Clone_1 (V12.7.0.0) Fri May  5 23:05:35 2017


Log for 'maxGrCom' Clone_1 (V12.7.0.0) Fri May  5 23:05:35 2017


Log for 'maxGrCom' Clone_1 (V12.7.0.0) Fri May  5 23:05:35 2017


Log for 'maxGrCom' Clone_1 (V12.7.0.0) Fri May  5 23:05:36 2017


Log for 'maxGrCom' Clone_1 (V12.7.0.0) Fri May  5 23:05:36 2017


Log for 'maxGrCom' Clone_1 (V12.7.0.0) Fri May  5 23:05:36 2017


Log for 'maxGrCom' Clone_1 (V12.7.0.0) Fri May  5 23:05:36 2017


Log for 'maxGrCom' Clone_1 (V12.7.0.0) Fri May  5 23:05:36 2017


Log for 'maxGrCom' Clone_1 (V12.7.0.0) Fri May  5 23:05:36 2017


Log for 'maxGrCom' Clone_1 (V12.7.0.0) Fri May  5 23:05:36 2017


Log for 'maxGrCom' Clone_1 (V12.7.0.0) Fri May  5 23:05:36 2017


Log for 'maxGrCom' Clone_1 (V12.7.0.0) Fri May  5 23:05:39 2017


Log for 'maxGrCom' Clone_1 (V12.7.0.0) Fri May  5 23:05:40 2017


Log for 'maxGrCom' Clone_1 (V12.7.0.0) Fri May  5 23:05:41 2017


Log for 'maxGrCom' Clone_1 (V12.7.0.0) Fri May  5 23:05:41 2017


Log for 'maxGrCom' Clone_1 (V12.7.0.0) Fri May  5 23:05:41 2017


Log for 'maxGrCom' Clone_1 (V12.7.0.0) Fri May  5 23:05:42 2017


Log for 'maxGrCom' Clone_1 (V12.7.0.0) Fri May  5 23:05:42 2017


Log for 'maxGrCom' Clone_1 (V12.7.0.0) Fri May  5 23:05:42 2017


Log for 'maxGrCom' Clone_1 (V12.7.0.0) Fri May  5 23:05:42 2017


Log for 'maxGrCom' Clone_1 (V12.7.0.0) Fri May  5 23:05:42 2017


Log for 'maxGrCom' Clone_1 (V12.7.0.0) Fri May  5 23:05:42 2017


Log for 'maxGrCom' Clone_1 (V12.7.0.0) Fri May  5 23:05:43 2017


Log for 'maxGrCom' Clone_1 (V12.7.0.0) Fri May  5 23:05:43 2017


Log for 'maxGrCom' Clone_1 (V12.7.0.0) Fri May  5 23:05:43 2017


Log for 'maxGrCom' Clone_1 (V12.7.0.0) Fri May  5 23:05:43 2017


Log for 'maxGrCom' Clone_1 (V12.7.0.0) Fri May  5 23:05:43 2017


Log for 'maxGrCom' Clone_1 (V12.7.0.0) Fri May  5 23:05:44 2017


Log for 'maxGrCom' Clone_1 (V12.7.0.0) Fri May  5 23:05:44 2017


Log for 'maxGrCom' Clone_1 (V12.7.0.0) Fri May  5 23:05:46 2017


Log for 'maxGrCom' Clone_1 (V12.7.0.0) Fri May  5 23:05:47 2017


Log for 'maxGrCom' Clone_1 (V12.7.0.0) Fri May  5 23:05:49 2017


Log for 'maxGrCom' Clone_1 (V12.7.0.0) Fri May  5 23:05:49 2017


Log for 'maxGrCom' Clone_1 (V12.7.0.0) Fri May  5 23:05:49 2017


Log for 'maxGrCom' Clone_1 (V12.7.0.0) Fri May  5 23:05:49 2017


Log for 'maxGrCom' Clone_1 (V12.7.0.0) Fri May  5 23:05:50 2017


Log for 'maxGrCom' Clone_1 (V12.7.0.0) Fri May  5 23:05:50 2017


Log for 'maxGrCom' Clone_1 (V12.7.0.0) Fri May  5 23:05:52 2017


Log for 'maxGrCom' Clone_1 (V12.7.0.0) Fri May  5 23:05:52 2017


Log for 'maxGrCom' Clone_1 (V12.7.0.0) Fri May  5 23:05:53 2017


Log for 'maxGrCom' Clone_1 (V12.7.0.0) Fri May  5 23:05:53 2017


Log for 'maxGrCom' Clone_1 (V12.7.0.0) Fri May  5 23:05:53 2017


Log for 'maxGrCom' Clone_1 (V12.7.0.0) Fri May  5 23:05:53 2017


Log for 'maxGrCom' Clone_1 (V12.7.0.0) Fri May  5 23:05:54 2017


Log for 'maxGrCom' Clone_1 (V12.7.0.0) Fri May  5 23:05:54 2017


Log for 'maxGrCom' Clone_1 (V12.7.0.0) Fri May  5 23:05:57 2017


Log for 'maxGrCom' Clone_1 (V12.7.0.0) Fri May  5 23:05:57 2017


Log for 'maxGrCom' Clone_1 (V12.7.0.0) Fri May  5 23:05:58 2017


Log for 'maxGrCom' Clone_1 (V12.7.0.0) Fri May  5 23:05:58 2017


Log for 'maxGrCom' Clone_1 (V12.7.0.0) Fri May  5 23:05:58 2017


Log for 'maxGrCom' Clone_1 (V12.7.0.0) Fri May  5 23:05:58 2017


Log for 'maxGrCom' Clone_1 (V12.7.0.0) Fri May  5 23:05:58 2017


Log for 'maxGrCom' Clone_1 (V12.7.0.0) Fri May  5 23:05:58 2017


Log for 'maxGrCom' Clone_1 (V12.7.0.0) Fri May  5 23:05:58 2017


Log for 'maxGrCom' Clone_1 (V12.7.0.0) Fri May  5 23:05:59 2017


Log for 'maxGrCom' Clone_1 (V12.7.0.0) Fri May  5 23:05:59 2017


Log for 'maxGrCom' Clone_1 (V12.7.0.0) Fri May  5 23:05:59 2017


Log for 'maxGrCom' Clone_1 (V12.7.0.0) Fri May  5 23:05:59 2017


Log for 'maxGrCom' Clone_1 (V12.7.0.0) Fri May  5 23:05:59 2017


Log for 'maxGrCom' Clone_1 (V12.7.0.0) Fri May  5 23:05:59 2017


Log for 'maxGrCom' Clone_1 (V12.7.0.0) Fri May  5 23:06:00 2017


Log for 'maxGrCom' Clone_1 (V12.7.0.0) Fri May  5 23:06:00 2017


Log for 'maxGrCom' Clone_1 (V12.7.0.0) Fri May  5 23:06:00 2017


Log for 'maxGrCom' Clone_1 (V12.7.0.0) Fri May  5 23:06:00 2017


Log for 'maxGrCom' Clone_1 (V12.7.0.0) Fri May  5 23:06:00 2017


Log for 'maxGrCom' Clone_1 (V12.7.0.0) Fri May  5 23:06:00 2017


Log for 'maxGrCom' Clone_1 (V12.7.0.0) Fri May  5 23:06:01 2017


Log for 'maxGrCom' Clone_1 (V12.7.0.0) Fri May  5 23:06:01 2017


Log for 'maxGrCom' Clone_1 (V12.7.0.0) Fri May  5 23:06:01 2017


Log for 'maxGrCom' Clone_1 (V12.7.0.0) Fri May  5 23:06:04 2017


Log for 'maxGrCom' Clone_1 (V12.7.0.0) Fri May  5 23:06:04 2017


Log for 'maxGrCom' Clone_1 (V12.7.0.0) Fri May  5 23:06:05 2017


Log for 'maxGrCom' Clone_1 (V12.7.0.0) Fri May  5 23:06:05 2017


Log for 'maxGrCom' Clone_1 (V12.7.0.0) Fri May  5 23:06:05 2017


Log for 'maxGrCom' Clone_1 (V12.7.0.0) Fri May  5 23:06:05 2017


Log for 'maxGrCom' Clone_1 (V12.7.0.0) Fri May  5 23:06:05 2017


Log for 'maxGrCom' Clone_1 (V12.7.0.0) Fri May  5 23:06:06 2017


Log for 'maxGrCom' Clone_1 (V12.7.0.0) Fri May  5 23:06:06 2017


Log for 'maxGrCom' Clone_1 (V12.7.0.0) Fri May  5 23:06:06 2017


Log for 'maxGrCom' Clone_1 (V12.7.0.0) Fri May  5 23:06:06 2017


Log for 'maxGrCom' Clone_1 (V12.7.0.0) Fri May  5 23:06:06 2017


Log for 'maxGrCom' Clone_1 (V12.7.0.0) Fri May  5 23:06:06 2017


Log for 'maxGrCom' Clone_1 (V12.7.0.0) Fri May  5 23:06:07 2017


Log for 'maxGrCom' Clone_1 (V12.7.0.0) Fri May  5 23:06:07 2017


Log for 'maxGrCom' Clone_1 (V12.7.0.0) Fri May  5 23:06:07 2017


Log for 'maxGrCom' Clone_1 (V12.7.0.0) Fri May  5 23:06:07 2017


Log for 'maxGrCom' Clone_1 (V12.7.0.0) Fri May  5 23:06:07 2017


Log for 'maxGrCom' Clone_1 (V12.7.0.0) Fri May  5 23:06:07 2017


Log for 'maxGrCom' Clone_1 (V12.7.0.0) Fri May  5 23:06:07 2017


Log for 'maxGrCom' Clone_1 (V12.7.0.0) Fri May  5 23:06:07 2017


Log for 'maxGrCom' Clone_1 (V12.7.0.0) Fri May  5 23:06:07 2017


Log for 'maxGrCom' Clone_1 (V12.7.0.0) Fri May  5 23:06:08 2017


Log for 'maxGrCom' Clone_1 (V12.7.0.0) Fri May  5 23:06:08 2017


Log for 'maxGrCom' Clone_1 (V12.7.0.0) Fri May  5 23:06:08 2017


Log for 'maxGrCom' Clone_1 (V12.7.0.0) Fri May  5 23:06:08 2017


Log for 'maxGrCom' Clone_1 (V12.7.0.0) Fri May  5 23:06:09 2017


Log for 'maxGrCom' Clone_1 (V12.7.0.0) Fri May  5 23:06:09 2017


Log for 'maxGrCom' Clone_1 (V12.7.0.0) Fri May  5 23:06:09 2017


Log for 'maxGrCom' Clone_1 (V12.7.0.0) Fri May  5 23:06:09 2017


Log for 'maxGrCom' Clone_1 (V12.7.0.0) Fri May  5 23:06:10 2017


Log for 'maxGrCom' Clone_1 (V12.7.0.0) Fri May  5 23:06:10 2017


Log for 'maxGrCom' Clone_1 (V12.7.0.0) Fri May  5 23:06:10 2017


Log for 'maxGrCom' Clone_1 (V12.7.0.0) Fri May  5 23:06:10 2017


Log for 'maxGrCom' Clone_1 (V12.7.0.0) Fri May  5 23:06:10 2017


Log for 'maxGrCom' Clone_1 (V12.7.0.0) Fri May  5 23:06:11 2017


Log for 'maxGrCom' Clone_1 (V12.7.0.0) Fri May  5 23:06:11 2017


Log for 'maxGrCom' Clone_1 (V12.7.0.0) Fri May  5 23:06:11 2017


Log for 'maxGrCom' Clone_1 (V12.7.0.0) Fri May  5 23:06:11 2017


Log for 'maxGrCom' Clone_1 (V12.7.0.0) Fri May  5 23:06:11 2017


Log for 'maxGrCom' Clone_1 (V12.7.0.0) Fri May  5 23:06:11 2017


Log for 'maxGrCom' Clone_1 (V12.7.0.0) Fri May  5 23:06:11 2017


Log for 'maxGrCom' Clone_1 (V12.7.0.0) Fri May  5 23:06:11 2017


Log for 'maxGrCom' Clone_1 (V12.7.0.0) Fri May  5 23:06:12 2017


Log for 'maxGrCom' Clone_1 (V12.7.0.0) Fri May  5 23:06:12 2017


Log for 'maxGrCom' Clone_1 (V12.7.0.0) Fri May  5 23:06:12 2017


Log for 'maxGrCom' Clone_1 (V12.7.0.0) Fri May  5 23:06:12 2017


Log for 'maxGrCom' Clone_1 (V12.7.0.0) Fri May  5 23:06:12 2017


Log for 'maxGrCom' Clone_1 (V12.7.0.0) Fri May  5 23:06:12 2017


Log for 'maxGrCom' Clone_1 (V12.7.0.0) Fri May  5 23:06:13 2017


Log for 'maxGrCom' Clone_1 (V12.7.0.0) Fri May  5 23:06:13 2017


Log for 'maxGrCom' Clone_1 (V12.7.0.0) Fri May  5 23:06:13 2017


Log for 'maxGrCom' Clone_1 (V12.7.0.0) Fri May  5 23:06:13 2017


Log for 'maxGrCom' Clone_1 (V12.7.0.0) Fri May  5 23:06:13 2017


Log for 'maxGrCom' Clone_1 (V12.7.0.0) Fri May  5 23:06:13 2017


Log for 'maxGrCom' Clone_1 (V12.7.0.0) Fri May  5 23:06:13 2017


Log for 'maxGrCom' Clone_1 (V12.7.0.0) Fri May  5 23:06:13 2017


Log for 'maxGrCom' Clone_1 (V12.7.0.0) Fri May  5 23:06:14 2017


Log for 'maxGrCom' Clone_1 (V12.7.0.0) Fri May  5 23:06:14 2017


Log for 'maxGrCom' Clone_1 (V12.7.0.0) Fri May  5 23:06:14 2017


Log for 'maxGrCom' Clone_1 (V12.7.0.0) Fri May  5 23:06:14 2017


Log for 'maxGrCom' Clone_1 (V12.7.0.0) Fri May  5 23:06:14 2017


Log for 'maxGrCom' Clone_1 (V12.7.0.0) Fri May  5 23:06:14 2017


Log for 'maxGrCom' Clone_1 (V12.7.0.0) Fri May  5 23:06:14 2017


Log for 'maxGrCom' Clone_1 (V12.7.0.0) Fri May  5 23:06:14 2017


Log for 'maxGrCom' Clone_1 (V12.7.0.0) Fri May  5 23:06:14 2017


Log for 'maxGrCom' Clone_1 (V12.7.0.0) Fri May  5 23:06:14 2017


Log for 'maxGrCom' Clone_1 (V12.7.0.0) Fri May  5 23:06:14 2017


Log for 'maxGrCom' Clone_1 (V12.7.0.0) Fri May  5 23:06:14 2017


Log for 'maxGrCom' Clone_1 (V12.7.0.0) Fri May  5 23:06:15 2017


Log for 'maxGrCom' Clone_1 (V12.7.0.0) Fri May  5 23:06:15 2017


Log for 'maxGrCom' Clone_1 (V12.7.0.0) Fri May  5 23:06:15 2017


Log for 'maxGrCom' Clone_1 (V12.7.0.0) Fri May  5 23:06:15 2017


Log for 'maxGrCom' Clone_1 (V12.7.0.0) Fri May  5 23:06:15 2017


Log for 'maxGrCom' Clone_1 (V12.7.0.0) Fri May  5 23:06:15 2017


Log for 'maxGrCom' Clone_1 (V12.7.0.0) Fri May  5 23:06:15 2017


Log for 'maxGrCom' Clone_1 (V12.7.0.0) Fri May  5 23:06:15 2017


Log for 'maxGrCom' Clone_1 (V12.7.0.0) Fri May  5 23:06:15 2017


Log for 'maxGrCom' Clone_1 (V12.7.0.0) Fri May  5 23:06:15 2017


Log for 'maxGrCom' Clone_1 (V12.7.0.0) Fri May  5 23:06:15 2017


Log for 'maxGrCom' Clone_1 (V12.7.0.0) Fri May  5 23:06:15 2017


Log for 'maxGrCom' Clone_1 (V12.7.0.0) Fri May  5 23:06:16 2017


Log for 'maxGrCom' Clone_1 (V12.7.0.0) Fri May  5 23:06:16 2017


Log for 'maxGrCom' Clone_1 (V12.7.0.0) Fri May  5 23:06:16 2017


Log for 'maxGrCom' Clone_1 (V12.7.0.0) Fri May  5 23:06:16 2017


Log for 'maxGrCom' Clone_1 (V12.7.0.0) Fri May  5 23:06:16 2017


Log for 'maxGrCom' Clone_1 (V12.7.0.0) Fri May  5 23:06:16 2017


Log for 'maxGrCom' Clone_1 (V12.7.0.0) Fri May  5 23:06:16 2017


Log for 'maxGrCom' Clone_1 (V12.7.0.0) Fri May  5 23:06:16 2017


Log for 'maxGrCom' Clone_1 (V12.7.0.0) Fri May  5 23:06:16 2017


Log for 'maxGrCom' Clone_1 (V12.7.0.0) Fri May  5 23:06:16 2017


Log for 'maxGrCom' Clone_1 (V12.7.0.0) Fri May  5 23:06:16 2017


Log for 'maxGrCom' Clone_1 (V12.7.0.0) Fri May  5 23:06:17 2017


Log for 'maxGrCom' Clone_1 (V12.7.0.0) Fri May  5 23:06:17 2017


Log for 'maxGrCom' Clone_1 (V12.7.0.0) Fri May  5 23:06:17 2017


Log for 'maxGrCom' Clone_1 (V12.7.0.0) Fri May  5 23:06:17 2017


Log for 'maxGrCom' Clone_1 (V12.7.0.0) Fri May  5 23:06:17 2017


Log for 'maxGrCom' Clone_1 (V12.7.0.0) Fri May  5 23:06:17 2017


Log for 'maxGrCom' Clone_1 (V12.7.0.0) Fri May  5 23:06:17 2017


Log for 'maxGrCom' Clone_1 (V12.7.0.0) Fri May  5 23:06:17 2017


Log for 'maxGrCom' Clone_1 (V12.7.0.0) Fri May  5 23:06:17 2017


Log for 'maxGrCom' Clone_1 (V12.7.0.0) Fri May  5 23:06:17 2017


Log for 'maxGrCom' Clone_1 (V12.7.0.0) Fri May  5 23:06:17 2017


Log for 'maxGrCom' Clone_1 (V12.7.0.0) Fri May  5 23:06:17 2017


Log for 'maxGrCom' Clone_1 (V12.7.0.0) Fri May  5 23:06:17 2017


Log for 'maxGrCom' Clone_1 (V12.7.0.0) Fri May  5 23:06:18 2017


Log for 'maxGrCom' Clone_1 (V12.7.0.0) Fri May  5 23:06:18 2017


Log for 'maxGrCom' Clone_1 (V12.7.0.0) Fri May  5 23:06:18 2017


Log for 'maxGrCom' Clone_1 (V12.7.0.0) Fri May  5 23:06:18 2017


Log for 'maxGrCom' Clone_1 (V12.7.0.0) Fri May  5 23:06:18 2017


Log for 'maxGrCom' Clone_1 (V12.7.0.0) Fri May  5 23:06:18 2017


Log for 'maxGrCom' Clone_1 (V12.7.0.0) Fri May  5 23:06:18 2017


Log for 'maxGrCom' Clone_1 (V12.7.0.0) Fri May  5 23:06:18 2017


Log for 'maxGrCom' Clone_1 (V12.7.0.0) Fri May  5 23:06:18 2017


Log for 'maxGrCom' Clone_1 (V12.7.0.0) Fri May  5 23:06:18 2017


Log for 'maxGrCom' Clone_1 (V12.7.0.0) Fri May  5 23:06:18 2017


Log for 'maxGrCom' Clone_1 (V12.7.0.0) Fri May  5 23:06:18 2017


Log for 'maxGrCom' Clone_1 (V12.7.0.0) Fri May  5 23:06:19 2017


Log for 'maxGrCom' Clone_1 (V12.7.0.0) Fri May  5 23:06:19 2017


Log for 'maxGrCom' Clone_1 (V12.7.0.0) Fri May  5 23:06:19 2017


Log for 'maxGrCom' Clone_1 (V12.7.0.0) Fri May  5 23:06:19 2017


Log for 'maxGrCom' Clone_1 (V12.7.0.0) Fri May  5 23:06:19 2017


Log for 'maxGrCom' Clone_1 (V12.7.0.0) Fri May  5 23:06:19 2017


Log for 'maxGrCom' Clone_1 (V12.7.0.0) Fri May  5 23:06:19 2017


Log for 'maxGrCom' Clone_1 (V12.7.0.0) Fri May  5 23:06:19 2017


Log for 'maxGrCom' Clone_1 (V12.7.0.0) Fri May  5 23:06:19 2017


Log for 'maxGrCom' Clone_1 (V12.7.0.0) Fri May  5 23:06:19 2017


Log for 'maxGrCom' Clone_1 (V12.7.0.0) Fri May  5 23:06:19 2017


Log for 'maxGrCom' Clone_1 (V12.7.0.0) Fri May  5 23:06:20 2017


Log for 'maxGrCom' Clone_1 (V12.7.0.0) Fri May  5 23:06:20 2017


Log for 'maxGrCom' Clone_1 (V12.7.0.0) Fri May  5 23:06:20 2017


Log for 'maxGrCom' Clone_1 (V12.7.0.0) Fri May  5 23:06:20 2017


Log for 'maxGrCom' Clone_1 (V12.7.0.0) Fri May  5 23:06:20 2017


Log for 'maxGrCom' Clone_1 (V12.7.0.0) Fri May  5 23:06:20 2017


Log for 'maxGrCom' Clone_1 (V12.7.0.0) Fri May  5 23:06:20 2017


Log for 'maxGrCom' Clone_1 (V12.7.0.0) Fri May  5 23:06:20 2017


Log for 'maxGrCom' Clone_1 (V12.7.0.0) Fri May  5 23:06:20 2017


Log for 'maxGrCom' Clone_1 (V12.7.0.0) Fri May  5 23:06:20 2017


Log for 'maxGrCom' Clone_1 (V12.7.0.0) Fri May  5 23:06:20 2017


Log for 'maxGrCom' Clone_1 (V12.7.0.0) Fri May  5 23:06:20 2017


Log for 'maxGrCom' Clone_1 (V12.7.0.0) Fri May  5 23:06:20 2017


Log for 'maxGrCom' Clone_1 (V12.7.0.0) Fri May  5 23:06:21 2017


Log for 'maxGrCom' Clone_1 (V12.7.0.0) Fri May  5 23:06:21 2017


Log for 'maxGrCom' Clone_1 (V12.7.0.0) Fri May  5 23:06:21 2017


Log for 'maxGrCom' Clone_1 (V12.7.0.0) Fri May  5 23:06:21 2017


Log for 'maxGrCom' Clone_1 (V12.7.0.0) Fri May  5 23:06:21 2017


Log for 'maxGrCom' Clone_1 (V12.7.0.0) Fri May  5 23:06:21 2017


Log for 'maxGrCom' Clone_1 (V12.7.0.0) Fri May  5 23:06:21 2017


Log for 'maxGrCom' Clone_1 (V12.7.0.0) Fri May  5 23:06:21 2017


Log for 'maxGrCom' Clone_1 (V12.7.0.0) Fri May  5 23:06:21 2017


Log for 'maxGrCom' Clone_1 (V12.7.0.0) Fri May  5 23:06:21 2017


Log for 'maxGrCom' Clone_1 (V12.7.0.0) Fri May  5 23:06:21 2017


Log for 'maxGrCom' Clone_1 (V12.7.0.0) Fri May  5 23:06:21 2017


Log for 'maxGrCom' Clone_1 (V12.7.0.0) Fri May  5 23:06:22 2017


Log for 'maxGrCom' Clone_1 (V12.7.0.0) Fri May  5 23:06:22 2017


Log for 'maxGrCom' Clone_1 (V12.7.0.0) Fri May  5 23:06:22 2017


Log for 'maxGrCom' Clone_1 (V12.7.0.0) Fri May  5 23:06:22 2017


Log for 'maxGrCom' Clone_1 (V12.7.0.0) Fri May  5 23:06:22 2017


Log for 'maxGrCom' Clone_1 (V12.7.0.0) Fri May  5 23:06:22 2017


Log for 'maxGrCom' Clone_1 (V12.7.0.0) Fri May  5 23:06:22 2017


Log for 'maxGrCom' Clone_1 (V12.7.0.0) Fri May  5 23:06:22 2017


Log for 'maxGrCom' Clone_1 (V12.7.0.0) Fri May  5 23:06:22 2017


Log for 'maxGrCom' Clone_1 (V12.7.0.0) Fri May  5 23:06:22 2017


Log for 'maxGrCom' Clone_1 (V12.7.0.0) Fri May  5 23:06:22 2017


Log for 'maxGrCom' Clone_1 (V12.7.0.0) Fri May  5 23:06:23 2017


Log for 'maxGrCom' Clone_1 (V12.7.0.0) Fri May  5 23:06:23 2017


Log for 'maxGrCom' Clone_1 (V12.7.0.0) Fri May  5 23:06:23 2017


Log for 'maxGrCom' Clone_1 (V12.7.0.0) Fri May  5 23:06:23 2017


Log for 'maxGrCom' Clone_1 (V12.7.0.0) Fri May  5 23:06:23 2017


Log for 'maxGrCom' Clone_1 (V12.7.0.0) Fri May  5 23:06:23 2017


Log for 'maxGrCom' Clone_1 (V12.7.0.0) Fri May  5 23:06:23 2017


Log for 'maxGrCom' Clone_1 (V12.7.0.0) Fri May  5 23:06:23 2017


Log for 'maxGrCom' Clone_1 (V12.7.0.0) Fri May  5 23:06:23 2017


Log for 'maxGrCom' Clone_1 (V12.7.0.0) Fri May  5 23:06:23 2017


Log for 'maxGrCom' Clone_1 (V12.7.0.0) Fri May  5 23:06:23 2017


Log for 'maxGrCom' Clone_1 (V12.7.0.0) Fri May  5 23:06:23 2017


Log for 'maxGrCom' Clone_1 (V12.7.0.0) Fri May  5 23:06:24 2017


Log for 'maxGrCom' Clone_1 (V12.7.0.0) Fri May  5 23:06:24 2017


Log for 'maxGrCom' Clone_1 (V12.7.0.0) Fri May  5 23:06:24 2017


Log for 'maxGrCom' Clone_1 (V12.7.0.0) Fri May  5 23:06:24 2017


Log for 'maxGrCom' Clone_1 (V12.7.0.0) Fri May  5 23:06:24 2017


Log for 'maxGrCom' Clone_1 (V12.7.0.0) Fri May  5 23:06:24 2017


Log for 'maxGrCom' Clone_1 (V12.7.0.0) Fri May  5 23:06:24 2017


Log for 'maxGrCom' Clone_1 (V12.7.0.0) Fri May  5 23:06:24 2017


Log for 'maxGrCom' Clone_1 (V12.7.0.0) Fri May  5 23:06:24 2017


Log for 'maxGrCom' Clone_1 (V12.7.0.0) Fri May  5 23:06:24 2017


Log for 'maxGrCom' Clone_1 (V12.7.0.0) Fri May  5 23:06:24 2017


Log for 'maxGrCom' Clone_1 (V12.7.0.0) Fri May  5 23:06:24 2017


Log for 'maxGrCom' Clone_1 (V12.7.0.0) Fri May  5 23:06:24 2017


Log for 'maxGrCom' Clone_1 (V12.7.0.0) Fri May  5 23:06:25 2017


Log for 'maxGrCom' Clone_1 (V12.7.0.0) Fri May  5 23:06:25 2017


Log for 'maxGrCom' Clone_1 (V12.7.0.0) Fri May  5 23:06:25 2017


Log for 'maxGrCom' Clone_1 (V12.7.0.0) Fri May  5 23:06:25 2017


Log for 'maxGrCom' Clone_1 (V12.7.0.0) Fri May  5 23:06:25 2017


Log for 'maxGrCom' Clone_1 (V12.7.0.0) Fri May  5 23:06:25 2017


Log for 'maxGrCom' Clone_1 (V12.7.0.0) Fri May  5 23:06:25 2017


Log for 'maxGrCom' Clone_1 (V12.7.0.0) Fri May  5 23:06:25 2017


Log for 'maxGrCom' Clone_1 (V12.7.0.0) Fri May  5 23:06:25 2017


Log for 'maxGrCom' Clone_1 (V12.7.0.0) Fri May  5 23:06:25 2017


Log for 'maxGrCom' Clone_1 (V12.7.0.0) Fri May  5 23:06:25 2017


Log for 'maxGrCom' Clone_1 (V12.7.0.0) Fri May  5 23:06:26 2017


Log for 'maxGrCom' Clone_1 (V12.7.0.0) Fri May  5 23:06:26 2017


Log for 'maxGrCom' Clone_1 (V12.7.0.0) Fri May  5 23:06:26 2017


Log for 'maxGrCom' Clone_1 (V12.7.0.0) Fri May  5 23:06:26 2017


Log for 'maxGrCom' Clone_1 (V12.7.0.0) Fri May  5 23:06:26 2017


Log for 'maxGrCom' Clone_1 (V12.7.0.0) Fri May  5 23:06:26 2017


Log for 'maxGrCom' Clone_1 (V12.7.0.0) Fri May  5 23:06:26 2017


Log for 'maxGrCom' Clone_1 (V12.7.0.0) Fri May  5 23:06:26 2017


Log for 'maxGrCom' Clone_1 (V12.7.0.0) Fri May  5 23:06:26 2017


Log for 'maxGrCom' Clone_1 (V12.7.0.0) Fri May  5 23:06:26 2017


Log for 'maxGrCom' Clone_1 (V12.7.0.0) Fri May  5 23:06:26 2017


Log for 'maxGrCom' Clone_1 (V12.7.0.0) Fri May  5 23:06:27 2017


Log for 'maxGrCom' Clone_1 (V12.7.0.0) Fri May  5 23:06:27 2017


Log for 'maxGrCom' Clone_1 (V12.7.0.0) Fri May  5 23:06:27 2017


Log for 'maxGrCom' Clone_1 (V12.7.0.0) Fri May  5 23:06:27 2017


Log for 'maxGrCom' Clone_1 (V12.7.0.0) Fri May  5 23:06:27 2017


Log for 'maxGrCom' Clone_1 (V12.7.0.0) Fri May  5 23:06:27 2017


Log for 'maxGrCom' Clone_1 (V12.7.0.0) Fri May  5 23:06:27 2017


Log for 'maxGrCom' Clone_1 (V12.7.0.0) Fri May  5 23:06:27 2017


Log for 'maxGrCom' Clone_1 (V12.7.0.0) Fri May  5 23:06:27 2017


Log for 'maxGrCom' Clone_1 (V12.7.0.0) Fri May  5 23:06:27 2017


Log for 'maxGrCom' Clone_1 (V12.7.0.0) Fri May  5 23:06:27 2017


Log for 'maxGrCom' Clone_1 (V12.7.0.0) Fri May  5 23:06:27 2017


Log for 'maxGrCom' Clone_1 (V12.7.0.0) Fri May  5 23:06:28 2017


Log for 'maxGrCom' Clone_1 (V12.7.0.0) Fri May  5 23:06:28 2017


Log for 'maxGrCom' Clone_1 (V12.7.0.0) Fri May  5 23:06:28 2017


Log for 'maxGrCom' Clone_1 (V12.7.0.0) Fri May  5 23:06:28 2017


Log for 'maxGrCom' Clone_1 (V12.7.0.0) Fri May  5 23:06:28 2017


Log for 'maxGrCom' Clone_1 (V12.7.0.0) Fri May  5 23:06:28 2017


Log for 'maxGrCom' Clone_1 (V12.7.0.0) Fri May  5 23:06:28 2017


Log for 'maxGrCom' Clone_1 (V12.7.0.0) Fri May  5 23:06:28 2017


Log for 'maxGrCom' Clone_1 (V12.7.0.0) Fri May  5 23:06:28 2017


Log for 'maxGrCom' Clone_1 (V12.7.0.0) Fri May  5 23:06:28 2017


Log for 'maxGrCom' Clone_1 (V12.7.0.0) Fri May  5 23:06:28 2017


Log for 'maxGrCom' Clone_1 (V12.7.0.0) Fri May  5 23:06:28 2017


Log for 'maxGrCom' Clone_1 (V12.7.0.0) Fri May  5 23:06:29 2017


Log for 'maxGrCom' Clone_1 (V12.7.0.0) Fri May  5 23:06:29 2017


Log for 'maxGrCom' Clone_1 (V12.7.0.0) Fri May  5 23:06:29 2017


Log for 'maxGrCom' Clone_1 (V12.7.0.0) Fri May  5 23:06:29 2017


Log for 'maxGrCom' Clone_1 (V12.7.0.0) Fri May  5 23:06:29 2017


Log for 'maxGrCom' Clone_1 (V12.7.0.0) Fri May  5 23:06:29 2017


Log for 'maxGrCom' Clone_1 (V12.7.0.0) Fri May  5 23:06:29 2017


Log for 'maxGrCom' Clone_1 (V12.7.0.0) Fri May  5 23:06:29 2017


Log for 'maxGrCom' Clone_1 (V12.7.0.0) Fri May  5 23:06:29 2017


Log for 'maxGrCom' Clone_1 (V12.7.0.0) Fri May  5 23:06:29 2017


Log for 'maxGrCom' Clone_1 (V12.7.0.0) Fri May  5 23:06:29 2017


Log for 'maxGrCom' Clone_1 (V12.7.0.0) Fri May  5 23:06:29 2017


Log for 'maxGrCom' Clone_1 (V12.7.0.0) Fri May  5 23:06:30 2017


Log for 'maxGrCom' Clone_1 (V12.7.0.0) Fri May  5 23:06:30 2017


Log for 'maxGrCom' Clone_1 (V12.7.0.0) Fri May  5 23:06:30 2017


Log for 'maxGrCom' Clone_1 (V12.7.0.0) Fri May  5 23:06:30 2017


Log for 'maxGrCom' Clone_1 (V12.7.0.0) Fri May  5 23:06:30 2017


Log for 'maxGrCom' Clone_1 (V12.7.0.0) Fri May  5 23:06:30 2017


Log for 'maxGrCom' Clone_1 (V12.7.0.0) Fri May  5 23:06:30 2017


Log for 'maxGrCom' Clone_1 (V12.7.0.0) Fri May  5 23:06:30 2017


Log for 'maxGrCom' Clone_1 (V12.7.0.0) Fri May  5 23:06:30 2017


Log for 'maxGrCom' Clone_1 (V12.7.0.0) Fri May  5 23:06:30 2017


Log for 'maxGrCom' Clone_1 (V12.7.0.0) Fri May  5 23:06:30 2017


Log for 'maxGrCom' Clone_1 (V12.7.0.0) Fri May  5 23:06:30 2017


Log for 'maxGrCom' Clone_1 (V12.7.0.0) Fri May  5 23:06:31 2017


Log for 'maxGrCom' Clone_1 (V12.7.0.0) Fri May  5 23:06:31 2017


Log for 'maxGrCom' Clone_1 (V12.7.0.0) Fri May  5 23:06:31 2017


Log for 'maxGrCom' Clone_1 (V12.7.0.0) Fri May  5 23:06:31 2017


Log for 'maxGrCom' Clone_1 (V12.7.0.0) Fri May  5 23:06:31 2017


Log for 'maxGrCom' Clone_1 (V12.7.0.0) Fri May  5 23:06:31 2017


Log for 'maxGrCom' Clone_1 (V12.7.0.0) Fri May  5 23:06:31 2017


Log for 'maxGrCom' Clone_1 (V12.7.0.0) Fri May  5 23:06:31 2017


Log for 'maxGrCom' Clone_1 (V12.7.0.0) Fri May  5 23:06:31 2017


Log for 'maxGrCom' Clone_1 (V12.7.0.0) Fri May  5 23:06:31 2017


Log for 'maxGrCom' Clone_1 (V12.7.0.0) Fri May  5 23:06:31 2017


Log for 'maxGrCom' Clone_1 (V12.7.0.0) Fri May  5 23:06:31 2017


Log for 'maxGrCom' Clone_1 (V12.7.0.0) Fri May  5 23:06:32 2017


Log for 'maxGrCom' Clone_1 (V12.7.0.0) Fri May  5 23:06:32 2017


Log for 'maxGrCom' Clone_1 (V12.7.0.0) Fri May  5 23:06:32 2017


Log for 'maxGrCom' Clone_1 (V12.7.0.0) Fri May  5 23:06:32 2017


Log for 'maxGrCom' Clone_1 (V12.7.0.0) Fri May  5 23:06:32 2017


Log for 'maxGrCom' Clone_1 (V12.7.0.0) Fri May  5 23:06:32 2017


Log for 'maxGrCom' Clone_1 (V12.7.0.0) Fri May  5 23:06:32 2017


Log for 'maxGrCom' Clone_1 (V12.7.0.0) Fri May  5 23:06:32 2017


Log for 'maxGrCom' Clone_1 (V12.7.0.0) Fri May  5 23:06:32 2017


Log for 'maxGrCom' Clone_1 (V12.7.0.0) Fri May  5 23:06:32 2017


Log for 'maxGrCom' Clone_1 (V12.7.0.0) Fri May  5 23:06:32 2017


Log for 'maxGrCom' Clone_1 (V12.7.0.0) Fri May  5 23:06:32 2017


Log for 'maxGrCom' Clone_1 (V12.7.0.0) Fri May  5 23:06:33 2017


Log for 'maxGrCom' Clone_1 (V12.7.0.0) Fri May  5 23:06:33 2017


Log for 'maxGrCom' Clone_1 (V12.7.0.0) Fri May  5 23:06:33 2017


Log for 'maxGrCom' Clone_1 (V12.7.0.0) Fri May  5 23:06:33 2017


Log for 'maxGrCom' Clone_1 (V12.7.0.0) Fri May  5 23:06:33 2017


Log for 'maxGrCom' Clone_1 (V12.7.0.0) Fri May  5 23:06:33 2017


Log for 'maxGrCom' Clone_1 (V12.7.0.0) Fri May  5 23:06:33 2017


Log for 'maxGrCom' Clone_1 (V12.7.0.0) Fri May  5 23:06:33 2017


Log for 'maxGrCom' Clone_1 (V12.7.0.0) Fri May  5 23:06:33 2017


Log for 'maxGrCom' Clone_1 (V12.7.0.0) Fri May  5 23:06:33 2017


Log for 'maxGrCom' Clone_1 (V12.7.0.0) Fri May  5 23:06:33 2017


Log for 'maxGrCom' Clone_1 (V12.7.0.0) Fri May  5 23:06:33 2017


Log for 'maxGrCom' Clone_1 (V12.7.0.0) Fri May  5 23:06:34 2017


Log for 'maxGrCom' Clone_1 (V12.7.0.0) Fri May  5 23:06:34 2017


Log for 'maxGrCom' Clone_1 (V12.7.0.0) Fri May  5 23:06:34 2017


Log for 'maxGrCom' Clone_1 (V12.7.0.0) Fri May  5 23:06:34 2017


Log for 'maxGrCom' Clone_1 (V12.7.0.0) Fri May  5 23:06:34 2017


Log for 'maxGrCom' Clone_1 (V12.7.0.0) Fri May  5 23:06:34 2017


Log for 'maxGrCom' Clone_1 (V12.7.0.0) Fri May  5 23:06:34 2017


Log for 'maxGrCom' Clone_1 (V12.7.0.0) Fri May  5 23:06:34 2017


Log for 'maxGrCom' Clone_1 (V12.7.0.0) Fri May  5 23:06:34 2017


Log for 'maxGrCom' Clone_1 (V12.7.0.0) Fri May  5 23:06:34 2017


Log for 'maxGrCom' Clone_1 (V12.7.0.0) Fri May  5 23:06:34 2017


Log for 'maxGrCom' Clone_1 (V12.7.0.0) Fri May  5 23:06:34 2017


Log for 'maxGrCom' Clone_1 (V12.7.0.0) Fri May  5 23:06:35 2017


Log for 'maxGrCom' Clone_1 (V12.7.0.0) Fri May  5 23:06:35 2017


Log for 'maxGrCom' Clone_1 (V12.7.0.0) Fri May  5 23:06:35 2017


Log for 'maxGrCom' Clone_1 (V12.7.0.0) Fri May  5 23:06:35 2017


Log for 'maxGrCom' Clone_1 (V12.7.0.0) Fri May  5 23:06:35 2017


Log for 'maxGrCom' Clone_1 (V12.7.0.0) Fri May  5 23:06:35 2017


Log for 'maxGrCom' Clone_1 (V12.7.0.0) Fri May  5 23:06:35 2017


Log for 'maxGrCom' Clone_1 (V12.7.0.0) Fri May  5 23:06:35 2017


Log for 'maxGrCom' Clone_1 (V12.7.0.0) Fri May  5 23:06:35 2017


Log for 'maxGrCom' Clone_1 (V12.7.0.0) Fri May  5 23:06:35 2017


Log for 'maxGrCom' Clone_1 (V12.7.0.0) Fri May  5 23:06:35 2017


Log for 'maxGrCom' Clone_1 (V12.7.0.0) Fri May  5 23:06:35 2017


Log for 'maxGrCom' Clone_1 (V12.7.0.0) Fri May  5 23:06:36 2017


Log for 'maxGrCom' Clone_1 (V12.7.0.0) Fri May  5 23:06:36 2017


Log for 'maxGrCom' Clone_1 (V12.7.0.0) Fri May  5 23:06:36 2017


Log for 'maxGrCom' Clone_1 (V12.7.0.0) Fri May  5 23:06:36 2017


Log for 'maxGrCom' Clone_1 (V12.7.0.0) Fri May  5 23:06:36 2017


Log for 'maxGrCom' Clone_1 (V12.7.0.0) Fri May  5 23:06:36 2017


Log for 'maxGrCom' Clone_1 (V12.7.0.0) Fri May  5 23:06:36 2017


Log for 'maxGrCom' Clone_1 (V12.7.0.0) Fri May  5 23:06:36 2017


Log for 'maxGrCom' Clone_1 (V12.7.0.0) Fri May  5 23:06:36 2017


Log for 'maxGrCom' Clone_1 (V12.7.0.0) Fri May  5 23:06:36 2017


Log for 'maxGrCom' Clone_1 (V12.7.0.0) Fri May  5 23:06:36 2017


Log for 'maxGrCom' Clone_1 (V12.7.0.0) Fri May  5 23:06:36 2017


Log for 'maxGrCom' Clone_1 (V12.7.0.0) Fri May  5 23:06:37 2017


Log for 'maxGrCom' Clone_1 (V12.7.0.0) Fri May  5 23:06:37 2017


Log for 'maxGrCom' Clone_1 (V12.7.0.0) Fri May  5 23:06:37 2017


Log for 'maxGrCom' Clone_1 (V12.7.0.0) Fri May  5 23:06:37 2017


Log for 'maxGrCom' Clone_1 (V12.7.0.0) Fri May  5 23:06:37 2017


Log for 'maxGrCom' Clone_1 (V12.7.0.0) Fri May  5 23:06:37 2017


Log for 'maxGrCom' Clone_1 (V12.7.0.0) Fri May  5 23:06:37 2017


Log for 'maxGrCom' Clone_1 (V12.7.0.0) Fri May  5 23:06:37 2017


Log for 'maxGrCom' Clone_1 (V12.7.0.0) Fri May  5 23:06:37 2017


Log for 'maxGrCom' Clone_1 (V12.7.0.0) Fri May  5 23:06:37 2017


Log for 'maxGrCom' Clone_1 (V12.7.0.0) Fri May  5 23:06:37 2017


Log for 'maxGrCom' Clone_1 (V12.7.0.0) Fri May  5 23:06:38 2017


Log for 'maxGrCom' Clone_1 (V12.7.0.0) Fri May  5 23:06:38 2017


Log for 'maxGrCom' Clone_1 (V12.7.0.0) Fri May  5 23:06:38 2017


Log for 'maxGrCom' Clone_1 (V12.7.0.0) Fri May  5 23:06:38 2017


Log for 'maxGrCom' Clone_1 (V12.7.0.0) Fri May  5 23:06:38 2017


Log for 'maxGrCom' Clone_1 (V12.7.0.0) Fri May  5 23:06:38 2017


Log for 'maxGrCom' Clone_1 (V12.7.0.0) Fri May  5 23:06:38 2017


Log for 'maxGrCom' Clone_1 (V12.7.0.0) Fri May  5 23:06:38 2017


Log for 'maxGrCom' Clone_1 (V12.7.0.0) Fri May  5 23:06:38 2017


Log for 'maxGrCom' Clone_1 (V12.7.0.0) Fri May  5 23:06:38 2017


Log for 'maxGrCom' Clone_1 (V12.7.0.0) Fri May  5 23:06:39 2017


Log for 'maxGrCom' Clone_1 (V12.7.0.0) Fri May  5 23:06:39 2017


Log for 'maxGrCom' Clone_1 (V12.7.0.0) Fri May  5 23:06:39 2017


Log for 'maxGrCom' Clone_1 (V12.7.0.0) Fri May  5 23:06:39 2017


Log for 'maxGrCom' Clone_1 (V12.7.0.0) Fri May  5 23:06:39 2017


Log for 'maxGrCom' Clone_1 (V12.7.0.0) Fri May  5 23:06:39 2017


Log for 'maxGrCom' Clone_1 (V12.7.0.0) Fri May  5 23:06:39 2017


Log for 'maxGrCom' Clone_1 (V12.7.0.0) Fri May  5 23:06:39 2017


Log for 'maxGrCom' Clone_1 (V12.7.0.0) Fri May  5 23:06:39 2017


Log for 'maxGrCom' Clone_1 (V12.7.0.0) Fri May  5 23:06:39 2017


Log for 'maxGrCom' Clone_1 (V12.7.0.0) Fri May  5 23:06:39 2017


Log for 'maxGrCom' Clone_1 (V12.7.0.0) Fri May  5 23:06:39 2017


Log for 'maxGrCom' Clone_1 (V12.7.0.0) Fri May  5 23:06:40 2017


Log for 'maxGrCom' Clone_1 (V12.7.0.0) Fri May  5 23:06:40 2017


Log for 'maxGrCom' Clone_1 (V12.7.0.0) Fri May  5 23:06:40 2017


Log for 'maxGrCom' Clone_1 (V12.7.0.0) Fri May  5 23:06:40 2017


Log for 'maxGrCom' Clone_1 (V12.7.0.0) Fri May  5 23:06:40 2017


Log for 'maxGrCom' Clone_1 (V12.7.0.0) Fri May  5 23:06:40 2017


Log for 'maxGrCom' Clone_1 (V12.7.0.0) Fri May  5 23:06:40 2017


Log for 'maxGrCom' Clone_1 (V12.7.0.0) Fri May  5 23:06:40 2017


Log for 'maxGrCom' Clone_1 (V12.7.0.0) Fri May  5 23:06:40 2017


Log for 'maxGrCom' Clone_1 (V12.7.0.0) Fri May  5 23:06:40 2017


Log for 'maxGrCom' Clone_1 (V12.7.0.0) Fri May  5 23:06:40 2017


Log for 'maxGrCom' Clone_1 (V12.7.0.0) Fri May  5 23:06:40 2017


Log for 'maxGrCom' Clone_1 (V12.7.0.0) Fri May  5 23:06:41 2017


Log for 'maxGrCom' Clone_1 (V12.7.0.0) Fri May  5 23:06:41 2017


Log for 'maxGrCom' Clone_1 (V12.7.0.0) Fri May  5 23:06:41 2017


Log for 'maxGrCom' Clone_1 (V12.7.0.0) Fri May  5 23:06:41 2017


Log for 'maxGrCom' Clone_1 (V12.7.0.0) Fri May  5 23:06:41 2017


Log for 'maxGrCom' Clone_1 (V12.7.0.0) Fri May  5 23:06:41 2017


Log for 'maxGrCom' Clone_1 (V12.7.0.0) Fri May  5 23:06:41 2017


Log for 'maxGrCom' Clone_1 (V12.7.0.0) Fri May  5 23:06:41 2017


Log for 'maxGrCom' Clone_1 (V12.7.0.0) Fri May  5 23:06:41 2017


Log for 'maxGrCom' Clone_1 (V12.7.0.0) Fri May  5 23:06:41 2017


Log for 'maxGrCom' Clone_1 (V12.7.0.0) Fri May  5 23:06:41 2017


Log for 'maxGrCom' Clone_1 (V12.7.0.0) Fri May  5 23:06:41 2017


Log for 'maxGrCom' Clone_1 (V12.7.0.0) Fri May  5 23:06:42 2017


Log for 'maxGrCom' Clone_1 (V12.7.0.0) Fri May  5 23:06:42 2017


Log for 'maxGrCom' Clone_1 (V12.7.0.0) Fri May  5 23:06:42 2017


Log for 'maxGrCom' Clone_1 (V12.7.0.0) Fri May  5 23:06:42 2017


Log for 'maxGrCom' Clone_1 (V12.7.0.0) Fri May  5 23:06:42 2017


Log for 'maxGrCom' Clone_1 (V12.7.0.0) Fri May  5 23:06:42 2017


Log for 'maxGrCom' Clone_1 (V12.7.0.0) Fri May  5 23:06:42 2017


Log for 'maxGrCom' Clone_1 (V12.7.0.0) Fri May  5 23:06:42 2017


Log for 'maxGrCom' Clone_1 (V12.7.0.0) Fri May  5 23:06:42 2017


Log for 'maxGrCom' Clone_1 (V12.7.0.0) Fri May  5 23:06:42 2017


Log for 'maxGrCom' Clone_1 (V12.7.0.0) Fri May  5 23:06:42 2017


Log for 'maxGrCom' Clone_1 (V12.7.0.0) Fri May  5 23:06:43 2017


Log for 'maxGrCom' Clone_1 (V12.7.0.0) Fri May  5 23:06:43 2017


Log for 'maxGrCom' Clone_1 (V12.7.0.0) Fri May  5 23:06:43 2017


Log for 'maxGrCom' Clone_1 (V12.7.0.0) Fri May  5 23:06:43 2017


Log for 'maxGrCom' Clone_1 (V12.7.0.0) Fri May  5 23:06:43 2017


Log for 'maxGrCom' Clone_1 (V12.7.0.0) Fri May  5 23:06:43 2017


Log for 'maxGrCom' Clone_1 (V12.7.0.0) Fri May  5 23:06:43 2017


Log for 'maxGrCom' Clone_1 (V12.7.0.0) Fri May  5 23:06:43 2017


Log for 'maxGrCom' Clone_1 (V12.7.0.0) Fri May  5 23:06:43 2017


Log for 'maxGrCom' Clone_1 (V12.7.0.0) Fri May  5 23:06:43 2017


Log for 'maxGrCom' Clone_1 (V12.7.0.0) Fri May  5 23:06:43 2017


Log for 'maxGrCom' Clone_1 (V12.7.0.0) Fri May  5 23:06:43 2017


Log for 'maxGrCom' Clone_1 (V12.7.0.0) Fri May  5 23:06:44 2017


Log for 'maxGrCom' Clone_1 (V12.7.0.0) Fri May  5 23:06:44 2017


Log for 'maxGrCom' Clone_1 (V12.7.0.0) Fri May  5 23:06:44 2017


Log for 'maxGrCom' Clone_1 (V12.7.0.0) Fri May  5 23:06:44 2017


Log for 'maxGrCom' Clone_1 (V12.7.0.0) Fri May  5 23:06:44 2017


Log for 'maxGrCom' Clone_1 (V12.7.0.0) Fri May  5 23:06:44 2017


Log for 'maxGrCom' Clone_1 (V12.7.0.0) Fri May  5 23:06:44 2017


Log for 'maxGrCom' Clone_1 (V12.7.0.0) Fri May  5 23:06:44 2017


Log for 'maxGrCom' Clone_1 (V12.7.0.0) Fri May  5 23:06:44 2017


Log for 'maxGrCom' Clone_1 (V12.7.0.0) Fri May  5 23:06:44 2017


Log for 'maxGrCom' Clone_1 (V12.7.0.0) Fri May  5 23:06:44 2017


Log for 'maxGrCom' Clone_1 (V12.7.0.0) Fri May  5 23:06:44 2017


Log for 'maxGrCom' Clone_1 (V12.7.0.0) Fri May  5 23:06:45 2017


Log for 'maxGrCom' Clone_1 (V12.7.0.0) Fri May  5 23:06:45 2017


Log for 'maxGrCom' Clone_1 (V12.7.0.0) Fri May  5 23:06:45 2017


Log for 'maxGrCom' Clone_1 (V12.7.0.0) Fri May  5 23:06:45 2017


Log for 'maxGrCom' Clone_1 (V12.7.0.0) Fri May  5 23:06:45 2017


Log for 'maxGrCom' Clone_1 (V12.7.0.0) Fri May  5 23:06:45 2017


Log for 'maxGrCom' Clone_1 (V12.7.0.0) Fri May  5 23:06:45 2017


Log for 'maxGrCom' Clone_1 (V12.7.0.0) Fri May  5 23:06:45 2017


Log for 'maxGrCom' Clone_1 (V12.7.0.0) Fri May  5 23:06:45 2017


Log for 'maxGrCom' Clone_1 (V12.7.0.0) Fri May  5 23:06:45 2017


Log for 'maxGrCom' Clone_1 (V12.7.0.0) Fri May  5 23:06:45 2017


Log for 'maxGrCom' Clone_1 (V12.7.0.0) Fri May  5 23:06:45 2017


Log for 'maxGrCom' Clone_1 (V12.7.0.0) Fri May  5 23:06:45 2017


Log for 'maxGrCom' Clone_1 (V12.7.0.0) Fri May  5 23:06:46 2017


Log for 'maxGrCom' Clone_1 (V12.7.0.0) Fri May  5 23:06:46 2017


Log for 'maxGrCom' Clone_1 (V12.7.0.0) Fri May  5 23:06:46 2017


Log for 'maxGrCom' Clone_1 (V12.7.0.0) Fri May  5 23:06:46 2017


Log for 'maxGrCom' Clone_1 (V12.7.0.0) Fri May  5 23:06:46 2017


Log for 'maxGrCom' Clone_1 (V12.7.0.0) Fri May  5 23:06:46 2017


Log for 'maxGrCom' Clone_1 (V12.7.0.0) Fri May  5 23:06:46 2017


Log for 'maxGrCom' Clone_1 (V12.7.0.0) Fri May  5 23:06:46 2017


Log for 'maxGrCom' Clone_1 (V12.7.0.0) Fri May  5 23:06:46 2017


Log for 'maxGrCom' Clone_1 (V12.7.0.0) Fri May  5 23:06:46 2017


Log for 'maxGrCom' Clone_1 (V12.7.0.0) Fri May  5 23:06:46 2017


Log for 'maxGrCom' Clone_1 (V12.7.0.0) Fri May  5 23:06:46 2017


Log for 'maxGrCom' Clone_1 (V12.7.0.0) Fri May  5 23:06:47 2017


Log for 'maxGrCom' Clone_1 (V12.7.0.0) Fri May  5 23:06:47 2017


Log for 'maxGrCom' Clone_1 (V12.7.0.0) Fri May  5 23:06:47 2017


Log for 'maxGrCom' Clone_1 (V12.7.0.0) Fri May  5 23:06:47 2017


Log for 'maxGrCom' Clone_1 (V12.7.0.0) Fri May  5 23:06:47 2017


Log for 'maxGrCom' Clone_1 (V12.7.0.0) Fri May  5 23:06:47 2017


Log for 'maxGrCom' Clone_1 (V12.7.0.0) Fri May  5 23:06:47 2017


Log for 'maxGrCom' Clone_1 (V12.7.0.0) Fri May  5 23:06:47 2017


Log for 'maxGrCom' Clone_1 (V12.7.0.0) Fri May  5 23:06:47 2017


Log for 'maxGrCom' Clone_1 (V12.7.0.0) Fri May  5 23:06:47 2017


Log for 'maxGrCom' Clone_1 (V12.7.0.0) Fri May  5 23:06:48 2017


Log for 'maxGrCom' Clone_1 (V12.7.0.0) Fri May  5 23:06:48 2017


Log for 'maxGrCom' Clone_1 (V12.7.0.0) Fri May  5 23:06:48 2017


Log for 'maxGrCom' Clone_1 (V12.7.0.0) Fri May  5 23:06:48 2017


Log for 'maxGrCom' Clone_1 (V12.7.0.0) Fri May  5 23:06:48 2017


Log for 'maxGrCom' Clone_1 (V12.7.0.0) Fri May  5 23:06:48 2017


Log for 'maxGrCom' Clone_1 (V12.7.0.0) Fri May  5 23:06:48 2017


Log for 'maxGrCom' Clone_1 (V12.7.0.0) Fri May  5 23:06:48 2017


Log for 'maxGrCom' Clone_1 (V12.7.0.0) Fri May  5 23:06:48 2017


Log for 'maxGrCom' Clone_1 (V12.7.0.0) Fri May  5 23:06:48 2017


Log for 'maxGrCom' Clone_1 (V12.7.0.0) Fri May  5 23:06:48 2017


Log for 'maxGrCom' Clone_1 (V12.7.0.0) Fri May  5 23:06:48 2017


Log for 'maxGrCom' Clone_1 (V12.7.0.0) Fri May  5 23:06:49 2017


Log for 'maxGrCom' Clone_1 (V12.7.0.0) Fri May  5 23:06:49 2017


Log for 'maxGrCom' Clone_1 (V12.7.0.0) Fri May  5 23:06:49 2017


Log for 'maxGrCom' Clone_1 (V12.7.0.0) Fri May  5 23:06:49 2017


Log for 'maxGrCom' Clone_1 (V12.7.0.0) Fri May  5 23:06:49 2017


Log for 'maxGrCom' Clone_1 (V12.7.0.0) Fri May  5 23:06:49 2017


Log for 'maxGrCom' Clone_1 (V12.7.0.0) Fri May  5 23:06:49 2017


Log for 'maxGrCom' Clone_1 (V12.7.0.0) Fri May  5 23:06:49 2017


Log for 'maxGrCom' Clone_1 (V12.7.0.0) Fri May  5 23:06:49 2017


Log for 'maxGrCom' Clone_1 (V12.7.0.0) Fri May  5 23:06:49 2017


Log for 'maxGrCom' Clone_1 (V12.7.0.0) Fri May  5 23:06:50 2017


Log for 'maxGrCom' Clone_1 (V12.7.0.0) Fri May  5 23:06:50 2017


Log for 'maxGrCom' Clone_1 (V12.7.0.0) Fri May  5 23:06:50 2017


Log for 'maxGrCom' Clone_1 (V12.7.0.0) Fri May  5 23:06:50 2017


Log for 'maxGrCom' Clone_1 (V12.7.0.0) Fri May  5 23:06:50 2017


Log for 'maxGrCom' Clone_1 (V12.7.0.0) Fri May  5 23:06:50 2017


Log for 'maxGrCom' Clone_1 (V12.7.0.0) Fri May  5 23:06:50 2017


Log for 'maxGrCom' Clone_1 (V12.7.0.0) Fri May  5 23:06:50 2017


Log for 'maxGrCom' Clone_1 (V12.7.0.0) Fri May  5 23:06:50 2017


Log for 'maxGrCom' Clone_1 (V12.7.0.0) Fri May  5 23:06:50 2017


Log for 'maxGrCom' Clone_1 (V12.7.0.0) Fri May  5 23:06:50 2017


Log for 'maxGrCom' Clone_1 (V12.7.0.0) Fri May  5 23:06:51 2017


Log for 'maxGrCom' Clone_1 (V12.7.0.0) Fri May  5 23:06:51 2017


Log for 'maxGrCom' Clone_1 (V12.7.0.0) Fri May  5 23:06:51 2017


Log for 'maxGrCom' Clone_1 (V12.7.0.0) Fri May  5 23:06:51 2017


Log for 'maxGrCom' Clone_1 (V12.7.0.0) Fri May  5 23:06:51 2017


Log for 'maxGrCom' Clone_1 (V12.7.0.0) Fri May  5 23:06:51 2017


Log for 'maxGrCom' Clone_1 (V12.7.0.0) Fri May  5 23:06:51 2017


Log for 'maxGrCom' Clone_1 (V12.7.0.0) Fri May  5 23:06:51 2017


Log for 'maxGrCom' Clone_1 (V12.7.0.0) Fri May  5 23:06:51 2017


Log for 'maxGrCom' Clone_1 (V12.7.0.0) Fri May  5 23:06:51 2017


Log for 'maxGrCom' Clone_1 (V12.7.0.0) Fri May  5 23:06:51 2017


Log for 'maxGrCom' Clone_1 (V12.7.0.0) Fri May  5 23:06:51 2017


Log for 'maxGrCom' Clone_1 (V12.7.0.0) Fri May  5 23:06:52 2017


Log for 'maxGrCom' Clone_1 (V12.7.0.0) Fri May  5 23:06:52 2017


Log for 'maxGrCom' Clone_1 (V12.7.0.0) Fri May  5 23:06:52 2017


Log for 'maxGrCom' Clone_1 (V12.7.0.0) Fri May  5 23:06:52 2017


Log for 'maxGrCom' Clone_1 (V12.7.0.0) Fri May  5 23:06:52 2017


Log for 'maxGrCom' Clone_1 (V12.7.0.0) Fri May  5 23:06:52 2017


Log for 'maxGrCom' Clone_1 (V12.7.0.0) Fri May  5 23:06:52 2017


Log for 'maxGrCom' Clone_1 (V12.7.0.0) Fri May  5 23:06:52 2017


Log for 'maxGrCom' Clone_1 (V12.7.0.0) Fri May  5 23:06:52 2017


Log for 'maxGrCom' Clone_1 (V12.7.0.0) Fri May  5 23:06:52 2017


Log for 'maxGrCom' Clone_1 (V12.7.0.0) Fri May  5 23:06:52 2017


Log for 'maxGrCom' Clone_1 (V12.7.0.0) Fri May  5 23:06:53 2017


Log for 'maxGrCom' Clone_1 (V12.7.0.0) Fri May  5 23:06:53 2017


Log for 'maxGrCom' Clone_1 (V12.7.0.0) Fri May  5 23:06:53 2017


Log for 'maxGrCom' Clone_1 (V12.7.0.0) Fri May  5 23:06:53 2017


Log for 'maxGrCom' Clone_1 (V12.7.0.0) Fri May  5 23:06:53 2017


Log for 'maxGrCom' Clone_1 (V12.7.0.0) Fri May  5 23:06:53 2017


Log for 'maxGrCom' Clone_1 (V12.7.0.0) Fri May  5 23:06:53 2017


Log for 'maxGrCom' Clone_1 (V12.7.0.0) Fri May  5 23:06:53 2017


Log for 'maxGrCom' Clone_1 (V12.7.0.0) Fri May  5 23:06:53 2017


Log for 'maxGrCom' Clone_1 (V12.7.0.0) Fri May  5 23:06:53 2017


Log for 'maxGrCom' Clone_1 (V12.7.0.0) Fri May  5 23:06:53 2017


Log for 'maxGrCom' Clone_1 (V12.7.0.0) Fri May  5 23:06:53 2017


Log for 'maxGrCom' Clone_1 (V12.7.0.0) Fri May  5 23:06:54 2017


Log for 'maxGrCom' Clone_1 (V12.7.0.0) Fri May  5 23:06:54 2017


Log for 'maxGrCom' Clone_1 (V12.7.0.0) Fri May  5 23:06:54 2017


Log for 'maxGrCom' Clone_1 (V12.7.0.0) Fri May  5 23:06:54 2017


Log for 'maxGrCom' Clone_1 (V12.7.0.0) Fri May  5 23:06:54 2017


Log for 'maxGrCom' Clone_1 (V12.7.0.0) Fri May  5 23:06:54 2017


Log for 'maxGrCom' Clone_1 (V12.7.0.0) Fri May  5 23:06:54 2017


Log for 'maxGrCom' Clone_1 (V12.7.0.0) Fri May  5 23:06:54 2017


Log for 'maxGrCom' Clone_1 (V12.7.0.0) Fri May  5 23:06:54 2017


Log for 'maxGrCom' Clone_1 (V12.7.0.0) Fri May  5 23:06:54 2017


Log for 'maxGrCom' Clone_1 (V12.7.0.0) Fri May  5 23:06:54 2017


Log for 'maxGrCom' Clone_1 (V12.7.0.0) Fri May  5 23:06:54 2017


Log for 'maxGrCom' Clone_1 (V12.7.0.0) Fri May  5 23:06:55 2017


Log for 'maxGrCom' Clone_1 (V12.7.0.0) Fri May  5 23:22:36 2017


Log for 'maxGrCom' Clone_1 (V12.7.0.0) Fri May  5 23:22:37 2017


Log for 'maxGrCom' Clone_1 (V12.7.0.0) Fri May  5 23:22:45 2017


Log for 'maxGrCom' Clone_1 (V12.7.0.0) Fri May  5 23:22:45 2017


Log for 'maxGrCom' Clone_1 (V12.7.0.0) Fri May  5 23:22:45 2017


Log for 'maxGrCom' Clone_1 (V12.7.0.0) Fri May  5 23:22:45 2017


Log for 'maxGrCom' Clone_1 (V12.7.0.0) Fri May  5 23:22:45 2017


Log for 'maxGrCom' Clone_1 (V12.7.0.0) Fri May  5 23:22:46 2017


Log for 'maxGrCom' Clone_1 (V12.7.0.0) Fri May  5 23:22:46 2017


Log for 'maxGrCom' Clone_1 (V12.7.0.0) Fri May  5 23:22:46 2017


Log for 'maxGrCom' Clone_1 (V12.7.0.0) Fri May  5 23:22:46 2017


Log for 'maxGrCom' Clone_1 (V12.7.0.0) Fri May  5 23:22:46 2017


Log for 'maxGrCom' Clone_1 (V12.7.0.0) Fri May  5 23:22:46 2017


Log for 'maxGrCom' Clone_1 (V12.7.0.0) Fri May  5 23:22:46 2017


Log for 'maxGrCom' Clone_1 (V12.7.0.0) Fri May  5 23:22:47 2017


Log for 'maxGrCom' Clone_1 (V12.7.0.0) Fri May  5 23:22:47 2017


Log for 'maxGrCom' Clone_1 (V12.7.0.0) Fri May  5 23:22:47 2017


Log for 'maxGrCom' Clone_1 (V12.7.0.0) Fri May  5 23:22:47 2017


Log for 'maxGrCom' Clone_1 (V12.7.0.0) Fri May  5 23:22:48 2017


Log for 'maxGrCom' Clone_1 (V12.7.0.0) Fri May  5 23:22:48 2017


Log for 'maxGrCom' Clone_1 (V12.7.0.0) Fri May  5 23:22:48 2017


Log for 'maxGrCom' Clone_1 (V12.7.0.0) Fri May  5 23:22:49 2017


Log for 'maxGrCom' Clone_1 (V12.7.0.0) Fri May  5 23:22:49 2017


Log for 'maxGrCom' Clone_1 (V12.7.0.0) Fri May  5 23:22:50 2017


Log for 'maxGrCom' Clone_1 (V12.7.0.0) Fri May  5 23:22:50 2017


Log for 'maxGrCom' Clone_1 (V12.7.0.0) Fri May  5 23:22:50 2017


Log for 'maxGrCom' Clone_1 (V12.7.0.0) Fri May  5 23:22:51 2017


Log for 'maxGrCom' Clone_1 (V12.7.0.0) Fri May  5 23:22:51 2017


Log for 'maxGrCom' Clone_1 (V12.7.0.0) Fri May  5 23:22:51 2017


Log for 'maxGrCom' Clone_1 (V12.7.0.0) Fri May  5 23:22:51 2017


Log for 'maxGrCom' Clone_1 (V12.7.0.0) Fri May  5 23:22:52 2017


Log for 'maxGrCom' Clone_1 (V12.7.0.0) Fri May  5 23:22:52 2017


Log for 'maxGrCom' Clone_1 (V12.7.0.0) Fri May  5 23:22:52 2017


Log for 'maxGrCom' Clone_1 (V12.7.0.0) Fri May  5 23:22:52 2017


Log for 'maxGrCom' Clone_1 (V12.7.0.0) Fri May  5 23:22:52 2017


Log for 'maxGrCom' Clone_1 (V12.7.0.0) Fri May  5 23:22:53 2017


Log for 'maxGrCom' Clone_1 (V12.7.0.0) Fri May  5 23:22:53 2017


Log for 'maxGrCom' Clone_1 (V12.7.0.0) Fri May  5 23:22:53 2017


Log for 'maxGrCom' Clone_1 (V12.7.0.0) Fri May  5 23:22:54 2017


Log for 'maxGrCom' Clone_1 (V12.7.0.0) Fri May  5 23:22:56 2017


Log for 'maxGrCom' Clone_1 (V12.7.0.0) Fri May  5 23:23:00 2017


Log for 'maxGrCom' Clone_1 (V12.7.0.0) Fri May  5 23:23:00 2017


Log for 'maxGrCom' Clone_1 (V12.7.0.0) Fri May  5 23:23:01 2017


Log for 'maxGrCom' Clone_1 (V12.7.0.0) Fri May  5 23:23:01 2017


Log for 'maxGrCom' Clone_1 (V12.7.0.0) Fri May  5 23:23:01 2017


Log for 'maxGrCom' Clone_1 (V12.7.0.0) Fri May  5 23:23:01 2017


Log for 'maxGrCom' Clone_1 (V12.7.0.0) Fri May  5 23:23:01 2017


Log for 'maxGrCom' Clone_1 (V12.7.0.0) Fri May  5 23:23:01 2017


Log for 'maxGrCom' Clone_1 (V12.7.0.0) Fri May  5 23:23:02 2017


Log for 'maxGrCom' Clone_1 (V12.7.0.0) Fri May  5 23:23:02 2017


Log for 'maxGrCom' Clone_1 (V12.7.0.0) Fri May  5 23:23:02 2017


Log for 'maxGrCom' Clone_1 (V12.7.0.0) Fri May  5 23:23:02 2017


Log for 'maxGrCom' Clone_1 (V12.7.0.0) Fri May  5 23:23:02 2017


Log for 'maxGrCom' Clone_1 (V12.7.0.0) Fri May  5 23:23:02 2017


Log for 'maxGrCom' Clone_1 (V12.7.0.0) Fri May  5 23:23:03 2017


Log for 'maxGrCom' Clone_1 (V12.7.0.0) Fri May  5 23:23:03 2017


Log for 'maxGrCom' Clone_1 (V12.7.0.0) Fri May  5 23:23:03 2017


Log for 'maxGrCom' Clone_1 (V12.7.0.0) Fri May  5 23:23:03 2017


Log for 'maxGrCom' Clone_1 (V12.7.0.0) Fri May  5 23:23:03 2017


Log for 'maxGrCom' Clone_1 (V12.7.0.0) Fri May  5 23:23:03 2017


Log for 'maxGrCom' Clone_1 (V12.7.0.0) Fri May  5 23:23:04 2017


Log for 'maxGrCom' Clone_1 (V12.7.0.0) Fri May  5 23:23:04 2017


Log for 'maxGrCom' Clone_1 (V12.7.0.0) Fri May  5 23:23:04 2017


Log for 'maxGrCom' Clone_1 (V12.7.0.0) Fri May  5 23:23:04 2017


Log for 'maxGrCom' Clone_1 (V12.7.0.0) Fri May  5 23:23:04 2017


Log for 'maxGrCom' Clone_1 (V12.7.0.0) Fri May  5 23:23:04 2017


Log for 'maxGrCom' Clone_1 (V12.7.0.0) Fri May  5 23:23:04 2017


Log for 'maxGrCom' Clone_1 (V12.7.0.0) Fri May  5 23:23:05 2017


Log for 'maxGrCom' Clone_1 (V12.7.0.0) Fri May  5 23:23:05 2017


Log for 'maxGrCom' Clone_1 (V12.7.0.0) Fri May  5 23:23:05 2017


Log for 'maxGrCom' Clone_1 (V12.7.0.0) Fri May  5 23:23:05 2017


Log for 'maxGrCom' Clone_1 (V12.7.0.0) Fri May  5 23:23:05 2017


Log for 'maxGrCom' Clone_1 (V12.7.0.0) Fri May  5 23:23:05 2017


Log for 'maxGrCom' Clone_1 (V12.7.0.0) Fri May  5 23:23:05 2017


Log for 'maxGrCom' Clone_1 (V12.7.0.0) Fri May  5 23:23:06 2017


Log for 'maxGrCom' Clone_1 (V12.7.0.0) Fri May  5 23:23:07 2017


Log for 'maxGrCom' Clone_1 (V12.7.0.0) Fri May  5 23:23:13 2017


Log for 'maxGrCom' Clone_1 (V12.7.0.0) Fri May  5 23:23:15 2017


Log for 'maxGrCom' Clone_1 (V12.7.0.0) Fri May  5 23:23:15 2017


Log for 'maxGrCom' Clone_1 (V12.7.0.0) Fri May  5 23:23:16 2017


Log for 'maxGrCom' Clone_1 (V12.7.0.0) Fri May  5 23:23:16 2017


Log for 'maxGrCom' Clone_1 (V12.7.0.0) Fri May  5 23:23:16 2017


Log for 'maxGrCom' Clone_1 (V12.7.0.0) Fri May  5 23:23:16 2017


Log for 'maxGrCom' Clone_1 (V12.7.0.0) Fri May  5 23:23:16 2017


Log for 'maxGrCom' Clone_1 (V12.7.0.0) Fri May  5 23:23:17 2017


Log for 'maxGrCom' Clone_1 (V12.7.0.0) Fri May  5 23:23:17 2017


Log for 'maxGrCom' Clone_1 (V12.7.0.0) Fri May  5 23:23:17 2017


Log for 'maxGrCom' Clone_1 (V12.7.0.0) Fri May  5 23:23:17 2017


Log for 'maxGrCom' Clone_1 (V12.7.0.0) Fri May  5 23:23:17 2017


Log for 'maxGrCom' Clone_1 (V12.7.0.0) Fri May  5 23:23:17 2017


Log for 'maxGrCom' Clone_1 (V12.7.0.0) Fri May  5 23:23:18 2017


Log for 'maxGrCom' Clone_1 (V12.7.0.0) Fri May  5 23:23:18 2017


Log for 'maxGrCom' Clone_1 (V12.7.0.0) Fri May  5 23:23:18 2017


Log for 'maxGrCom' Clone_1 (V12.7.0.0) Fri May  5 23:23:18 2017


Log for 'maxGrCom' Clone_1 (V12.7.0.0) Fri May  5 23:23:18 2017


Log for 'maxGrCom' Clone_1 (V12.7.0.0) Fri May  5 23:23:19 2017


Log for 'maxGrCom' Clone_1 (V12.7.0.0) Fri May  5 23:23:19 2017


Log for 'maxGrCom' Clone_1 (V12.7.0.0) Fri May  5 23:23:19 2017


Log for 'maxGrCom' Clone_1 (V12.7.0.0) Fri May  5 23:23:19 2017


Log for 'maxGrCom' Clone_1 (V12.7.0.0) Fri May  5 23:23:20 2017


Log for 'maxGrCom' Clone_1 (V12.7.0.0) Fri May  5 23:23:20 2017


Log for 'maxGrCom' Clone_1 (V12.7.0.0) Fri May  5 23:23:20 2017


Log for 'maxGrCom' Clone_1 (V12.7.0.0) Fri May  5 23:23:20 2017


Log for 'maxGrCom' Clone_1 (V12.7.0.0) Fri May  5 23:23:20 2017


Log for 'maxGrCom' Clone_1 (V12.7.0.0) Fri May  5 23:23:21 2017


Log for 'maxGrCom' Clone_1 (V12.7.0.0) Fri May  5 23:23:21 2017


Log for 'maxGrCom' Clone_1 (V12.7.0.0) Fri May  5 23:23:21 2017


Log for 'maxGrCom' Clone_1 (V12.7.0.0) Fri May  5 23:23:21 2017


Log for 'maxGrCom' Clone_1 (V12.7.0.0) Fri May  5 23:23:21 2017


Log for 'maxGrCom' Clone_1 (V12.7.0.0) Fri May  5 23:23:22 2017


Log for 'maxGrCom' Clone_1 (V12.7.0.0) Fri May  5 23:23:22 2017


Log for 'maxGrCom' Clone_1 (V12.7.0.0) Fri May  5 23:23:22 2017


Log for 'maxGrCom' Clone_1 (V12.7.0.0) Fri May  5 23:23:22 2017


Log for 'maxGrCom' Clone_1 (V12.7.0.0) Fri May  5 23:23:23 2017


Log for 'maxGrCom' Clone_1 (V12.7.0.0) Fri May  5 23:23:24 2017


Log for 'maxGrCom' Clone_1 (V12.7.0.0) Fri May  5 23:23:28 2017


Log for 'maxGrCom' Clone_1 (V12.7.0.0) Fri May  5 23:23:31 2017


Log for 'maxGrCom' Clone_1 (V12.7.0.0) Fri May  5 23:23:33 2017


Log for 'maxGrCom' Clone_1 (V12.7.0.0) Fri May  5 23:23:33 2017


Log for 'maxGrCom' Clone_1 (V12.7.0.0) Fri May  5 23:23:33 2017


Log for 'maxGrCom' Clone_1 (V12.7.0.0) Fri May  5 23:23:36 2017


Log for 'maxGrCom' Clone_1 (V12.7.0.0) Fri May  5 23:23:37 2017


Log for 'maxGrCom' Clone_1 (V12.7.0.0) Fri May  5 23:23:39 2017


Log for 'maxGrCom' Clone_1 (V12.7.0.0) Fri May  5 23:23:39 2017


Log for 'maxGrCom' Clone_1 (V12.7.0.0) Fri May  5 23:23:40 2017


Log for 'maxGrCom' Clone_1 (V12.7.0.0) Fri May  5 23:23:40 2017


Log for 'maxGrCom' Clone_1 (V12.7.0.0) Fri May  5 23:23:40 2017


Log for 'maxGrCom' Clone_1 (V12.7.0.0) Fri May  5 23:23:40 2017


Log for 'maxGrCom' Clone_1 (V12.7.0.0) Fri May  5 23:23:40 2017


Log for 'maxGrCom' Clone_1 (V12.7.0.0) Fri May  5 23:23:40 2017


Log for 'maxGrCom' Clone_1 (V12.7.0.0) Fri May  5 23:23:41 2017


Log for 'maxGrCom' Clone_1 (V12.7.0.0) Fri May  5 23:23:41 2017


Log for 'maxGrCom' Clone_1 (V12.7.0.0) Fri May  5 23:23:41 2017


Log for 'maxGrCom' Clone_1 (V12.7.0.0) Fri May  5 23:23:41 2017


Log for 'maxGrCom' Clone_1 (V12.7.0.0) Fri May  5 23:23:41 2017


Log for 'maxGrCom' Clone_1 (V12.7.0.0) Fri May  5 23:23:42 2017


Log for 'maxGrCom' Clone_1 (V12.7.0.0) Fri May  5 23:23:42 2017


Log for 'maxGrCom' Clone_1 (V12.7.0.0) Fri May  5 23:23:42 2017


Log for 'maxGrCom' Clone_1 (V12.7.0.0) Fri May  5 23:23:42 2017


Log for 'maxGrCom' Clone_1 (V12.7.0.0) Fri May  5 23:23:42 2017


Log for 'maxGrCom' Clone_1 (V12.7.0.0) Fri May  5 23:23:42 2017


Log for 'maxGrCom' Clone_1 (V12.7.0.0) Fri May  5 23:23:43 2017


Log for 'maxGrCom' Clone_1 (V12.7.0.0) Fri May  5 23:23:43 2017


Log for 'maxGrCom' Clone_1 (V12.7.0.0) Fri May  5 23:23:43 2017


Log for 'maxGrCom' Clone_1 (V12.7.0.0) Fri May  5 23:23:43 2017


Log for 'maxGrCom' Clone_1 (V12.7.0.0) Fri May  5 23:23:43 2017


Log for 'maxGrCom' Clone_1 (V12.7.0.0) Fri May  5 23:23:43 2017


Log for 'maxGrCom' Clone_1 (V12.7.0.0) Fri May  5 23:23:44 2017


Log for 'maxGrCom' Clone_1 (V12.7.0.0) Fri May  5 23:23:44 2017


Log for 'maxGrCom' Clone_1 (V12.7.0.0) Fri May  5 23:23:44 2017


Log for 'maxGrCom' Clone_1 (V12.7.0.0) Fri May  5 23:23:44 2017


Log for 'maxGrCom' Clone_1 (V12.7.0.0) Fri May  5 23:23:45 2017


Log for 'maxGrCom' Clone_1 (V12.7.0.0) Fri May  5 23:23:46 2017


Log for 'maxGrCom' Clone_1 (V12.7.0.0) Fri May  5 23:23:50 2017


Log for 'maxGrCom' Clone_1 (V12.7.0.0) Fri May  5 23:23:54 2017


Log for 'maxGrCom' Clone_1 (V12.7.0.0) Fri May  5 23:23:54 2017


Log for 'maxGrCom' Clone_1 (V12.7.0.0) Fri May  5 23:23:54 2017


Log for 'maxGrCom' Clone_1 (V12.7.0.0) Fri May  5 23:23:58 2017


Log for 'maxGrCom' Clone_1 (V12.7.0.0) Fri May  5 23:23:58 2017


Log for 'maxGrCom' Clone_1 (V12.7.0.0) Fri May  5 23:23:59 2017


Log for 'maxGrCom' Clone_1 (V12.7.0.0) Fri May  5 23:23:59 2017


Log for 'maxGrCom' Clone_1 (V12.7.0.0) Fri May  5 23:23:59 2017


Log for 'maxGrCom' Clone_1 (V12.7.0.0) Fri May  5 23:23:59 2017


Log for 'maxGrCom' Clone_1 (V12.7.0.0) Fri May  5 23:23:59 2017


Log for 'maxGrCom' Clone_1 (V12.7.0.0) Fri May  5 23:24:00 2017


Log for 'maxGrCom' Clone_1 (V12.7.0.0) Fri May  5 23:24:00 2017


Log for 'maxGrCom' Clone_1 (V12.7.0.0) Fri May  5 23:24:00 2017


Log for 'maxGrCom' Clone_1 (V12.7.0.0) Fri May  5 23:24:00 2017


Log for 'maxGrCom' Clone_1 (V12.7.0.0) Fri May  5 23:24:00 2017


Log for 'maxGrCom' Clone_1 (V12.7.0.0) Fri May  5 23:24:00 2017


Log for 'maxGrCom' Clone_1 (V12.7.0.0) Fri May  5 23:24:01 2017


Log for 'maxGrCom' Clone_1 (V12.7.0.0) Fri May  5 23:24:01 2017


Log for 'maxGrCom' Clone_1 (V12.7.0.0) Fri May  5 23:24:01 2017


Log for 'maxGrCom' Clone_1 (V12.7.0.0) Fri May  5 23:24:01 2017


Log for 'maxGrCom' Clone_1 (V12.7.0.0) Fri May  5 23:24:01 2017


Log for 'maxGrCom' Clone_1 (V12.7.0.0) Fri May  5 23:24:02 2017


Log for 'maxGrCom' Clone_1 (V12.7.0.0) Fri May  5 23:24:02 2017


Log for 'maxGrCom' Clone_1 (V12.7.0.0) Fri May  5 23:24:02 2017


Log for 'maxGrCom' Clone_1 (V12.7.0.0) Fri May  5 23:24:02 2017


Log for 'maxGrCom' Clone_1 (V12.7.0.0) Fri May  5 23:24:02 2017


Log for 'maxGrCom' Clone_1 (V12.7.0.0) Fri May  5 23:24:03 2017


Log for 'maxGrCom' Clone_1 (V12.7.0.0) Fri May  5 23:24:03 2017


Log for 'maxGrCom' Clone_1 (V12.7.0.0) Fri May  5 23:24:03 2017


Log for 'maxGrCom' Clone_1 (V12.7.0.0) Fri May  5 23:24:03 2017


Log for 'maxGrCom' Clone_1 (V12.7.0.0) Fri May  5 23:24:04 2017


Log for 'maxGrCom' Clone_1 (V12.7.0.0) Fri May  5 23:24:04 2017


Log for 'maxGrCom' Clone_1 (V12.7.0.0) Fri May  5 23:24:04 2017


Log for 'maxGrCom' Clone_1 (V12.7.0.0) Fri May  5 23:24:04 2017


Log for 'maxGrCom' Clone_1 (V12.7.0.0) Fri May  5 23:24:04 2017


Log for 'maxGrCom' Clone_1 (V12.7.0.0) Fri May  5 23:24:05 2017


Log for 'maxGrCom' Clone_1 (V12.7.0.0) Fri May  5 23:24:06 2017


Log for 'maxGrCom' Clone_1 (V12.7.0.0) Fri May  5 23:24:10 2017


Log for 'maxGrCom' Clone_1 (V12.7.0.0) Fri May  5 23:24:11 2017


Log for 'maxGrCom' Clone_1 (V12.7.0.0) Fri May  5 23:24:11 2017


Log for 'maxGrCom' Clone_1 (V12.7.0.0) Fri May  5 23:24:12 2017


Log for 'maxGrCom' Clone_1 (V12.7.0.0) Fri May  5 23:24:12 2017


Log for 'maxGrCom' Clone_1 (V12.7.0.0) Fri May  5 23:24:12 2017


Log for 'maxGrCom' Clone_1 (V12.7.0.0) Fri May  5 23:24:12 2017


Log for 'maxGrCom' Clone_1 (V12.7.0.0) Fri May  5 23:24:12 2017


Log for 'maxGrCom' Clone_1 (V12.7.0.0) Fri May  5 23:24:12 2017


Log for 'maxGrCom' Clone_1 (V12.7.0.0) Fri May  5 23:24:13 2017


Log for 'maxGrCom' Clone_1 (V12.7.0.0) Fri May  5 23:24:13 2017


Log for 'maxGrCom' Clone_1 (V12.7.0.0) Fri May  5 23:24:13 2017


Log for 'maxGrCom' Clone_1 (V12.7.0.0) Fri May  5 23:24:13 2017


Log for 'maxGrCom' Clone_1 (V12.7.0.0) Fri May  5 23:24:13 2017


Log for 'maxGrCom' Clone_1 (V12.7.0.0) Fri May  5 23:24:14 2017


Log for 'maxGrCom' Clone_1 (V12.7.0.0) Fri May  5 23:24:14 2017


Log for 'maxGrCom' Clone_1 (V12.7.0.0) Fri May  5 23:24:14 2017


Log for 'maxGrCom' Clone_1 (V12.7.0.0) Fri May  5 23:24:14 2017


Log for 'maxGrCom' Clone_1 (V12.7.0.0) Fri May  5 23:24:15 2017


Log for 'maxGrCom' Clone_1 (V12.7.0.0) Fri May  5 23:24:15 2017


Log for 'maxGrCom' Clone_1 (V12.7.0.0) Fri May  5 23:24:16 2017


Log for 'maxGrCom' Clone_1 (V12.7.0.0) Fri May  5 23:24:17 2017


Log for 'maxGrCom' Clone_1 (V12.7.0.0) Fri May  5 23:24:18 2017


Log for 'maxGrCom' Clone_1 (V12.7.0.0) Fri May  5 23:24:18 2017


Log for 'maxGrCom' Clone_1 (V12.7.0.0) Fri May  5 23:24:18 2017


Log for 'maxGrCom' Clone_1 (V12.7.0.0) Fri May  5 23:24:19 2017


Log for 'maxGrCom' Clone_1 (V12.7.0.0) Fri May  5 23:24:19 2017


Log for 'maxGrCom' Clone_1 (V12.7.0.0) Fri May  5 23:24:20 2017


Log for 'maxGrCom' Clone_1 (V12.7.0.0) Fri May  5 23:24:20 2017


Log for 'maxGrCom' Clone_1 (V12.7.0.0) Fri May  5 23:24:20 2017


Log for 'maxGrCom' Clone_1 (V12.7.0.0) Fri May  5 23:24:20 2017


Log for 'maxGrCom' Clone_1 (V12.7.0.0) Fri May  5 23:24:21 2017


Log for 'maxGrCom' Clone_1 (V12.7.0.0) Fri May  5 23:24:21 2017


Log for 'maxGrCom' Clone_1 (V12.7.0.0) Fri May  5 23:24:21 2017


Log for 'maxGrCom' Clone_1 (V12.7.0.0) Fri May  5 23:24:22 2017


Log for 'maxGrCom' Clone_1 (V12.7.0.0) Fri May  5 23:24:23 2017


Log for 'maxGrCom' Clone_1 (V12.7.0.0) Fri May  5 23:24:24 2017


Log for 'maxGrCom' Clone_1 (V12.7.0.0) Fri May  5 23:24:29 2017


Log for 'maxGrCom' Clone_1 (V12.7.0.0) Fri May  5 23:24:29 2017


Log for 'maxGrCom' Clone_1 (V12.7.0.0) Fri May  5 23:24:29 2017


Log for 'maxGrCom' Clone_1 (V12.7.0.0) Fri May  5 23:24:30 2017


Log for 'maxGrCom' Clone_1 (V12.7.0.0) Fri May  5 23:24:30 2017


Log for 'maxGrCom' Clone_1 (V12.7.0.0) Fri May  5 23:24:30 2017


Log for 'maxGrCom' Clone_1 (V12.7.0.0) Fri May  5 23:24:30 2017


Log for 'maxGrCom' Clone_1 (V12.7.0.0) Fri May  5 23:24:30 2017


Log for 'maxGrCom' Clone_1 (V12.7.0.0) Fri May  5 23:24:31 2017


Log for 'maxGrCom' Clone_1 (V12.7.0.0) Fri May  5 23:24:31 2017


Log for 'maxGrCom' Clone_1 (V12.7.0.0) Fri May  5 23:24:31 2017


Log for 'maxGrCom' Clone_1 (V12.7.0.0) Fri May  5 23:24:31 2017


Log for 'maxGrCom' Clone_1 (V12.7.0.0) Fri May  5 23:24:31 2017


Log for 'maxGrCom' Clone_1 (V12.7.0.0) Fri May  5 23:24:32 2017


Log for 'maxGrCom' Clone_1 (V12.7.0.0) Fri May  5 23:24:32 2017


Log for 'maxGrCom' Clone_1 (V12.7.0.0) Fri May  5 23:24:32 2017


Log for 'maxGrCom' Clone_1 (V12.7.0.0) Fri May  5 23:24:32 2017


Log for 'maxGrCom' Clone_1 (V12.7.0.0) Fri May  5 23:24:33 2017


Log for 'maxGrCom' Clone_1 (V12.7.0.0) Fri May  5 23:24:33 2017


Log for 'maxGrCom' Clone_1 (V12.7.0.0) Fri May  5 23:24:34 2017


Log for 'maxGrCom' Clone_1 (V12.7.0.0) Fri May  5 23:24:34 2017


Log for 'maxGrCom' Clone_1 (V12.7.0.0) Fri May  5 23:24:35 2017


Log for 'maxGrCom' Clone_1 (V12.7.0.0) Fri May  5 23:24:36 2017


Log for 'maxGrCom' Clone_1 (V12.7.0.0) Fri May  5 23:24:36 2017


Log for 'maxGrCom' Clone_1 (V12.7.0.0) Fri May  5 23:24:36 2017


Log for 'maxGrCom' Clone_1 (V12.7.0.0) Fri May  5 23:24:37 2017


Log for 'maxGrCom' Clone_1 (V12.7.0.0) Fri May  5 23:24:37 2017


Log for 'maxGrCom' Clone_1 (V12.7.0.0) Fri May  5 23:24:38 2017


Log for 'maxGrCom' Clone_1 (V12.7.0.0) Fri May  5 23:24:38 2017


Log for 'maxGrCom' Clone_1 (V12.7.0.0) Fri May  5 23:24:38 2017


Log for 'maxGrCom' Clone_1 (V12.7.0.0) Fri May  5 23:24:39 2017


Log for 'maxGrCom' Clone_1 (V12.7.0.0) Fri May  5 23:24:39 2017


Log for 'maxGrCom' Clone_1 (V12.7.0.0) Fri May  5 23:24:39 2017


Log for 'maxGrCom' Clone_1 (V12.7.0.0) Fri May  5 23:24:39 2017


Log for 'maxGrCom' Clone_1 (V12.7.0.0) Fri May  5 23:24:39 2017


Log for 'maxGrCom' Clone_1 (V12.7.0.0) Fri May  5 23:24:40 2017


Log for 'maxGrCom' Clone_1 (V12.7.0.0) Fri May  5 23:24:41 2017


Log for 'maxGrCom' Clone_1 (V12.7.0.0) Fri May  5 23:24:46 2017


Log for 'maxGrCom' Clone_1 (V12.7.0.0) Fri May  5 23:24:46 2017


Log for 'maxGrCom' Clone_1 (V12.7.0.0) Fri May  5 23:24:46 2017


Log for 'maxGrCom' Clone_1 (V12.7.0.0) Fri May  5 23:24:46 2017


Log for 'maxGrCom' Clone_1 (V12.7.0.0) Fri May  5 23:24:46 2017


Log for 'maxGrCom' Clone_1 (V12.7.0.0) Fri May  5 23:24:47 2017


Log for 'maxGrCom' Clone_1 (V12.7.0.0) Fri May  5 23:24:47 2017


Log for 'maxGrCom' Clone_1 (V12.7.0.0) Fri May  5 23:24:47 2017


Log for 'maxGrCom' Clone_1 (V12.7.0.0) Fri May  5 23:24:47 2017


Log for 'maxGrCom' Clone_1 (V12.7.0.0) Fri May  5 23:24:47 2017


Log for 'maxGrCom' Clone_1 (V12.7.0.0) Fri May  5 23:24:47 2017


Log for 'maxGrCom' Clone_1 (V12.7.0.0) Fri May  5 23:24:48 2017


Log for 'maxGrCom' Clone_1 (V12.7.0.0) Fri May  5 23:24:48 2017


Log for 'maxGrCom' Clone_1 (V12.7.0.0) Fri May  5 23:24:48 2017


Log for 'maxGrCom' Clone_1 (V12.7.0.0) Fri May  5 23:24:48 2017


Log for 'maxGrCom' Clone_1 (V12.7.0.0) Fri May  5 23:24:48 2017


Log for 'maxGrCom' Clone_1 (V12.7.0.0) Fri May  5 23:24:48 2017


Log for 'maxGrCom' Clone_1 (V12.7.0.0) Fri May  5 23:24:50 2017


Log for 'maxGrCom' Clone_1 (V12.7.0.0) Fri May  5 23:24:50 2017


Log for 'maxGrCom' Clone_1 (V12.7.0.0) Fri May  5 23:24:51 2017


Log for 'maxGrCom' Clone_1 (V12.7.0.0) Fri May  5 23:24:51 2017


Log for 'maxGrCom' Clone_1 (V12.7.0.0) Fri May  5 23:24:51 2017


Log for 'maxGrCom' Clone_1 (V12.7.0.0) Fri May  5 23:24:51 2017


Log for 'maxGrCom' Clone_1 (V12.7.0.0) Fri May  5 23:24:52 2017


Log for 'maxGrCom' Clone_1 (V12.7.0.0) Fri May  5 23:24:52 2017


Log for 'maxGrCom' Clone_1 (V12.7.0.0) Fri May  5 23:24:54 2017


Log for 'maxGrCom' Clone_1 (V12.7.0.0) Fri May  5 23:24:55 2017


Log for 'maxGrCom' Clone_1 (V12.7.0.0) Fri May  5 23:24:55 2017


Log for 'maxGrCom' Clone_1 (V12.7.0.0) Fri May  5 23:24:55 2017


Log for 'maxGrCom' Clone_1 (V12.7.0.0) Fri May  5 23:24:55 2017


Log for 'maxGrCom' Clone_1 (V12.7.0.0) Fri May  5 23:24:56 2017


Log for 'maxGrCom' Clone_1 (V12.7.0.0) Fri May  5 23:24:56 2017


Log for 'maxGrCom' Clone_1 (V12.7.0.0) Fri May  5 23:24:56 2017


Log for 'maxGrCom' Clone_1 (V12.7.0.0) Fri May  5 23:24:56 2017


Log for 'maxGrCom' Clone_1 (V12.7.0.0) Fri May  5 23:24:56 2017


Log for 'maxGrCom' Clone_1 (V12.7.0.0) Fri May  5 23:24:57 2017


Log for 'maxGrCom' Clone_1 (V12.7.0.0) Fri May  5 23:24:59 2017


Log for 'maxGrCom' Clone_1 (V12.7.0.0) Fri May  5 23:25:03 2017


Log for 'maxGrCom' Clone_1 (V12.7.0.0) Fri May  5 23:25:03 2017


Log for 'maxGrCom' Clone_1 (V12.7.0.0) Fri May  5 23:25:03 2017


Log for 'maxGrCom' Clone_1 (V12.7.0.0) Fri May  5 23:25:04 2017


Log for 'maxGrCom' Clone_1 (V12.7.0.0) Fri May  5 23:25:04 2017


Log for 'maxGrCom' Clone_1 (V12.7.0.0) Fri May  5 23:25:04 2017


Log for 'maxGrCom' Clone_1 (V12.7.0.0) Fri May  5 23:25:04 2017


Log for 'maxGrCom' Clone_1 (V12.7.0.0) Fri May  5 23:25:04 2017


Log for 'maxGrCom' Clone_1 (V12.7.0.0) Fri May  5 23:25:04 2017


Log for 'maxGrCom' Clone_1 (V12.7.0.0) Fri May  5 23:25:04 2017


Log for 'maxGrCom' Clone_1 (V12.7.0.0) Fri May  5 23:25:05 2017


Log for 'maxGrCom' Clone_1 (V12.7.0.0) Fri May  5 23:25:05 2017


Log for 'maxGrCom' Clone_1 (V12.7.0.0) Fri May  5 23:25:05 2017


Log for 'maxGrCom' Clone_1 (V12.7.0.0) Fri May  5 23:25:05 2017


Log for 'maxGrCom' Clone_1 (V12.7.0.0) Fri May  5 23:25:06 2017


Log for 'maxGrCom' Clone_1 (V12.7.0.0) Fri May  5 23:25:06 2017


Log for 'maxGrCom' Clone_1 (V12.7.0.0) Fri May  5 23:25:06 2017


Log for 'maxGrCom' Clone_1 (V12.7.0.0) Fri May  5 23:25:06 2017


Log for 'maxGrCom' Clone_1 (V12.7.0.0) Fri May  5 23:25:07 2017


Log for 'maxGrCom' Clone_1 (V12.7.0.0) Fri May  5 23:25:07 2017


Log for 'maxGrCom' Clone_1 (V12.7.0.0) Fri May  5 23:25:07 2017


Log for 'maxGrCom' Clone_1 (V12.7.0.0) Fri May  5 23:25:07 2017


Log for 'maxGrCom' Clone_1 (V12.7.0.0) Fri May  5 23:25:08 2017


Log for 'maxGrCom' Clone_1 (V12.7.0.0) Fri May  5 23:25:08 2017


Log for 'maxGrCom' Clone_1 (V12.7.0.0) Fri May  5 23:25:12 2017


Log for 'maxGrCom' Clone_1 (V12.7.0.0) Fri May  5 23:25:12 2017


Log for 'maxGrCom' Clone_1 (V12.7.0.0) Fri May  5 23:25:13 2017


Log for 'maxGrCom' Clone_1 (V12.7.0.0) Fri May  5 23:25:13 2017


Log for 'maxGrCom' Clone_1 (V12.7.0.0) Fri May  5 23:25:13 2017


Log for 'maxGrCom' Clone_1 (V12.7.0.0) Fri May  5 23:25:13 2017


Log for 'maxGrCom' Clone_1 (V12.7.0.0) Fri May  5 23:25:14 2017


Log for 'maxGrCom' Clone_1 (V12.7.0.0) Fri May  5 23:25:14 2017


Log for 'maxGrCom' Clone_1 (V12.7.0.0) Fri May  5 23:25:14 2017


Log for 'maxGrCom' Clone_1 (V12.7.0.0) Fri May  5 23:25:14 2017


Log for 'maxGrCom' Clone_1 (V12.7.0.0) Fri May  5 23:25:15 2017


Log for 'maxGrCom' Clone_1 (V12.7.0.0) Fri May  5 23:25:16 2017


Log for 'maxGrCom' Clone_1 (V12.7.0.0) Fri May  5 23:25:22 2017


Log for 'maxGrCom' Clone_1 (V12.7.0.0) Fri May  5 23:25:22 2017


Log for 'maxGrCom' Clone_1 (V12.7.0.0) Fri May  5 23:25:22 2017


Log for 'maxGrCom' Clone_1 (V12.7.0.0) Fri May  5 23:25:22 2017


Log for 'maxGrCom' Clone_1 (V12.7.0.0) Fri May  5 23:25:22 2017


Log for 'maxGrCom' Clone_1 (V12.7.0.0) Fri May  5 23:25:22 2017


Log for 'maxGrCom' Clone_1 (V12.7.0.0) Fri May  5 23:25:22 2017


Log for 'maxGrCom' Clone_1 (V12.7.0.0) Fri May  5 23:25:23 2017


Log for 'maxGrCom' Clone_1 (V12.7.0.0) Fri May  5 23:25:23 2017


Log for 'maxGrCom' Clone_1 (V12.7.0.0) Fri May  5 23:25:23 2017


Log for 'maxGrCom' Clone_1 (V12.7.0.0) Fri May  5 23:25:23 2017


Log for 'maxGrCom' Clone_1 (V12.7.0.0) Fri May  5 23:25:23 2017


Log for 'maxGrCom' Clone_1 (V12.7.0.0) Fri May  5 23:25:23 2017


Log for 'maxGrCom' Clone_1 (V12.7.0.0) Fri May  5 23:25:24 2017


Log for 'maxGrCom' Clone_1 (V12.7.0.0) Fri May  5 23:25:24 2017


Log for 'maxGrCom' Clone_1 (V12.7.0.0) Fri May  5 23:25:24 2017


Log for 'maxGrCom' Clone_1 (V12.7.0.0) Fri May  5 23:25:24 2017


Log for 'maxGrCom' Clone_1 (V12.7.0.0) Fri May  5 23:25:24 2017


Log for 'maxGrCom' Clone_1 (V12.7.0.0) Fri May  5 23:25:25 2017


Log for 'maxGrCom' Clone_1 (V12.7.0.0) Fri May  5 23:25:25 2017


Log for 'maxGrCom' Clone_1 (V12.7.0.0) Fri May  5 23:25:25 2017


Log for 'maxGrCom' Clone_1 (V12.7.0.0) Fri May  5 23:25:25 2017


Log for 'maxGrCom' Clone_1 (V12.7.0.0) Fri May  5 23:25:25 2017


Log for 'maxGrCom' Clone_1 (V12.7.0.0) Fri May  5 23:25:26 2017


Log for 'maxGrCom' Clone_1 (V12.7.0.0) Fri May  5 23:25:29 2017


Log for 'maxGrCom' Clone_1 (V12.7.0.0) Fri May  5 23:25:29 2017


Log for 'maxGrCom' Clone_1 (V12.7.0.0) Fri May  5 23:25:30 2017


Log for 'maxGrCom' Clone_1 (V12.7.0.0) Fri May  5 23:25:30 2017


Log for 'maxGrCom' Clone_1 (V12.7.0.0) Fri May  5 23:25:30 2017


Log for 'maxGrCom' Clone_1 (V12.7.0.0) Fri May  5 23:25:31 2017


Log for 'maxGrCom' Clone_1 (V12.7.0.0) Fri May  5 23:25:31 2017


Log for 'maxGrCom' Clone_1 (V12.7.0.0) Fri May  5 23:25:31 2017


Log for 'maxGrCom' Clone_1 (V12.7.0.0) Fri May  5 23:25:31 2017


Log for 'maxGrCom' Clone_1 (V12.7.0.0) Fri May  5 23:25:31 2017


Log for 'maxGrCom' Clone_1 (V12.7.0.0) Fri May  5 23:25:32 2017


Log for 'maxGrCom' Clone_1 (V12.7.0.0) Fri May  5 23:25:33 2017


Log for 'maxGrCom' Clone_1 (V12.7.0.0) Fri May  5 23:25:38 2017


Log for 'maxGrCom' Clone_1 (V12.7.0.0) Fri May  5 23:25:38 2017


Log for 'maxGrCom' Clone_1 (V12.7.0.0) Fri May  5 23:25:38 2017


Log for 'maxGrCom' Clone_1 (V12.7.0.0) Fri May  5 23:25:39 2017


Log for 'maxGrCom' Clone_1 (V12.7.0.0) Fri May  5 23:25:39 2017


Log for 'maxGrCom' Clone_1 (V12.7.0.0) Fri May  5 23:25:39 2017


Log for 'maxGrCom' Clone_1 (V12.7.0.0) Fri May  5 23:25:39 2017


Log for 'maxGrCom' Clone_1 (V12.7.0.0) Fri May  5 23:25:39 2017


Log for 'maxGrCom' Clone_1 (V12.7.0.0) Fri May  5 23:25:39 2017


Log for 'maxGrCom' Clone_1 (V12.7.0.0) Fri May  5 23:25:39 2017


Log for 'maxGrCom' Clone_1 (V12.7.0.0) Fri May  5 23:25:40 2017


Log for 'maxGrCom' Clone_1 (V12.7.0.0) Fri May  5 23:25:40 2017


Log for 'maxGrCom' Clone_1 (V12.7.0.0) Fri May  5 23:25:40 2017


Log for 'maxGrCom' Clone_1 (V12.7.0.0) Fri May  5 23:25:40 2017


Log for 'maxGrCom' Clone_1 (V12.7.0.0) Fri May  5 23:25:41 2017


Log for 'maxGrCom' Clone_1 (V12.7.0.0) Fri May  5 23:25:41 2017


Log for 'maxGrCom' Clone_1 (V12.7.0.0) Fri May  5 23:25:42 2017


Log for 'maxGrCom' Clone_1 (V12.7.0.0) Fri May  5 23:25:43 2017


Log for 'maxGrCom' Clone_1 (V12.7.0.0) Fri May  5 23:25:43 2017


Log for 'maxGrCom' Clone_1 (V12.7.0.0) Fri May  5 23:25:43 2017


Log for 'maxGrCom' Clone_1 (V12.7.0.0) Fri May  5 23:25:43 2017


Log for 'maxGrCom' Clone_1 (V12.7.0.0) Fri May  5 23:25:44 2017


Log for 'maxGrCom' Clone_1 (V12.7.0.0) Fri May  5 23:25:44 2017


Log for 'maxGrCom' Clone_1 (V12.7.0.0) Fri May  5 23:25:44 2017


Log for 'maxGrCom' Clone_1 (V12.7.0.0) Fri May  5 23:25:45 2017


Log for 'maxGrCom' Clone_1 (V12.7.0.0) Fri May  5 23:25:45 2017


Log for 'maxGrCom' Clone_1 (V12.7.0.0) Fri May  5 23:25:45 2017


Log for 'maxGrCom' Clone_1 (V12.7.0.0) Fri May  5 23:25:45 2017


Log for 'maxGrCom' Clone_1 (V12.7.0.0) Fri May  5 23:25:46 2017


Log for 'maxGrCom' Clone_1 (V12.7.0.0) Fri May  5 23:25:46 2017


Log for 'maxGrCom' Clone_1 (V12.7.0.0) Fri May  5 23:25:46 2017


Log for 'maxGrCom' Clone_1 (V12.7.0.0) Fri May  5 23:25:46 2017


Log for 'maxGrCom' Clone_1 (V12.7.0.0) Fri May  5 23:25:47 2017


Log for 'maxGrCom' Clone_1 (V12.7.0.0) Fri May  5 23:25:47 2017


Log for 'maxGrCom' Clone_1 (V12.7.0.0) Fri May  5 23:25:48 2017


Log for 'maxGrCom' Clone_1 (V12.7.0.0) Fri May  5 23:25:49 2017


Log for 'maxGrCom' Clone_1 (V12.7.0.0) Fri May  5 23:25:54 2017


Log for 'maxGrCom' Clone_1 (V12.7.0.0) Fri May  5 23:25:54 2017


Log for 'maxGrCom' Clone_1 (V12.7.0.0) Fri May  5 23:25:54 2017


Log for 'maxGrCom' Clone_1 (V12.7.0.0) Fri May  5 23:25:55 2017


Log for 'maxGrCom' Clone_1 (V12.7.0.0) Fri May  5 23:25:55 2017


Log for 'maxGrCom' Clone_1 (V12.7.0.0) Fri May  5 23:25:55 2017


Log for 'maxGrCom' Clone_1 (V12.7.0.0) Fri May  5 23:25:55 2017


Log for 'maxGrCom' Clone_1 (V12.7.0.0) Fri May  5 23:25:55 2017


Log for 'maxGrCom' Clone_1 (V12.7.0.0) Fri May  5 23:25:55 2017


Log for 'maxGrCom' Clone_1 (V12.7.0.0) Fri May  5 23:25:55 2017


Log for 'maxGrCom' Clone_1 (V12.7.0.0) Fri May  5 23:25:56 2017


Log for 'maxGrCom' Clone_1 (V12.7.0.0) Fri May  5 23:25:56 2017


Log for 'maxGrCom' Clone_1 (V12.7.0.0) Fri May  5 23:25:56 2017


Log for 'maxGrCom' Clone_1 (V12.7.0.0) Fri May  5 23:25:56 2017


Log for 'maxGrCom' Clone_1 (V12.7.0.0) Fri May  5 23:25:56 2017


Log for 'maxGrCom' Clone_1 (V12.7.0.0) Fri May  5 23:25:56 2017


Log for 'maxGrCom' Clone_1 (V12.7.0.0) Fri May  5 23:25:57 2017


Log for 'maxGrCom' Clone_1 (V12.7.0.0) Fri May  5 23:25:57 2017


Log for 'maxGrCom' Clone_1 (V12.7.0.0) Fri May  5 23:25:57 2017


Log for 'maxGrCom' Clone_1 (V12.7.0.0) Fri May  5 23:25:59 2017


Log for 'maxGrCom' Clone_1 (V12.7.0.0) Fri May  5 23:25:59 2017


Log for 'maxGrCom' Clone_1 (V12.7.0.0) Fri May  5 23:26:00 2017


Log for 'maxGrCom' Clone_1 (V12.7.0.0) Fri May  5 23:26:00 2017


Log for 'maxGrCom' Clone_1 (V12.7.0.0) Fri May  5 23:26:00 2017


Log for 'maxGrCom' Clone_1 (V12.7.0.0) Fri May  5 23:26:00 2017


Log for 'maxGrCom' Clone_1 (V12.7.0.0) Fri May  5 23:26:01 2017


Log for 'maxGrCom' Clone_1 (V12.7.0.0) Fri May  5 23:26:01 2017


Log for 'maxGrCom' Clone_1 (V12.7.0.0) Fri May  5 23:26:02 2017


Log for 'maxGrCom' Clone_1 (V12.7.0.0) Fri May  5 23:26:02 2017


Log for 'maxGrCom' Clone_1 (V12.7.0.0) Fri May  5 23:26:02 2017


Log for 'maxGrCom' Clone_1 (V12.7.0.0) Fri May  5 23:26:02 2017


Log for 'maxGrCom' Clone_1 (V12.7.0.0) Fri May  5 23:26:02 2017


Log for 'maxGrCom' Clone_1 (V12.7.0.0) Fri May  5 23:26:03 2017


Log for 'maxGrCom' Clone_1 (V12.7.0.0) Fri May  5 23:26:03 2017


Log for 'maxGrCom' Clone_1 (V12.7.0.0) Fri May  5 23:26:03 2017


Log for 'maxGrCom' Clone_1 (V12.7.0.0) Fri May  5 23:26:04 2017


Log for 'maxGrCom' Clone_1 (V12.7.0.0) Fri May  5 23:26:04 2017


Log for 'maxGrCom' Clone_1 (V12.7.0.0) Fri May  5 23:26:05 2017


Log for 'maxGrCom' Clone_1 (V12.7.0.0) Fri May  5 23:26:06 2017


Log for 'maxGrCom' Clone_1 (V12.7.0.0) Fri May  5 23:26:10 2017


Log for 'maxGrCom' Clone_1 (V12.7.0.0) Fri May  5 23:26:10 2017


Log for 'maxGrCom' Clone_1 (V12.7.0.0) Fri May  5 23:26:10 2017


Log for 'maxGrCom' Clone_1 (V12.7.0.0) Fri May  5 23:26:10 2017


Log for 'maxGrCom' Clone_1 (V12.7.0.0) Fri May  5 23:26:10 2017


Log for 'maxGrCom' Clone_1 (V12.7.0.0) Fri May  5 23:26:11 2017


Log for 'maxGrCom' Clone_1 (V12.7.0.0) Fri May  5 23:26:11 2017


Log for 'maxGrCom' Clone_1 (V12.7.0.0) Fri May  5 23:26:11 2017


Log for 'maxGrCom' Clone_1 (V12.7.0.0) Fri May  5 23:26:11 2017


Log for 'maxGrCom' Clone_1 (V12.7.0.0) Fri May  5 23:26:11 2017


Log for 'maxGrCom' Clone_1 (V12.7.0.0) Fri May  5 23:26:11 2017


Log for 'maxGrCom' Clone_1 (V12.7.0.0) Fri May  5 23:26:11 2017


Log for 'maxGrCom' Clone_1 (V12.7.0.0) Fri May  5 23:26:12 2017


Log for 'maxGrCom' Clone_1 (V12.7.0.0) Fri May  5 23:26:12 2017


Log for 'maxGrCom' Clone_1 (V12.7.0.0) Fri May  5 23:26:12 2017


Log for 'maxGrCom' Clone_1 (V12.7.0.0) Fri May  5 23:26:12 2017


Log for 'maxGrCom' Clone_1 (V12.7.0.0) Fri May  5 23:26:12 2017


Log for 'maxGrCom' Clone_1 (V12.7.0.0) Fri May  5 23:26:14 2017


Log for 'maxGrCom' Clone_1 (V12.7.0.0) Fri May  5 23:26:14 2017


Log for 'maxGrCom' Clone_1 (V12.7.0.0) Fri May  5 23:26:15 2017


Log for 'maxGrCom' Clone_1 (V12.7.0.0) Fri May  5 23:26:15 2017


Log for 'maxGrCom' Clone_1 (V12.7.0.0) Fri May  5 23:26:15 2017


Log for 'maxGrCom' Clone_1 (V12.7.0.0) Fri May  5 23:26:15 2017


Log for 'maxGrCom' Clone_1 (V12.7.0.0) Fri May  5 23:26:16 2017


Log for 'maxGrCom' Clone_1 (V12.7.0.0) Fri May  5 23:26:16 2017


Log for 'maxGrCom' Clone_1 (V12.7.0.0) Fri May  5 23:26:17 2017


Log for 'maxGrCom' Clone_1 (V12.7.0.0) Fri May  5 23:26:17 2017


Log for 'maxGrCom' Clone_1 (V12.7.0.0) Fri May  5 23:26:17 2017


Log for 'maxGrCom' Clone_1 (V12.7.0.0) Fri May  5 23:26:17 2017


Log for 'maxGrCom' Clone_1 (V12.7.0.0) Fri May  5 23:26:17 2017


Log for 'maxGrCom' Clone_1 (V12.7.0.0) Fri May  5 23:26:18 2017


Log for 'maxGrCom' Clone_1 (V12.7.0.0) Fri May  5 23:26:18 2017


Log for 'maxGrCom' Clone_1 (V12.7.0.0) Fri May  5 23:26:19 2017


Log for 'maxGrCom' Clone_1 (V12.7.0.0) Fri May  5 23:26:19 2017


Log for 'maxGrCom' Clone_1 (V12.7.0.0) Fri May  5 23:26:19 2017


Log for 'maxGrCom' Clone_1 (V12.7.0.0) Fri May  5 23:26:20 2017


Log for 'maxGrCom' Clone_1 (V12.7.0.0) Fri May  5 23:26:22 2017


Log for 'maxGrCom' Clone_1 (V12.7.0.0) Fri May  5 23:26:26 2017


Log for 'maxGrCom' Clone_1 (V12.7.0.0) Fri May  5 23:26:27 2017


Log for 'maxGrCom' Clone_1 (V12.7.0.0) Fri May  5 23:26:27 2017


Log for 'maxGrCom' Clone_1 (V12.7.0.0) Fri May  5 23:26:27 2017


Log for 'maxGrCom' Clone_1 (V12.7.0.0) Fri May  5 23:26:27 2017


Log for 'maxGrCom' Clone_1 (V12.7.0.0) Fri May  5 23:26:27 2017


Log for 'maxGrCom' Clone_1 (V12.7.0.0) Fri May  5 23:26:27 2017


Log for 'maxGrCom' Clone_1 (V12.7.0.0) Fri May  5 23:26:28 2017


Log for 'maxGrCom' Clone_1 (V12.7.0.0) Fri May  5 23:26:28 2017


Log for 'maxGrCom' Clone_1 (V12.7.0.0) Fri May  5 23:26:28 2017


Log for 'maxGrCom' Clone_1 (V12.7.0.0) Fri May  5 23:26:28 2017


Log for 'maxGrCom' Clone_1 (V12.7.0.0) Fri May  5 23:26:28 2017


Log for 'maxGrCom' Clone_1 (V12.7.0.0) Fri May  5 23:26:29 2017


Log for 'maxGrCom' Clone_1 (V12.7.0.0) Fri May  5 23:26:29 2017


Log for 'maxGrCom' Clone_1 (V12.7.0.0) Fri May  5 23:26:29 2017


Log for 'maxGrCom' Clone_1 (V12.7.0.0) Fri May  5 23:26:29 2017


Log for 'maxGrCom' Clone_1 (V12.7.0.0) Fri May  5 23:26:29 2017


Log for 'maxGrCom' Clone_1 (V12.7.0.0) Fri May  5 23:26:30 2017


Log for 'maxGrCom' Clone_1 (V12.7.0.0) Fri May  5 23:26:34 2017


Log for 'maxGrCom' Clone_1 (V12.7.0.0) Fri May  5 23:26:34 2017


Log for 'maxGrCom' Clone_1 (V12.7.0.0) Fri May  5 23:26:34 2017


Log for 'maxGrCom' Clone_1 (V12.7.0.0) Fri May  5 23:26:34 2017


Log for 'maxGrCom' Clone_1 (V12.7.0.0) Fri May  5 23:26:34 2017


Log for 'maxGrCom' Clone_1 (V12.7.0.0) Fri May  5 23:26:35 2017


Log for 'maxGrCom' Clone_1 (V12.7.0.0) Fri May  5 23:26:38 2017


Log for 'maxGrCom' Clone_1 (V12.7.0.0) Fri May  5 23:26:38 2017


Log for 'maxGrCom' Clone_1 (V12.7.0.0) Fri May  5 23:26:39 2017


Log for 'maxGrCom' Clone_1 (V12.7.0.0) Fri May  5 23:26:39 2017


Log for 'maxGrCom' Clone_1 (V12.7.0.0) Fri May  5 23:26:39 2017


Log for 'maxGrCom' Clone_1 (V12.7.0.0) Fri May  5 23:26:40 2017


Log for 'maxGrCom' Clone_1 (V12.7.0.0) Fri May  5 23:26:40 2017


Log for 'maxGrCom' Clone_1 (V12.7.0.0) Fri May  5 23:26:41 2017


Log for 'maxGrCom' Clone_1 (V12.7.0.0) Fri May  5 23:26:41 2017


Log for 'maxGrCom' Clone_1 (V12.7.0.0) Fri May  5 23:26:42 2017


Log for 'maxGrCom' Clone_1 (V12.7.0.0) Fri May  5 23:26:43 2017


Log for 'maxGrCom' Clone_1 (V12.7.0.0) Fri May  5 23:26:44 2017


Log for 'maxGrCom' Clone_1 (V12.7.0.0) Fri May  5 23:26:48 2017


Log for 'maxGrCom' Clone_1 (V12.7.0.0) Fri May  5 23:26:49 2017


Log for 'maxGrCom' Clone_1 (V12.7.0.0) Fri May  5 23:26:49 2017


Log for 'maxGrCom' Clone_1 (V12.7.0.0) Fri May  5 23:26:49 2017


Log for 'maxGrCom' Clone_1 (V12.7.0.0) Fri May  5 23:26:49 2017


Log for 'maxGrCom' Clone_1 (V12.7.0.0) Fri May  5 23:26:49 2017


Log for 'maxGrCom' Clone_1 (V12.7.0.0) Fri May  5 23:26:50 2017


Log for 'maxGrCom' Clone_1 (V12.7.0.0) Fri May  5 23:26:50 2017


Log for 'maxGrCom' Clone_1 (V12.7.0.0) Fri May  5 23:26:50 2017


Log for 'maxGrCom' Clone_1 (V12.7.0.0) Fri May  5 23:26:50 2017


Log for 'maxGrCom' Clone_1 (V12.7.0.0) Fri May  5 23:26:50 2017


Log for 'maxGrCom' Clone_1 (V12.7.0.0) Fri May  5 23:26:50 2017


Log for 'maxGrCom' Clone_1 (V12.7.0.0) Fri May  5 23:26:51 2017


Log for 'maxGrCom' Clone_1 (V12.7.0.0) Fri May  5 23:26:51 2017


Log for 'maxGrCom' Clone_1 (V12.7.0.0) Fri May  5 23:26:51 2017


Log for 'maxGrCom' Clone_1 (V12.7.0.0) Fri May  5 23:26:51 2017


Log for 'maxGrCom' Clone_1 (V12.7.0.0) Fri May  5 23:26:52 2017


Log for 'maxGrCom' Clone_1 (V12.7.0.0) Fri May  5 23:26:52 2017


Log for 'maxGrCom' Clone_1 (V12.7.0.0) Fri May  5 23:26:53 2017


Log for 'maxGrCom' Clone_1 (V12.7.0.0) Fri May  5 23:26:53 2017


Log for 'maxGrCom' Clone_1 (V12.7.0.0) Fri May  5 23:26:53 2017


Log for 'maxGrCom' Clone_1 (V12.7.0.0) Fri May  5 23:26:54 2017


Log for 'maxGrCom' Clone_1 (V12.7.0.0) Fri May  5 23:26:54 2017


Log for 'maxGrCom' Clone_1 (V12.7.0.0) Fri May  5 23:26:55 2017


Log for 'maxGrCom' Clone_1 (V12.7.0.0) Fri May  5 23:26:57 2017


Log for 'maxGrCom' Clone_1 (V12.7.0.0) Fri May  5 23:26:57 2017


Log for 'maxGrCom' Clone_1 (V12.7.0.0) Fri May  5 23:26:57 2017


Log for 'maxGrCom' Clone_1 (V12.7.0.0) Fri May  5 23:26:57 2017


Log for 'maxGrCom' Clone_1 (V12.7.0.0) Fri May  5 23:26:58 2017


Log for 'maxGrCom' Clone_1 (V12.7.0.0) Fri May  5 23:26:58 2017


Log for 'maxGrCom' Clone_1 (V12.7.0.0) Fri May  5 23:26:59 2017


Log for 'maxGrCom' Clone_1 (V12.7.0.0) Fri May  5 23:26:59 2017


Log for 'maxGrCom' Clone_1 (V12.7.0.0) Fri May  5 23:26:59 2017


Log for 'maxGrCom' Clone_1 (V12.7.0.0) Fri May  5 23:27:00 2017


Log for 'maxGrCom' Clone_1 (V12.7.0.0) Fri May  5 23:27:01 2017


Log for 'maxGrCom' Clone_1 (V12.7.0.0) Fri May  5 23:27:02 2017


Log for 'maxGrCom' Clone_1 (V12.7.0.0) Fri May  5 23:27:06 2017


Log for 'maxGrCom' Clone_1 (V12.7.0.0) Fri May  5 23:27:07 2017


Log for 'maxGrCom' Clone_1 (V12.7.0.0) Fri May  5 23:27:08 2017


Log for 'maxGrCom' Clone_1 (V12.7.0.0) Fri May  5 23:27:08 2017


Log for 'maxGrCom' Clone_1 (V12.7.0.0) Fri May  5 23:27:08 2017


Log for 'maxGrCom' Clone_1 (V12.7.0.0) Fri May  5 23:27:08 2017


Log for 'maxGrCom' Clone_1 (V12.7.0.0) Fri May  5 23:27:08 2017


Log for 'maxGrCom' Clone_1 (V12.7.0.0) Fri May  5 23:27:09 2017


Log for 'maxGrCom' Clone_1 (V12.7.0.0) Fri May  5 23:27:09 2017


Log for 'maxGrCom' Clone_1 (V12.7.0.0) Fri May  5 23:27:09 2017


Log for 'maxGrCom' Clone_1 (V12.7.0.0) Fri May  5 23:27:09 2017


Log for 'maxGrCom' Clone_1 (V12.7.0.0) Fri May  5 23:27:09 2017


Log for 'maxGrCom' Clone_1 (V12.7.0.0) Fri May  5 23:27:10 2017


Log for 'maxGrCom' Clone_1 (V12.7.0.0) Fri May  5 23:27:10 2017


Log for 'maxGrCom' Clone_1 (V12.7.0.0) Fri May  5 23:27:10 2017


Log for 'maxGrCom' Clone_1 (V12.7.0.0) Fri May  5 23:27:10 2017


Log for 'maxGrCom' Clone_1 (V12.7.0.0) Fri May  5 23:27:10 2017


Log for 'maxGrCom' Clone_1 (V12.7.0.0) Fri May  5 23:27:11 2017


Log for 'maxGrCom' Clone_1 (V12.7.0.0) Fri May  5 23:27:12 2017


Log for 'maxGrCom' Clone_1 (V12.7.0.0) Fri May  5 23:27:12 2017


Log for 'maxGrCom' Clone_1 (V12.7.0.0) Fri May  5 23:27:12 2017


Log for 'maxGrCom' Clone_1 (V12.7.0.0) Fri May  5 23:27:12 2017


Log for 'maxGrCom' Clone_1 (V12.7.0.0) Fri May  5 23:27:13 2017


Log for 'maxGrCom' Clone_1 (V12.7.0.0) Fri May  5 23:27:13 2017


Log for 'maxGrCom' Clone_1 (V12.7.0.0) Fri May  5 23:27:13 2017


Log for 'maxGrCom' Clone_1 (V12.7.0.0) Fri May  5 23:27:15 2017


Log for 'maxGrCom' Clone_1 (V12.7.0.0) Fri May  5 23:27:15 2017


Log for 'maxGrCom' Clone_1 (V12.7.0.0) Fri May  5 23:27:15 2017


Log for 'maxGrCom' Clone_1 (V12.7.0.0) Fri May  5 23:27:15 2017


Log for 'maxGrCom' Clone_1 (V12.7.0.0) Fri May  5 23:27:16 2017


Log for 'maxGrCom' Clone_1 (V12.7.0.0) Fri May  5 23:27:16 2017


Log for 'maxGrCom' Clone_1 (V12.7.0.0) Fri May  5 23:27:17 2017


Log for 'maxGrCom' Clone_1 (V12.7.0.0) Fri May  5 23:27:17 2017


Log for 'maxGrCom' Clone_1 (V12.7.0.0) Fri May  5 23:27:17 2017


Log for 'maxGrCom' Clone_1 (V12.7.0.0) Fri May  5 23:27:17 2017


Log for 'maxGrCom' Clone_1 (V12.7.0.0) Fri May  5 23:27:18 2017


Log for 'maxGrCom' Clone_1 (V12.7.0.0) Fri May  5 23:27:20 2017


Log for 'maxGrCom' Clone_1 (V12.7.0.0) Fri May  5 23:27:26 2017


Log for 'maxGrCom' Clone_1 (V12.7.0.0) Fri May  5 23:27:28 2017


Log for 'maxGrCom' Clone_1 (V12.7.0.0) Fri May  5 23:27:28 2017


Log for 'maxGrCom' Clone_1 (V12.7.0.0) Fri May  5 23:27:28 2017


Log for 'maxGrCom' Clone_1 (V12.7.0.0) Fri May  5 23:27:28 2017


Log for 'maxGrCom' Clone_1 (V12.7.0.0) Fri May  5 23:27:28 2017


Log for 'maxGrCom' Clone_1 (V12.7.0.0) Fri May  5 23:27:29 2017


Log for 'maxGrCom' Clone_1 (V12.7.0.0) Fri May  5 23:27:29 2017


Log for 'maxGrCom' Clone_1 (V12.7.0.0) Fri May  5 23:27:29 2017


Log for 'maxGrCom' Clone_1 (V12.7.0.0) Fri May  5 23:27:29 2017


Log for 'maxGrCom' Clone_1 (V12.7.0.0) Fri May  5 23:27:29 2017


Log for 'maxGrCom' Clone_1 (V12.7.0.0) Fri May  5 23:27:29 2017


Log for 'maxGrCom' Clone_1 (V12.7.0.0) Fri May  5 23:27:30 2017


Log for 'maxGrCom' Clone_1 (V12.7.0.0) Fri May  5 23:27:30 2017


Log for 'maxGrCom' Clone_1 (V12.7.0.0) Fri May  5 23:27:30 2017


Log for 'maxGrCom' Clone_1 (V12.7.0.0) Fri May  5 23:27:30 2017


Log for 'maxGrCom' Clone_1 (V12.7.0.0) Fri May  5 23:27:30 2017


Log for 'maxGrCom' Clone_1 (V12.7.0.0) Fri May  5 23:27:33 2017


Log for 'maxGrCom' Clone_1 (V12.7.0.0) Fri May  5 23:27:33 2017


Log for 'maxGrCom' Clone_1 (V12.7.0.0) Fri May  5 23:27:33 2017


Log for 'maxGrCom' Clone_1 (V12.7.0.0) Fri May  5 23:27:33 2017


Log for 'maxGrCom' Clone_1 (V12.7.0.0) Fri May  5 23:27:34 2017


Log for 'maxGrCom' Clone_1 (V12.7.0.0) Fri May  5 23:27:34 2017


Log for 'maxGrCom' Clone_1 (V12.7.0.0) Fri May  5 23:27:34 2017


Log for 'maxGrCom' Clone_1 (V12.7.0.0) Fri May  5 23:27:35 2017


Log for 'maxGrCom' Clone_1 (V12.7.0.0) Fri May  5 23:27:42 2017


Log for 'maxGrCom' Clone_1 (V12.7.0.0) Fri May  5 23:27:42 2017


Log for 'maxGrCom' Clone_1 (V12.7.0.0) Fri May  5 23:27:43 2017


Log for 'maxGrCom' Clone_1 (V12.7.0.0) Fri May  5 23:27:43 2017


Log for 'maxGrCom' Clone_1 (V12.7.0.0) Fri May  5 23:27:43 2017


Log for 'maxGrCom' Clone_1 (V12.7.0.0) Fri May  5 23:27:44 2017


Log for 'maxGrCom' Clone_1 (V12.7.0.0) Fri May  5 23:27:45 2017


Log for 'maxGrCom' Clone_1 (V12.7.0.0) Fri May  5 23:27:45 2017


Log for 'maxGrCom' Clone_1 (V12.7.0.0) Fri May  5 23:27:45 2017


Log for 'maxGrCom' Clone_1 (V12.7.0.0) Fri May  5 23:27:45 2017


Log for 'maxGrCom' Clone_1 (V12.7.0.0) Fri May  5 23:27:46 2017


Log for 'maxGrCom' Clone_1 (V12.7.0.0) Fri May  5 23:27:47 2017


Log for 'maxGrCom' Clone_1 (V12.7.0.0) Fri May  5 23:27:51 2017


Log for 'maxGrCom' Clone_1 (V12.7.0.0) Fri May  5 23:27:51 2017


Log for 'maxGrCom' Clone_1 (V12.7.0.0) Fri May  5 23:27:51 2017


Log for 'maxGrCom' Clone_1 (V12.7.0.0) Fri May  5 23:27:52 2017


Log for 'maxGrCom' Clone_1 (V12.7.0.0) Fri May  5 23:27:52 2017


Log for 'maxGrCom' Clone_1 (V12.7.0.0) Fri May  5 23:27:52 2017


Log for 'maxGrCom' Clone_1 (V12.7.0.0) Fri May  5 23:27:52 2017


Log for 'maxGrCom' Clone_1 (V12.7.0.0) Fri May  5 23:27:52 2017


Log for 'maxGrCom' Clone_1 (V12.7.0.0) Fri May  5 23:27:52 2017


Log for 'maxGrCom' Clone_1 (V12.7.0.0) Fri May  5 23:27:52 2017


Log for 'maxGrCom' Clone_1 (V12.7.0.0) Fri May  5 23:27:53 2017


Log for 'maxGrCom' Clone_1 (V12.7.0.0) Fri May  5 23:27:53 2017


Log for 'maxGrCom' Clone_1 (V12.7.0.0) Fri May  5 23:27:53 2017


Log for 'maxGrCom' Clone_1 (V12.7.0.0) Fri May  5 23:27:53 2017


Log for 'maxGrCom' Clone_1 (V12.7.0.0) Fri May  5 23:27:53 2017


Log for 'maxGrCom' Clone_1 (V12.7.0.0) Fri May  5 23:27:54 2017


Log for 'maxGrCom' Clone_1 (V12.7.0.0) Fri May  5 23:27:54 2017


Log for 'maxGrCom' Clone_1 (V12.7.0.0) Fri May  5 23:27:57 2017


Log for 'maxGrCom' Clone_1 (V12.7.0.0) Fri May  5 23:27:57 2017


Log for 'maxGrCom' Clone_1 (V12.7.0.0) Fri May  5 23:27:57 2017


Log for 'maxGrCom' Clone_1 (V12.7.0.0) Fri May  5 23:27:58 2017


Log for 'maxGrCom' Clone_1 (V12.7.0.0) Fri May  5 23:27:58 2017


Log for 'maxGrCom' Clone_1 (V12.7.0.0) Fri May  5 23:27:59 2017


Log for 'maxGrCom' Clone_1 (V12.7.0.0) Fri May  5 23:27:59 2017


Log for 'maxGrCom' Clone_1 (V12.7.0.0) Fri May  5 23:27:59 2017

Primal superbasis not built.

Log for 'maxGrCom' Clone_1 (V12.7.0.0) Fri May  5 23:28:02 2017


Log for 'maxGrCom' Clone_1 (V12.7.0.0) Fri May  5 23:28:02 2017


Log for 'maxGrCom' Clone_1 (V12.7.0.0) Fri May  5 23:28:02 2017


Log for 'maxGrCom' Clone_1 (V12.7.0.0) Fri May  5 23:28:02 2017


Log for 'maxGrCom' Clone_1 (V12.7.0.0) Fri May  5 23:28:03 2017


Log for 'maxGrCom' Clone_1 (V12.7.0.0) Fri May  5 23:28:03 2017


Log for 'maxGrCom' Clone_1 (V12.7.0.0) Fri May  5 23:28:04 2017


Log for 'maxGrCom' Clone_1 (V12.7.0.0) Fri May  5 23:28:05 2017


Log for 'maxGrCom' Clone_1 (V12.7.0.0) Fri May  5 23:28:05 2017


Log for 'maxGrCom' Clone_1 (V12.7.0.0) Fri May  5 23:28:05 2017


Log for 'maxGrCom' Clone_1 (V12.7.0.0) Fri May  5 23:28:06 2017


Log for 'maxGrCom' Clone_1 (V12.7.0.0) Fri May  5 23:28:07 2017


Log for 'maxGrCom' Clone_1 (V12.7.0.0) Fri May  5 23:28:11 2017


Log for 'maxGrCom' Clone_1 (V12.7.0.0) Fri May  5 23:28:12 2017


Log for 'maxGrCom' Clone_1 (V12.7.0.0) Fri May  5 23:28:12 2017


Log for 'maxGrCom' Clone_1 (V12.7.0.0) Fri May  5 23:28:12 2017


Log for 'maxGrCom' Clone_1 (V12.7.0.0) Fri May  5 23:28:12 2017


Log for 'maxGrCom' Clone_1 (V12.7.0.0) Fri May  5 23:28:12 2017


Log for 'maxGrCom' Clone_1 (V12.7.0.0) Fri May  5 23:28:13 2017


Log for 'maxGrCom' Clone_1 (V12.7.0.0) Fri May  5 23:28:13 2017


Log for 'maxGrCom' Clone_1 (V12.7.0.0) Fri May  5 23:28:13 2017


Log for 'maxGrCom' Clone_1 (V12.7.0.0) Fri May  5 23:28:13 2017


Log for 'maxGrCom' Clone_1 (V12.7.0.0) Fri May  5 23:28:13 2017


Log for 'maxGrCom' Clone_1 (V12.7.0.0) Fri May  5 23:28:14 2017


Log for 'maxGrCom' Clone_1 (V12.7.0.0) Fri May  5 23:28:14 2017


Log for 'maxGrCom' Clone_1 (V12.7.0.0) Fri May  5 23:28:14 2017


Log for 'maxGrCom' Clone_1 (V12.7.0.0) Fri May  5 23:28:14 2017


Log for 'maxGrCom' Clone_1 (V12.7.0.0) Fri May  5 23:28:14 2017


Log for 'maxGrCom' Clone_1 (V12.7.0.0) Fri May  5 23:28:15 2017


Log for 'maxGrCom' Clone_1 (V12.7.0.0) Fri May  5 23:28:16 2017


Log for 'maxGrCom' Clone_1 (V12.7.0.0) Fri May  5 23:28:16 2017


Log for 'maxGrCom' Clone_1 (V12.7.0.0) Fri May  5 23:28:16 2017


Log for 'maxGrCom' Clone_1 (V12.7.0.0) Fri May  5 23:28:17 2017


Log for 'maxGrCom' Clone_1 (V12.7.0.0) Fri May  5 23:28:17 2017


Log for 'maxGrCom' Clone_1 (V12.7.0.0) Fri May  5 23:28:17 2017


Log for 'maxGrCom' Clone_1 (V12.7.0.0) Fri May  5 23:28:17 2017


Log for 'maxGrCom' Clone_1 (V12.7.0.0) Fri May  5 23:28:18 2017


Log for 'maxGrCom' Clone_1 (V12.7.0.0) Fri May  5 23:28:22 2017


Log for 'maxGrCom' Clone_1 (V12.7.0.0) Fri May  5 23:28:22 2017


Log for 'maxGrCom' Clone_1 (V12.7.0.0) Fri May  5 23:28:22 2017


Log for 'maxGrCom' Clone_1 (V12.7.0.0) Fri May  5 23:28:22 2017


Log for 'maxGrCom' Clone_1 (V12.7.0.0) Fri May  5 23:28:23 2017


Log for 'maxGrCom' Clone_1 (V12.7.0.0) Fri May  5 23:28:23 2017


Log for 'maxGrCom' Clone_1 (V12.7.0.0) Fri May  5 23:28:24 2017


Log for 'maxGrCom' Clone_1 (V12.7.0.0) Fri May  5 23:28:24 2017


Log for 'maxGrCom' Clone_1 (V12.7.0.0) Fri May  5 23:28:24 2017


Log for 'maxGrCom' Clone_1 (V12.7.0.0) Fri May  5 23:28:24 2017


Log for 'maxGrCom' Clone_1 (V12.7.0.0) Fri May  5 23:28:26 2017


Log for 'maxGrCom' Clone_1 (V12.7.0.0) Fri May  5 23:28:27 2017


Log for 'maxGrCom' Clone_1 (V12.7.0.0) Fri May  5 23:28:32 2017


Log for 'maxGrCom' Clone_1 (V12.7.0.0) Fri May  5 23:28:32 2017


Log for 'maxGrCom' Clone_1 (V12.7.0.0) Fri May  5 23:28:33 2017


Log for 'maxGrCom' Clone_1 (V12.7.0.0) Fri May  5 23:28:33 2017


Log for 'maxGrCom' Clone_1 (V12.7.0.0) Fri May  5 23:28:33 2017


Log for 'maxGrCom' Clone_1 (V12.7.0.0) Fri May  5 23:28:33 2017


Log for 'maxGrCom' Clone_1 (V12.7.0.0) Fri May  5 23:28:33 2017


Log for 'maxGrCom' Clone_1 (V12.7.0.0) Fri May  5 23:28:34 2017


Log for 'maxGrCom' Clone_1 (V12.7.0.0) Fri May  5 23:28:34 2017


Log for 'maxGrCom' Clone_1 (V12.7.0.0) Fri May  5 23:28:34 2017


Log for 'maxGrCom' Clone_1 (V12.7.0.0) Fri May  5 23:28:34 2017


Log for 'maxGrCom' Clone_1 (V12.7.0.0) Fri May  5 23:28:34 2017


Log for 'maxGrCom' Clone_1 (V12.7.0.0) Fri May  5 23:28:34 2017


Log for 'maxGrCom' Clone_1 (V12.7.0.0) Fri May  5 23:28:34 2017


Log for 'maxGrCom' Clone_1 (V12.7.0.0) Fri May  5 23:28:35 2017


Log for 'maxGrCom' Clone_1 (V12.7.0.0) Fri May  5 23:28:35 2017


Log for 'maxGrCom' Clone_1 (V12.7.0.0) Fri May  5 23:28:36 2017


Log for 'maxGrCom' Clone_1 (V12.7.0.0) Fri May  5 23:28:38 2017


Log for 'maxGrCom' Clone_1 (V12.7.0.0) Fri May  5 23:28:38 2017


Log for 'maxGrCom' Clone_1 (V12.7.0.0) Fri May  5 23:28:38 2017


Log for 'maxGrCom' Clone_1 (V12.7.0.0) Fri May  5 23:28:38 2017


Log for 'maxGrCom' Clone_1 (V12.7.0.0) Fri May  5 23:28:39 2017


Log for 'maxGrCom' Clone_1 (V12.7.0.0) Fri May  5 23:28:39 2017


Log for 'maxGrCom' Clone_1 (V12.7.0.0) Fri May  5 23:28:40 2017


Log for 'maxGrCom' Clone_1 (V12.7.0.0) Fri May  5 23:28:40 2017


Log for 'maxGrCom' Clone_1 (V12.7.0.0) Fri May  5 23:28:56 2017


Log for 'maxGrCom' Clone_1 (V12.7.0.0) Fri May  5 23:28:57 2017


Log for 'maxGrCom' Clone_1 (V12.7.0.0) Fri May  5 23:28:57 2017


Log for 'maxGrCom' Clone_1 (V12.7.0.0) Fri May  5 23:28:57 2017


Log for 'maxGrCom' Clone_1 (V12.7.0.0) Fri May  5 23:28:58 2017


Log for 'maxGrCom' Clone_1 (V12.7.0.0) Fri May  5 23:28:58 2017


Log for 'maxGrCom' Clone_1 (V12.7.0.0) Fri May  5 23:28:58 2017


Log for 'maxGrCom' Clone_1 (V12.7.0.0) Fri May  5 23:28:59 2017


Log for 'maxGrCom' Clone_1 (V12.7.0.0) Fri May  5 23:28:59 2017


Log for 'maxGrCom' Clone_1 (V12.7.0.0) Fri May  5 23:28:59 2017


Log for 'maxGrCom' Clone_1 (V12.7.0.0) Fri May  5 23:29:00 2017


Log for 'maxGrCom' Clone_1 (V12.7.0.0) Fri May  5 23:29:01 2017


Log for 'maxGrCom' Clone_1 (V12.7.0.0) Fri May  5 23:29:05 2017


Log for 'maxGrCom' Clone_1 (V12.7.0.0) Fri May  5 23:29:06 2017


Log for 'maxGrCom' Clone_1 (V12.7.0.0) Fri May  5 23:29:06 2017


Log for 'maxGrCom' Clone_1 (V12.7.0.0) Fri May  5 23:29:06 2017


Log for 'maxGrCom' Clone_1 (V12.7.0.0) Fri May  5 23:29:07 2017


Log for 'maxGrCom' Clone_1 (V12.7.0.0) Fri May  5 23:29:07 2017


Log for 'maxGrCom' Clone_1 (V12.7.0.0) Fri May  5 23:29:07 2017


Log for 'maxGrCom' Clone_1 (V12.7.0.0) Fri May  5 23:29:07 2017


Log for 'maxGrCom' Clone_1 (V12.7.0.0) Fri May  5 23:29:07 2017


Log for 'maxGrCom' Clone_1 (V12.7.0.0) Fri May  5 23:29:07 2017


Log for 'maxGrCom' Clone_1 (V12.7.0.0) Fri May  5 23:29:08 2017


Log for 'maxGrCom' Clone_1 (V12.7.0.0) Fri May  5 23:29:08 2017


Log for 'maxGrCom' Clone_1 (V12.7.0.0) Fri May  5 23:29:08 2017


Log for 'maxGrCom' Clone_1 (V12.7.0.0) Fri May  5 23:29:08 2017


Log for 'maxGrCom' Clone_1 (V12.7.0.0) Fri May  5 23:29:08 2017


Log for 'maxGrCom' Clone_1 (V12.7.0.0) Fri May  5 23:29:09 2017


Log for 'maxGrCom' Clone_1 (V12.7.0.0) Fri May  5 23:29:09 2017


Log for 'maxGrCom' Clone_1 (V12.7.0.0) Fri May  5 23:29:12 2017


Log for 'maxGrCom' Clone_1 (V12.7.0.0) Fri May  5 23:29:14 2017


Log for 'maxGrCom' Clone_1 (V12.7.0.0) Fri May  5 23:29:14 2017


Log for 'maxGrCom' Clone_1 (V12.7.0.0) Fri May  5 23:29:14 2017


Log for 'maxGrCom' Clone_1 (V12.7.0.0) Fri May  5 23:29:15 2017


Log for 'maxGrCom' Clone_1 (V12.7.0.0) Fri May  5 23:29:15 2017


Log for 'maxGrCom' Clone_1 (V12.7.0.0) Fri May  5 23:29:15 2017


Log for 'maxGrCom' Clone_1 (V12.7.0.0) Fri May  5 23:29:16 2017


Log for 'maxGrCom' Clone_1 (V12.7.0.0) Fri May  5 23:29:31 2017


Log for 'maxGrCom' Clone_1 (V12.7.0.0) Fri May  5 23:29:31 2017


Log for 'maxGrCom' Clone_1 (V12.7.0.0) Fri May  5 23:29:31 2017


Log for 'maxGrCom' Clone_1 (V12.7.0.0) Fri May  5 23:29:31 2017


Log for 'maxGrCom' Clone_1 (V12.7.0.0) Fri May  5 23:29:32 2017


Log for 'maxGrCom' Clone_1 (V12.7.0.0) Fri May  5 23:29:33 2017


Log for 'maxGrCom' Clone_1 (V12.7.0.0) Fri May  5 23:29:33 2017


Log for 'maxGrCom' Clone_1 (V12.7.0.0) Fri May  5 23:29:33 2017


Log for 'maxGrCom' Clone_1 (V12.7.0.0) Fri May  5 23:29:33 2017


Log for 'maxGrCom' Clone_1 (V12.7.0.0) Fri May  5 23:29:34 2017


Log for 'maxGrCom' Clone_1 (V12.7.0.0) Fri May  5 23:29:35 2017


Log for 'maxGrCom' Clone_1 (V12.7.0.0) Fri May  5 23:29:36 2017


Log for 'maxGrCom' Clone_1 (V12.7.0.0) Fri May  5 23:29:40 2017


Log for 'maxGrCom' Clone_1 (V12.7.0.0) Fri May  5 23:29:41 2017


Log for 'maxGrCom' Clone_1 (V12.7.0.0) Fri May  5 23:29:41 2017


Log for 'maxGrCom' Clone_1 (V12.7.0.0) Fri May  5 23:29:41 2017


Log for 'maxGrCom' Clone_1 (V12.7.0.0) Fri May  5 23:29:42 2017


Log for 'maxGrCom' Clone_1 (V12.7.0.0) Fri May  5 23:29:42 2017


Log for 'maxGrCom' Clone_1 (V12.7.0.0) Fri May  5 23:29:43 2017


Log for 'maxGrCom' Clone_1 (V12.7.0.0) Fri May  5 23:29:43 2017


Log for 'maxGrCom' Clone_1 (V12.7.0.0) Fri May  5 23:29:43 2017


Log for 'maxGrCom' Clone_1 (V12.7.0.0) Fri May  5 23:29:43 2017


Log for 'maxGrCom' Clone_1 (V12.7.0.0) Fri May  5 23:29:43 2017


Log for 'maxGrCom' Clone_1 (V12.7.0.0) Fri May  5 23:29:44 2017


Log for 'maxGrCom' Clone_1 (V12.7.0.0) Fri May  5 23:29:44 2017


Log for 'maxGrCom' Clone_1 (V12.7.0.0) Fri May  5 23:29:44 2017


Log for 'maxGrCom' Clone_1 (V12.7.0.0) Fri May  5 23:29:44 2017


Log for 'maxGrCom' Clone_1 (V12.7.0.0) Fri May  5 23:29:45 2017


Log for 'maxGrCom' Clone_1 (V12.7.0.0) Fri May  5 23:29:45 2017


Log for 'maxGrCom' Clone_1 (V12.7.0.0) Fri May  5 23:29:47 2017


Log for 'maxGrCom' Clone_1 (V12.7.0.0) Fri May  5 23:29:47 2017


Log for 'maxGrCom' Clone_1 (V12.7.0.0) Fri May  5 23:29:47 2017


Log for 'maxGrCom' Clone_1 (V12.7.0.0) Fri May  5 23:29:48 2017


Log for 'maxGrCom' Clone_1 (V12.7.0.0) Fri May  5 23:29:48 2017


Log for 'maxGrCom' Clone_1 (V12.7.0.0) Fri May  5 23:29:49 2017


Log for 'maxGrCom' Clone_1 (V12.7.0.0) Fri May  5 23:29:49 2017


Log for 'maxGrCom' Clone_1 (V12.7.0.0) Fri May  5 23:29:49 2017


Log for 'maxGrCom' Clone_1 (V12.7.0.0) Fri May  5 23:29:49 2017


Log for 'maxGrCom' Clone_1 (V12.7.0.0) Fri May  5 23:29:50 2017


Log for 'maxGrCom' Clone_1 (V12.7.0.0) Fri May  5 23:29:50 2017


Log for 'maxGrCom' Clone_1 (V12.7.0.0) Fri May  5 23:29:50 2017


Log for 'maxGrCom' Clone_1 (V12.7.0.0) Fri May  5 23:29:50 2017


Log for 'maxGrCom' Clone_1 (V12.7.0.0) Fri May  5 23:29:50 2017


Log for 'maxGrCom' Clone_1 (V12.7.0.0) Fri May  5 23:29:51 2017


Log for 'maxGrCom' Clone_1 (V12.7.0.0) Fri May  5 23:29:51 2017


Log for 'maxGrCom' Clone_1 (V12.7.0.0) Fri May  5 23:29:51 2017


Log for 'maxGrCom' Clone_1 (V12.7.0.0) Fri May  5 23:29:52 2017


Log for 'maxGrCom' Clone_1 (V12.7.0.0) Fri May  5 23:29:53 2017


Log for 'maxGrCom' Clone_1 (V12.7.0.0) Fri May  5 23:29:54 2017


Log for 'maxGrCom' Clone_1 (V12.7.0.0) Fri May  5 23:29:59 2017


Log for 'maxGrCom' Clone_1 (V12.7.0.0) Fri May  5 23:30:02 2017


Log for 'maxGrCom' Clone_1 (V12.7.0.0) Fri May  5 23:30:03 2017


Log for 'maxGrCom' Clone_1 (V12.7.0.0) Fri May  5 23:30:03 2017


Log for 'maxGrCom' Clone_1 (V12.7.0.0) Fri May  5 23:30:03 2017


Log for 'maxGrCom' Clone_1 (V12.7.0.0) Fri May  5 23:30:04 2017


Log for 'maxGrCom' Clone_1 (V12.7.0.0) Fri May  5 23:30:04 2017


Log for 'maxGrCom' Clone_1 (V12.7.0.0) Fri May  5 23:30:04 2017


Log for 'maxGrCom' Clone_1 (V12.7.0.0) Fri May  5 23:30:04 2017


Log for 'maxGrCom' Clone_1 (V12.7.0.0) Fri May  5 23:30:05 2017


Log for 'maxGrCom' Clone_1 (V12.7.0.0) Fri May  5 23:30:05 2017


Log for 'maxGrCom' Clone_1 (V12.7.0.0) Fri May  5 23:30:05 2017


Log for 'maxGrCom' Clone_1 (V12.7.0.0) Fri May  5 23:30:05 2017


Log for 'maxGrCom' Clone_1 (V12.7.0.0) Fri May  5 23:30:05 2017


Log for 'maxGrCom' Clone_1 (V12.7.0.0) Fri May  5 23:30:05 2017


Log for 'maxGrCom' Clone_1 (V12.7.0.0) Fri May  5 23:30:06 2017


Log for 'maxGrCom' Clone_1 (V12.7.0.0) Fri May  5 23:30:06 2017


Log for 'maxGrCom' Clone_1 (V12.7.0.0) Fri May  5 23:30:08 2017


Log for 'maxGrCom' Clone_1 (V12.7.0.0) Fri May  5 23:30:08 2017


Log for 'maxGrCom' Clone_1 (V12.7.0.0) Fri May  5 23:30:08 2017


Log for 'maxGrCom' Clone_1 (V12.7.0.0) Fri May  5 23:30:09 2017


Log for 'maxGrCom' Clone_1 (V12.7.0.0) Fri May  5 23:30:10 2017


Log for 'maxGrCom' Clone_1 (V12.7.0.0) Fri May  5 23:30:10 2017


Log for 'maxGrCom' Clone_1 (V12.7.0.0) Fri May  5 23:30:10 2017


Log for 'maxGrCom' Clone_1 (V12.7.0.0) Fri May  5 23:30:12 2017


Log for 'maxGrCom' Clone_1 (V12.7.0.0) Fri May  5 23:30:12 2017


Log for 'maxGrCom' Clone_1 (V12.7.0.0) Fri May  5 23:30:12 2017


Log for 'maxGrCom' Clone_1 (V12.7.0.0) Fri May  5 23:30:12 2017


Log for 'maxGrCom' Clone_1 (V12.7.0.0) Fri May  5 23:30:12 2017


Log for 'maxGrCom' Clone_1 (V12.7.0.0) Fri May  5 23:30:13 2017


Log for 'maxGrCom' Clone_1 (V12.7.0.0) Fri May  5 23:30:13 2017


Log for 'maxGrCom' Clone_1 (V12.7.0.0) Fri May  5 23:30:14 2017


Log for 'maxGrCom' Clone_1 (V12.7.0.0) Fri May  5 23:30:14 2017


Log for 'maxGrCom' Clone_1 (V12.7.0.0) Fri May  5 23:30:15 2017


Log for 'maxGrCom' Clone_1 (V12.7.0.0) Fri May  5 23:30:15 2017


Log for 'maxGrCom' Clone_1 (V12.7.0.0) Fri May  5 23:30:17 2017


Log for 'maxGrCom' Clone_1 (V12.7.0.0) Fri May  5 23:30:18 2017


Log for 'maxGrCom' Clone_1 (V12.7.0.0) Fri May  5 23:30:22 2017


Log for 'maxGrCom' Clone_1 (V12.7.0.0) Fri May  5 23:30:23 2017


Log for 'maxGrCom' Clone_1 (V12.7.0.0) Fri May  5 23:30:26 2017


Log for 'maxGrCom' Clone_1 (V12.7.0.0) Fri May  5 23:30:26 2017


Log for 'maxGrCom' Clone_1 (V12.7.0.0) Fri May  5 23:30:27 2017


Log for 'maxGrCom' Clone_1 (V12.7.0.0) Fri May  5 23:30:28 2017


Log for 'maxGrCom' Clone_1 (V12.7.0.0) Fri May  5 23:30:28 2017


Log for 'maxGrCom' Clone_1 (V12.7.0.0) Fri May  5 23:30:28 2017


Log for 'maxGrCom' Clone_1 (V12.7.0.0) Fri May  5 23:30:28 2017


Log for 'maxGrCom' Clone_1 (V12.7.0.0) Fri May  5 23:30:28 2017


Log for 'maxGrCom' Clone_1 (V12.7.0.0) Fri May  5 23:30:28 2017


Log for 'maxGrCom' Clone_1 (V12.7.0.0) Fri May  5 23:30:29 2017


Log for 'maxGrCom' Clone_1 (V12.7.0.0) Fri May  5 23:30:29 2017


Log for 'maxGrCom' Clone_1 (V12.7.0.0) Fri May  5 23:30:29 2017


Log for 'maxGrCom' Clone_1 (V12.7.0.0) Fri May  5 23:30:29 2017


Log for 'maxGrCom' Clone_1 (V12.7.0.0) Fri May  5 23:30:30 2017


Log for 'maxGrCom' Clone_1 (V12.7.0.0) Fri May  5 23:30:30 2017


Log for 'maxGrCom' Clone_1 (V12.7.0.0) Fri May  5 23:30:30 2017


Log for 'maxGrCom' Clone_1 (V12.7.0.0) Fri May  5 23:30:30 2017


Log for 'maxGrCom' Clone_1 (V12.7.0.0) Fri May  5 23:30:30 2017


Log for 'maxGrCom' Clone_1 (V12.7.0.0) Fri May  5 23:30:31 2017


Log for 'maxGrCom' Clone_1 (V12.7.0.0) Fri May  5 23:30:32 2017


Log for 'maxGrCom' Clone_1 (V12.7.0.0) Fri May  5 23:30:32 2017


Log for 'maxGrCom' Clone_1 (V12.7.0.0) Fri May  5 23:30:32 2017


Log for 'maxGrCom' Clone_1 (V12.7.0.0) Fri May  5 23:30:33 2017


Log for 'maxGrCom' Clone_1 (V12.7.0.0) Fri May  5 23:30:33 2017


Log for 'maxGrCom' Clone_1 (V12.7.0.0) Fri May  5 23:30:34 2017


Log for 'maxGrCom' Clone_1 (V12.7.0.0) Fri May  5 23:30:34 2017


Log for 'maxGrCom' Clone_1 (V12.7.0.0) Fri May  5 23:30:34 2017


Log for 'maxGrCom' Clone_1 (V12.7.0.0) Fri May  5 23:30:34 2017


Log for 'maxGrCom' Clone_1 (V12.7.0.0) Fri May  5 23:30:35 2017


Log for 'maxGrCom' Clone_1 (V12.7.0.0) Fri May  5 23:30:35 2017


Log for 'maxGrCom' Clone_1 (V12.7.0.0) Fri May  5 23:30:36 2017


Log for 'maxGrCom' Clone_1 (V12.7.0.0) Fri May  5 23:30:37 2017


Log for 'maxGrCom' Clone_1 (V12.7.0.0) Fri May  5 23:30:37 2017


Log for 'maxGrCom' Clone_1 (V12.7.0.0) Fri May  5 23:30:38 2017


Log for 'maxGrCom' Clone_1 (V12.7.0.0) Fri May  5 23:30:40 2017


Log for 'maxGrCom' Clone_1 (V12.7.0.0) Fri May  5 23:30:47 2017


Log for 'maxGrCom' Clone_1 (V12.7.0.0) Fri May  5 23:30:48 2017


Log for 'maxGrCom' Clone_1 (V12.7.0.0) Fri May  5 23:30:50 2017


Log for 'maxGrCom' Clone_1 (V12.7.0.0) Fri May  5 23:30:50 2017


Log for 'maxGrCom' Clone_1 (V12.7.0.0) Fri May  5 23:30:50 2017


Log for 'maxGrCom' Clone_1 (V12.7.0.0) Fri May  5 23:30:51 2017


Log for 'maxGrCom' Clone_1 (V12.7.0.0) Fri May  5 23:30:51 2017


Log for 'maxGrCom' Clone_1 (V12.7.0.0) Fri May  5 23:30:51 2017


Log for 'maxGrCom' Clone_1 (V12.7.0.0) Fri May  5 23:30:51 2017


Log for 'maxGrCom' Clone_1 (V12.7.0.0) Fri May  5 23:30:51 2017


Log for 'maxGrCom' Clone_1 (V12.7.0.0) Fri May  5 23:30:52 2017


Log for 'maxGrCom' Clone_1 (V12.7.0.0) Fri May  5 23:30:52 2017


Log for 'maxGrCom' Clone_1 (V12.7.0.0) Fri May  5 23:30:52 2017


Log for 'maxGrCom' Clone_1 (V12.7.0.0) Fri May  5 23:30:52 2017


Log for 'maxGrCom' Clone_1 (V12.7.0.0) Fri May  5 23:30:52 2017


Log for 'maxGrCom' Clone_1 (V12.7.0.0) Fri May  5 23:30:53 2017


Log for 'maxGrCom' Clone_1 (V12.7.0.0) Fri May  5 23:30:53 2017


Log for 'maxGrCom' Clone_1 (V12.7.0.0) Fri May  5 23:30:54 2017


Log for 'maxGrCom' Clone_1 (V12.7.0.0) Fri May  5 23:30:54 2017


Log for 'maxGrCom' Clone_1 (V12.7.0.0) Fri May  5 23:30:55 2017


Log for 'maxGrCom' Clone_1 (V12.7.0.0) Fri May  5 23:30:55 2017


Log for 'maxGrCom' Clone_1 (V12.7.0.0) Fri May  5 23:30:56 2017


Log for 'maxGrCom' Clone_1 (V12.7.0.0) Fri May  5 23:30:57 2017


Log for 'maxGrCom' Clone_1 (V12.7.0.0) Fri May  5 23:30:57 2017


Log for 'maxGrCom' Clone_1 (V12.7.0.0) Fri May  5 23:30:58 2017


Log for 'maxGrCom' Clone_1 (V12.7.0.0) Fri May  5 23:31:00 2017


Log for 'maxGrCom' Clone_1 (V12.7.0.0) Fri May  5 23:31:01 2017


Log for 'maxGrCom' Clone_1 (V12.7.0.0) Fri May  5 23:31:01 2017


Log for 'maxGrCom' Clone_1 (V12.7.0.0) Fri May  5 23:31:01 2017


Log for 'maxGrCom' Clone_1 (V12.7.0.0) Fri May  5 23:31:02 2017


Log for 'maxGrCom' Clone_1 (V12.7.0.0) Fri May  5 23:31:02 2017


Log for 'maxGrCom' Clone_1 (V12.7.0.0) Fri May  5 23:31:03 2017


Log for 'maxGrCom' Clone_1 (V12.7.0.0) Fri May  5 23:31:03 2017


Log for 'maxGrCom' Clone_1 (V12.7.0.0) Fri May  5 23:31:04 2017


Log for 'maxGrCom' Clone_1 (V12.7.0.0) Fri May  5 23:31:04 2017


Log for 'maxGrCom' Clone_1 (V12.7.0.0) Fri May  5 23:31:06 2017


Log for 'maxGrCom' Clone_1 (V12.7.0.0) Fri May  5 23:31:07 2017


Log for 'maxGrCom' Clone_1 (V12.7.0.0) Fri May  5 23:31:11 2017


Log for 'maxGrCom' Clone_1 (V12.7.0.0) Fri May  5 23:31:13 2017


Log for 'maxGrCom' Clone_1 (V12.7.0.0) Fri May  5 23:31:14 2017


Log for 'maxGrCom' Clone_1 (V12.7.0.0) Fri May  5 23:31:14 2017


Log for 'maxGrCom' Clone_1 (V12.7.0.0) Fri May  5 23:31:14 2017


Log for 'maxGrCom' Clone_1 (V12.7.0.0) Fri May  5 23:31:14 2017


Log for 'maxGrCom' Clone_1 (V12.7.0.0) Fri May  5 23:31:15 2017


Log for 'maxGrCom' Clone_1 (V12.7.0.0) Fri May  5 23:31:15 2017


Log for 'maxGrCom' Clone_1 (V12.7.0.0) Fri May  5 23:31:15 2017


Log for 'maxGrCom' Clone_1 (V12.7.0.0) Fri May  5 23:31:15 2017


Log for 'maxGrCom' Clone_1 (V12.7.0.0) Fri May  5 23:31:16 2017


Log for 'maxGrCom' Clone_1 (V12.7.0.0) Fri May  5 23:31:16 2017


Log for 'maxGrCom' Clone_1 (V12.7.0.0) Fri May  5 23:31:16 2017


Log for 'maxGrCom' Clone_1 (V12.7.0.0) Fri May  5 23:31:17 2017


Log for 'maxGrCom' Clone_1 (V12.7.0.0) Fri May  5 23:31:17 2017


Log for 'maxGrCom' Clone_1 (V12.7.0.0) Fri May  5 23:31:17 2017


Log for 'maxGrCom' Clone_1 (V12.7.0.0) Fri May  5 23:31:18 2017


Log for 'maxGrCom' Clone_1 (V12.7.0.0) Fri May  5 23:31:19 2017


Log for 'maxGrCom' Clone_1 (V12.7.0.0) Fri May  5 23:31:19 2017


Log for 'maxGrCom' Clone_1 (V12.7.0.0) Fri May  5 23:31:19 2017


Log for 'maxGrCom' Clone_1 (V12.7.0.0) Fri May  5 23:31:19 2017


Log for 'maxGrCom' Clone_1 (V12.7.0.0) Fri May  5 23:31:19 2017


Log for 'maxGrCom' Clone_1 (V12.7.0.0) Fri May  5 23:31:21 2017


Log for 'maxGrCom' Clone_1 (V12.7.0.0) Fri May  5 23:31:22 2017


Log for 'maxGrCom' Clone_1 (V12.7.0.0) Fri May  5 23:31:22 2017


Log for 'maxGrCom' Clone_1 (V12.7.0.0) Fri May  5 23:31:22 2017


Log for 'maxGrCom' Clone_1 (V12.7.0.0) Fri May  5 23:31:22 2017


Log for 'maxGrCom' Clone_1 (V12.7.0.0) Fri May  5 23:31:23 2017


Log for 'maxGrCom' Clone_1 (V12.7.0.0) Fri May  5 23:31:23 2017


Log for 'maxGrCom' Clone_1 (V12.7.0.0) Fri May  5 23:31:24 2017


Log for 'maxGrCom' Clone_1 (V12.7.0.0) Fri May  5 23:31:24 2017


Log for 'maxGrCom' Clone_1 (V12.7.0.0) Fri May  5 23:31:25 2017


Log for 'maxGrCom' Clone_1 (V12.7.0.0) Fri May  5 23:31:25 2017


Log for 'maxGrCom' Clone_1 (V12.7.0.0) Fri May  5 23:31:26 2017


Log for 'maxGrCom' Clone_1 (V12.7.0.0) Fri May  5 23:31:27 2017


Log for 'maxGrCom' Clone_1 (V12.7.0.0) Fri May  5 23:31:31 2017


Log for 'maxGrCom' Clone_1 (V12.7.0.0) Fri May  5 23:31:33 2017


Log for 'maxGrCom' Clone_1 (V12.7.0.0) Fri May  5 23:31:33 2017


Log for 'maxGrCom' Clone_1 (V12.7.0.0) Fri May  5 23:31:33 2017


Log for 'maxGrCom' Clone_1 (V12.7.0.0) Fri May  5 23:31:33 2017


Log for 'maxGrCom' Clone_1 (V12.7.0.0) Fri May  5 23:31:33 2017


Log for 'maxGrCom' Clone_1 (V12.7.0.0) Fri May  5 23:31:34 2017


Log for 'maxGrCom' Clone_1 (V12.7.0.0) Fri May  5 23:31:34 2017


Log for 'maxGrCom' Clone_1 (V12.7.0.0) Fri May  5 23:31:34 2017


Log for 'maxGrCom' Clone_1 (V12.7.0.0) Fri May  5 23:31:34 2017


Log for 'maxGrCom' Clone_1 (V12.7.0.0) Fri May  5 23:31:34 2017


Log for 'maxGrCom' Clone_1 (V12.7.0.0) Fri May  5 23:31:34 2017


Log for 'maxGrCom' Clone_1 (V12.7.0.0) Fri May  5 23:31:35 2017


Log for 'maxGrCom' Clone_1 (V12.7.0.0) Fri May  5 23:31:35 2017


Log for 'maxGrCom' Clone_1 (V12.7.0.0) Fri May  5 23:31:36 2017


Log for 'maxGrCom' Clone_1 (V12.7.0.0) Fri May  5 23:31:36 2017


Log for 'maxGrCom' Clone_1 (V12.7.0.0) Fri May  5 23:31:36 2017


Log for 'maxGrCom' Clone_1 (V12.7.0.0) Fri May  5 23:31:37 2017


Log for 'maxGrCom' Clone_1 (V12.7.0.0) Fri May  5 23:31:38 2017


Log for 'maxGrCom' Clone_1 (V12.7.0.0) Fri May  5 23:31:38 2017


Log for 'maxGrCom' Clone_1 (V12.7.0.0) Fri May  5 23:31:38 2017


Log for 'maxGrCom' Clone_1 (V12.7.0.0) Fri May  5 23:31:38 2017


Log for 'maxGrCom' Clone_1 (V12.7.0.0) Fri May  5 23:31:38 2017


Log for 'maxGrCom' Clone_1 (V12.7.0.0) Fri May  5 23:31:39 2017


Log for 'maxGrCom' Clone_1 (V12.7.0.0) Fri May  5 23:31:39 2017


Log for 'maxGrCom' Clone_1 (V12.7.0.0) Fri May  5 23:31:39 2017


Log for 'maxGrCom' Clone_1 (V12.7.0.0) Fri May  5 23:31:39 2017


Log for 'maxGrCom' Clone_1 (V12.7.0.0) Fri May  5 23:31:40 2017


Log for 'maxGrCom' Clone_1 (V12.7.0.0) Fri May  5 23:31:40 2017


Log for 'maxGrCom' Clone_1 (V12.7.0.0) Fri May  5 23:31:40 2017


Log for 'maxGrCom' Clone_1 (V12.7.0.0) Fri May  5 23:31:40 2017


Log for 'maxGrCom' Clone_1 (V12.7.0.0) Fri May  5 23:31:41 2017


Log for 'maxGrCom' Clone_1 (V12.7.0.0) Fri May  5 23:31:42 2017


Log for 'maxGrCom' Clone_1 (V12.7.0.0) Fri May  5 23:31:42 2017


Log for 'maxGrCom' Clone_1 (V12.7.0.0) Fri May  5 23:31:43 2017


Log for 'maxGrCom' Clone_1 (V12.7.0.0) Fri May  5 23:31:44 2017


Log for 'maxGrCom' Clone_1 (V12.7.0.0) Fri May  5 23:31:56 2017


Log for 'maxGrCom' Clone_1 (V12.7.0.0) Fri May  5 23:31:57 2017


Log for 'maxGrCom' Clone_1 (V12.7.0.0) Fri May  5 23:31:57 2017


Log for 'maxGrCom' Clone_1 (V12.7.0.0) Fri May  5 23:31:57 2017


Log for 'maxGrCom' Clone_1 (V12.7.0.0) Fri May  5 23:31:58 2017


Log for 'maxGrCom' Clone_1 (V12.7.0.0) Fri May  5 23:31:58 2017


Log for 'maxGrCom' Clone_1 (V12.7.0.0) Fri May  5 23:31:58 2017


Log for 'maxGrCom' Clone_1 (V12.7.0.0) Fri May  5 23:31:58 2017


Log for 'maxGrCom' Clone_1 (V12.7.0.0) Fri May  5 23:31:58 2017


Log for 'maxGrCom' Clone_1 (V12.7.0.0) Fri May  5 23:31:58 2017


Log for 'maxGrCom' Clone_1 (V12.7.0.0) Fri May  5 23:31:58 2017


Log for 'maxGrCom' Clone_1 (V12.7.0.0) Fri May  5 23:31:59 2017


Log for 'maxGrCom' Clone_1 (V12.7.0.0) Fri May  5 23:31:59 2017


Log for 'maxGrCom' Clone_1 (V12.7.0.0) Fri May  5 23:31:59 2017


Log for 'maxGrCom' Clone_1 (V12.7.0.0) Fri May  5 23:31:59 2017


Log for 'maxGrCom' Clone_1 (V12.7.0.0) Fri May  5 23:32:00 2017


Log for 'maxGrCom' Clone_1 (V12.7.0.0) Fri May  5 23:32:00 2017


Log for 'maxGrCom' Clone_1 (V12.7.0.0) Fri May  5 23:32:00 2017


Log for 'maxGrCom' Clone_1 (V12.7.0.0) Fri May  5 23:32:01 2017


Log for 'maxGrCom' Clone_1 (V12.7.0.0) Fri May  5 23:32:01 2017


Log for 'maxGrCom' Clone_1 (V12.7.0.0) Fri May  5 23:32:02 2017


Log for 'maxGrCom' Clone_1 (V12.7.0.0) Fri May  5 23:32:02 2017


Log for 'maxGrCom' Clone_1 (V12.7.0.0) Fri May  5 23:32:02 2017


Log for 'maxGrCom' Clone_1 (V12.7.0.0) Fri May  5 23:32:03 2017


Log for 'maxGrCom' Clone_1 (V12.7.0.0) Fri May  5 23:32:05 2017


Log for 'maxGrCom' Clone_1 (V12.7.0.0) Fri May  5 23:32:05 2017


Log for 'maxGrCom' Clone_1 (V12.7.0.0) Fri May  5 23:32:06 2017


Log for 'maxGrCom' Clone_1 (V12.7.0.0) Fri May  5 23:32:06 2017


Log for 'maxGrCom' Clone_1 (V12.7.0.0) Fri May  5 23:32:06 2017


Log for 'maxGrCom' Clone_1 (V12.7.0.0) Fri May  5 23:32:06 2017


Log for 'maxGrCom' Clone_1 (V12.7.0.0) Fri May  5 23:32:07 2017


Log for 'maxGrCom' Clone_1 (V12.7.0.0) Fri May  5 23:32:07 2017


Log for 'maxGrCom' Clone_1 (V12.7.0.0) Fri May  5 23:32:07 2017


Log for 'maxGrCom' Clone_1 (V12.7.0.0) Fri May  5 23:32:07 2017


Log for 'maxGrCom' Clone_1 (V12.7.0.0) Fri May  5 23:32:09 2017


Log for 'maxGrCom' Clone_1 (V12.7.0.0) Fri May  5 23:32:10 2017


Log for 'maxGrCom' Clone_1 (V12.7.0.0) Fri May  5 23:32:14 2017


Log for 'maxGrCom' Clone_1 (V12.7.0.0) Fri May  5 23:32:16 2017


Log for 'maxGrCom' Clone_1 (V12.7.0.0) Fri May  5 23:32:16 2017


Log for 'maxGrCom' Clone_1 (V12.7.0.0) Fri May  5 23:32:16 2017


Log for 'maxGrCom' Clone_1 (V12.7.0.0) Fri May  5 23:32:16 2017


Log for 'maxGrCom' Clone_1 (V12.7.0.0) Fri May  5 23:32:16 2017


Log for 'maxGrCom' Clone_1 (V12.7.0.0) Fri May  5 23:32:17 2017


Log for 'maxGrCom' Clone_1 (V12.7.0.0) Fri May  5 23:32:17 2017


Log for 'maxGrCom' Clone_1 (V12.7.0.0) Fri May  5 23:32:17 2017


Log for 'maxGrCom' Clone_1 (V12.7.0.0) Fri May  5 23:32:17 2017


Log for 'maxGrCom' Clone_1 (V12.7.0.0) Fri May  5 23:32:17 2017


Log for 'maxGrCom' Clone_1 (V12.7.0.0) Fri May  5 23:32:17 2017


Log for 'maxGrCom' Clone_1 (V12.7.0.0) Fri May  5 23:32:18 2017


Log for 'maxGrCom' Clone_1 (V12.7.0.0) Fri May  5 23:32:18 2017


Log for 'maxGrCom' Clone_1 (V12.7.0.0) Fri May  5 23:32:18 2017


Log for 'maxGrCom' Clone_1 (V12.7.0.0) Fri May  5 23:32:19 2017


Log for 'maxGrCom' Clone_1 (V12.7.0.0) Fri May  5 23:32:19 2017


Log for 'maxGrCom' Clone_1 (V12.7.0.0) Fri May  5 23:32:20 2017


Log for 'maxGrCom' Clone_1 (V12.7.0.0) Fri May  5 23:32:20 2017


Log for 'maxGrCom' Clone_1 (V12.7.0.0) Fri May  5 23:32:21 2017


Log for 'maxGrCom' Clone_1 (V12.7.0.0) Fri May  5 23:32:21 2017


Log for 'maxGrCom' Clone_1 (V12.7.0.0) Fri May  5 23:32:22 2017


Log for 'maxGrCom' Clone_1 (V12.7.0.0) Fri May  5 23:32:22 2017


Log for 'maxGrCom' Clone_1 (V12.7.0.0) Fri May  5 23:32:22 2017


Log for 'maxGrCom' Clone_1 (V12.7.0.0) Fri May  5 23:32:23 2017


Log for 'maxGrCom' Clone_1 (V12.7.0.0) Fri May  5 23:32:35 2017


Log for 'maxGrCom' Clone_1 (V12.7.0.0) Fri May  5 23:32:35 2017


Log for 'maxGrCom' Clone_1 (V12.7.0.0) Fri May  5 23:32:35 2017


Log for 'maxGrCom' Clone_1 (V12.7.0.0) Fri May  5 23:32:35 2017


Log for 'maxGrCom' Clone_1 (V12.7.0.0) Fri May  5 23:32:35 2017


Log for 'maxGrCom' Clone_1 (V12.7.0.0) Fri May  5 23:32:35 2017


Log for 'maxGrCom' Clone_1 (V12.7.0.0) Fri May  5 23:32:36 2017


Log for 'maxGrCom' Clone_1 (V12.7.0.0) Fri May  5 23:32:37 2017


Log for 'maxGrCom' Clone_1 (V12.7.0.0) Fri May  5 23:32:37 2017


Log for 'maxGrCom' Clone_1 (V12.7.0.0) Fri May  5 23:32:38 2017


Log for 'maxGrCom' Clone_1 (V12.7.0.0) Fri May  5 23:32:39 2017


Log for 'maxGrCom' Clone_1 (V12.7.0.0) Fri May  5 23:32:40 2017


Log for 'maxGrCom' Clone_1 (V12.7.0.0) Fri May  5 23:32:45 2017


Log for 'maxGrCom' Clone_1 (V12.7.0.0) Fri May  5 23:32:47 2017


Log for 'maxGrCom' Clone_1 (V12.7.0.0) Fri May  5 23:32:48 2017


Log for 'maxGrCom' Clone_1 (V12.7.0.0) Fri May  5 23:32:48 2017


Log for 'maxGrCom' Clone_1 (V12.7.0.0) Fri May  5 23:32:48 2017


Log for 'maxGrCom' Clone_1 (V12.7.0.0) Fri May  5 23:32:48 2017


Log for 'maxGrCom' Clone_1 (V12.7.0.0) Fri May  5 23:32:48 2017


Log for 'maxGrCom' Clone_1 (V12.7.0.0) Fri May  5 23:32:48 2017


Log for 'maxGrCom' Clone_1 (V12.7.0.0) Fri May  5 23:32:48 2017


Log for 'maxGrCom' Clone_1 (V12.7.0.0) Fri May  5 23:32:48 2017


Log for 'maxGrCom' Clone_1 (V12.7.0.0) Fri May  5 23:32:49 2017


Log for 'maxGrCom' Clone_1 (V12.7.0.0) Fri May  5 23:32:49 2017


Log for 'maxGrCom' Clone_1 (V12.7.0.0) Fri May  5 23:32:49 2017


Log for 'maxGrCom' Clone_1 (V12.7.0.0) Fri May  5 23:32:49 2017


Log for 'maxGrCom' Clone_1 (V12.7.0.0) Fri May  5 23:32:50 2017


Log for 'maxGrCom' Clone_1 (V12.7.0.0) Fri May  5 23:32:50 2017


Log for 'maxGrCom' Clone_1 (V12.7.0.0) Fri May  5 23:32:50 2017


Log for 'maxGrCom' Clone_1 (V12.7.0.0) Fri May  5 23:32:51 2017


Log for 'maxGrCom' Clone_1 (V12.7.0.0) Fri May  5 23:32:53 2017


Log for 'maxGrCom' Clone_1 (V12.7.0.0) Fri May  5 23:32:53 2017


Log for 'maxGrCom' Clone_1 (V12.7.0.0) Fri May  5 23:32:54 2017


Log for 'maxGrCom' Clone_1 (V12.7.0.0) Fri May  5 23:32:54 2017


Log for 'maxGrCom' Clone_1 (V12.7.0.0) Fri May  5 23:32:54 2017


Log for 'maxGrCom' Clone_1 (V12.7.0.0) Fri May  5 23:32:55 2017


Log for 'maxGrCom' Clone_1 (V12.7.0.0) Fri May  5 23:32:55 2017


Log for 'maxGrCom' Clone_1 (V12.7.0.0) Fri May  5 23:32:55 2017


Log for 'maxGrCom' Clone_1 (V12.7.0.0) Fri May  5 23:32:55 2017


Log for 'maxGrCom' Clone_1 (V12.7.0.0) Fri May  5 23:32:55 2017


Log for 'maxGrCom' Clone_1 (V12.7.0.0) Fri May  5 23:32:56 2017


Log for 'maxGrCom' Clone_1 (V12.7.0.0) Fri May  5 23:32:56 2017


Log for 'maxGrCom' Clone_1 (V12.7.0.0) Fri May  5 23:32:56 2017


Log for 'maxGrCom' Clone_1 (V12.7.0.0) Fri May  5 23:32:57 2017


Log for 'maxGrCom' Clone_1 (V12.7.0.0) Fri May  5 23:32:58 2017


Log for 'maxGrCom' Clone_1 (V12.7.0.0) Fri May  5 23:32:58 2017
