# Supplementary material for: SteadyCom: Predicting microbial abundances while ensuring community stability
Source: PLoS Comput Biol. 2017 May 15;13(5):e1005539. doi: 10.1371/journal.pcbi.1005539 (PMC5448816; doi:10.1371/journal.pcbi.1005539)
Supplement: S1 Dataset — (ZIP) [file pcbi.1005539.s018.zip › S1 Dataset/exampleScripts/simFigure2.m]

%add the required paths
pCur = strsplit(pwd,filesep);
pCur = [strjoin(pCur(1:end-1),filesep),filesep 'SteadyCom'];
addpath(genpath(pCur));

%directory for the file to be saved and loaded
directory = sprintf('..%1$sresults%1$s',filesep);
%path and file name to save the simulation results (save a new file)
saveName = [directory 'simFig2.mat'];
%perform simulation or not
simulation = true;

if simulation
    %path and file name to load the simulation results and plot graphs
    %(default the original file ../results/simFig2_o.mat)
    loadName = saveName;
else
    loadName = [directory 'simFig2_o.mat'];
end

if simulation
    exRate = 1;%maximum uptake rate for cross feeding AAs
    
    load(sprintf('..%1$smodels%1$sEc_iAF1260.mat',filesep),'Ec')
    %add Met export reaction
    Ec = addReaction(Ec,{'METt3pp',''},'met-L[c] + h[c] => met-L[p] + h[p]');
    nSp = 4;
    %KO for auxotrophy
    argH = findRxnIDs(Ec,'ARGSL');
    lysA = findRxnIDs(Ec,'DAPDC');
    metA = findRxnIDs(Ec, 'HSST');
    ilvE = findRxnIDs(Ec,'PPNDH');
    %KO for inability to export
    argO = findRxnIDs(Ec, 'ARGt3pp');%Evidence for an arginine exporter encoded by yggA (argO) that is regulated by the LysR-type transcriptional regulator ArgP in Escherichia coli.
    lysO = findRxnIDs(Ec, 'LYSt3pp');%Distinct paths for basic amino acid export in Escherichia coli: YbjE (LysO) mediates export of L-lysine
    yjeH = findRxnIDs(Ec, 'METt3pp');%YjeH is a novel L-methionine and branched chain amino acids exporter in Escherichia coli
    yddG = findRxnIDs(Ec,'PHEt2rpp');%YddG from Escherichia coli promotes export of aromatic amino acids.
    
    Ec1 = Ec;
    %Auxotrophic for Lys and Met, not exporting Phe
    Ec1.lb(lysA)=0;
    Ec1.ub(lysA)=0;
    Ec1.lb(metA)=0;
    Ec1.ub(metA)=0;
    Ec1.lb(yddG)=0;
    Ec1.ub(yddG)=0;
    %Auxotrophic for Arg and Phe, not exporting Met
    Ec2 = Ec;
    Ec2.lb(argH)=0;
    Ec2.ub(argH)=0;
    Ec2.lb(yjeH)=0;
    Ec2.ub(yjeH)=0;
    Ec2.lb(ilvE)=0;
    Ec2.ub(ilvE)=0;
    %Auxotrophic for Arg and Phe, not exporting Lys
    Ec3 = Ec;
    Ec3.lb(argH)=0;
    Ec3.ub(argH)=0;
    Ec3.lb(lysO)=0;
    Ec3.ub(lysO)=0;
    Ec3.lb(ilvE)=0;
    Ec3.ub(ilvE)=0;
    %Auxotrophic for Lys and Met, not exporting Arg
    Ec4 = Ec;
    Ec4.lb(argO)=0;
    Ec4.ub(argO)=0;
    Ec4.lb(lysA)=0;
    Ec4.ub(lysA)=0;
    Ec4.lb(metA)=0;
    Ec4.ub(metA)=0;
    
    %create community model
    options.spBm = repmat({'Ec_biomass_iAF1260_core_59p81M'},4,1);
    options.spAbbr = {'Ec1','Ec2','Ec3','Ec4'};
    options.spATPM = repmat({'ATPM'},4,1);
    options.metExId = '[e]';
    [EcCom,infoCom,indCom] = createCommModel({Ec1;Ec2;Ec3;Ec4},options);
    clear options
    clear Ec Ec1 Ec2 Ec3 Ec4
    %assign the original uptake rates as community uptake rates
    EcCom.ub(EcCom.indCom.EXcom(:,1)) = abs(EcCom.lb(EcCom.indCom.EXsp(:,1)));
    %all relevant AA exchange reactions
    AAex.argEx1 = findRxnIDs(EcCom,'EX_arg_L(e)_Ec1');
    AAex.metEx1 = findRxnIDs(EcCom,'EX_met_L(e)_Ec1');
    AAex.lysEx1 = findRxnIDs(EcCom,'EX_lys_L(e)_Ec1');
    AAex.pheEx1 = findRxnIDs(EcCom,'EX_phe_L(e)_Ec1');
    AAex.argEx2 = findRxnIDs(EcCom,'EX_arg_L(e)_Ec2');
    AAex.metEx2 = findRxnIDs(EcCom,'EX_met_L(e)_Ec2');
    AAex.lysEx2 = findRxnIDs(EcCom,'EX_lys_L(e)_Ec2');
    AAex.pheEx2 = findRxnIDs(EcCom,'EX_phe_L(e)_Ec2');
    AAex.argEx3 = findRxnIDs(EcCom,'EX_arg_L(e)_Ec3');
    AAex.metEx3 = findRxnIDs(EcCom,'EX_met_L(e)_Ec3');
    AAex.lysEx3 = findRxnIDs(EcCom,'EX_lys_L(e)_Ec3');
    AAex.pheEx3 = findRxnIDs(EcCom,'EX_phe_L(e)_Ec3');
    AAex.argEx4 = findRxnIDs(EcCom,'EX_arg_L(e)_Ec4');
    AAex.metEx4 = findRxnIDs(EcCom,'EX_met_L(e)_Ec4');
    AAex.lysEx4 = findRxnIDs(EcCom,'EX_lys_L(e)_Ec4');
    AAex.pheEx4 = findRxnIDs(EcCom,'EX_phe_L(e)_Ec4');
    name1 = {'arg';'met';'lys';'phe'};
    name2 = {'1';'2';'3';'4'};
    AAid = zeros(16,1);
    for j = 1:4
        for k = 1:4
            AAid((j-1)*4+k) = AAex.([name1{k} 'Ex' name2{j}]);
            %eval(['AAid((j-1)*4+k) = ' name1{k} 'Ex' name2{j} ';']);
        end
    end
    %allow production of anything for each member
    EcCom.ub(EcCom.indCom.EXsp(:,1)) = 1000;
    EcCom.ub(EcCom.indCom.EXsp(:,2)) = 1000;
    EcCom.ub(EcCom.indCom.EXsp(:,3)) = 1000;
    EcCom.ub(EcCom.indCom.EXsp(:,4)) = 1000;
    
    %organism-specific AA uptake rates
    %Only allow to take up what one is auxotrophic for
    EcCom.lb(AAex.argEx1) = 0;
    EcCom.lb(AAex.lysEx1) = -exRate;
    EcCom.lb(AAex.metEx1) = -exRate;
    EcCom.ub(AAex.pheEx1) = 0;
    
    EcCom.lb(AAex.argEx2) = -exRate;
    EcCom.lb(AAex.lysEx2) = 0;
    EcCom.ub(AAex.metEx2) = 0;
    EcCom.lb(AAex.pheEx2) = -exRate;
    
    EcCom.lb(AAex.argEx3) = -exRate;
    EcCom.ub(AAex.lysEx3) = 0;
    EcCom.lb(AAex.metEx3) = 0;
    EcCom.lb(AAex.pheEx3) = -exRate;
    
    EcCom.ub(AAex.argEx4) = 0;
    EcCom.lb(AAex.lysEx4) = -exRate;
    EcCom.lb(AAex.metEx4) = -exRate;
    EcCom.lb(AAex.pheEx4) = 0;
    
    %option structure for FVAComCplex
    options = struct();
    options.feasCrit = 1;
    options.optBMpercent = 100;
    options.verbFlag = 3;
    %initial guess for growth rate
    options.GRguess = 0.5;
    %tolerance for final growth rate
    options.GRtol = 1e-6;
    %FVA on the abundance of each member
    options.rxnNameList = (numel(EcCom.lb) + 1:numel(EcCom.lb) + 4);
    %return also the AA exchange fluxes
    options.rxnFluxList = [(numel(EcCom.lb) + 1:numel(EcCom.lb) + 4)';...
        EcCom.indCom.spBm(:); AAid(:)];
    options.optGRpercent = 89:0.1:100;
    fprintf('Perform FVA under the SteadyCom framework...\n');
    [fvaComMin,fvaComMax,~,~, GRvector, result] = SteadyComFVACplex(EcCom,options);
    
    optGRpercentFBA = [89:2:99 99.1:0.1:100];
    nGr = numel(optGRpercentFBA);
    [fvaFBAMin,fvaFBAMax] = deal(zeros(numel(options.rxnNameList), nGr));
    EcCom.c(:) = 0;
    EcCom.c(EcCom.indCom.spBm) = 1;
    EcCom.csense = char('E'*ones(1,numel(EcCom.mets)));
    fprintf('Perform FVA under the joint FBA framework...\n');
    s = optimizeCbModel(EcCom);
    grFBA = s.f;
    for jGr = 1:nGr
        fprintf('Growth rate %.4f :\n', grFBA * optGRpercentFBA(jGr)/100);
        [fvaFBAMin(:,jGr),fvaFBAMax(:,jGr)] = fluxVariability(EcCom,optGRpercentFBA(jGr),'max',EcCom.infoCom.spBm,2);
    end
    save(saveName,'EcCom','options','fvaFBAMin','fvaFBAMax',...
        'fvaComMin','fvaComMax','GRvector','result','grFBA','optGRpercentFBA');

end
%% plot the results

load(loadName);
grComV = result.GRmax * options.optGRpercent/100;
lgLabel = {'{\itEc1 }';'{\itEc2 }';'{\itEc3 }';'{\itEc4 }'};

col = [95 135 255; 255 0 0; 0 235 0; 235 135 255]/255;
f = figure;
ax(1) = subplot(1,2,1);
hold on
x = [grComV(:); flipud(grComV(:))];
for j = 1:4
    y = [fvaComMin(j,:), fliplr(fvaComMax(j,:))];
    p(j,1) = plot(x,y,'LineWidth',2);
    p(j,1).Color = col(j,:);
end
tl(1) = title('\underline{SteadyCom}','Interpreter', 'latex');
tl(1).Position = [0.7 1.01 0];
set(gca,'XTick',0.66:0.02:0.74)
set(gca,'YTick',0:0.2:1)
xlim([0.66 0.74])
ylim([0 1])

lg = legend(lgLabel);
lg.Box = 'off';
yl(1) = ylabel('Relative abundance');
xl(1) = xlabel('Community growth rate (h^{-1})');

grFBAV = grFBA * optGRpercentFBA/100;
x = [grFBAV(:); flipud(grFBAV(:))];
ax(2) = subplot(1,2,2);
hold on
%plot j=1:2 only because 3:4 overlap with 1:2
for j = 1:2
    y = [fvaFBAMin(j,:), fliplr(fvaFBAMax(j,:))]./x';
    %it is possible some values > 1 because the total biomass produced is
    %only bounded below when calling fluxVariability. Would be strictly
    %equal to 1 if sum(biomass) = optGRpercentFBA(jGr) * grFBA is
    %constrained. Treat them as 1.
    y(y>1) = 1;
    p(j,2)= plot(x,y,'LineWidth',2);
    p(j,2).Color = col(j,:);
end
tl(2) = title('\underline{Joint FBA}','Interpreter', 'latex');
tl(2).Position = [0.55 1.01 0];
set(gca,'XTick',0.52:0.02:0.58)
set(gca,'YTick',0:0.2:1)
xlim([0.52 0.58])
ylim([0 1])
xl(2) = xlabel('Community growth rate (h^{-1})');
yl(2) = ylabel('Relative abundance');
ax(1).Position = [0.1 0.18 0.32 0.72];
ax(2).Position = [0.52 0.18 0.32 0.72];
lg.Position=[0.88 0.65 0.1 0.27];
f.Position(3:4) = [670 215];
