# Supplementary material for: SteadyCom: Predicting microbial abundances while ensuring community stability
Source: PLoS Comput Biol. 2017 May 15;13(5):e1005539. doi: 10.1371/journal.pcbi.1005539 (PMC5448816; doi:10.1371/journal.pcbi.1005539)
Supplement: S1 Dataset — (ZIP) [file pcbi.1005539.s018.zip › S1 Dataset/exampleScripts/simFigure3.m]

%add the required paths
pCur = strsplit(pwd,filesep);
pCur = strjoin(pCur(1:end-1),filesep);
addpath(genpath(pCur));

%directory for the file to be saved and loaded
directory = sprintf('..%1$sresults%1$s',filesep);
%path and file name to save the simulation results (save a new file)
saveName = [directory 'simFig3.mat'];
%No of threads to use. Need parallel computing toolbox if > 1
threads = 1;
%perform simulation or not
simulation = true;

if simulation
    %path and file name to load the simulation results and plot graphs
    %(default load the original file ../results/simFig4BC_o.mat)
    loadName = saveName;
else
    loadName = [directory 'simFig3_o.mat'];
end

if simulation
    exRate = 1;
    
    load(sprintf('..%1$smodels%1$sEc_iAF1260.mat',filesep),'Ec')
    %add Met export reaction
    Ec = addReaction(Ec,{'METt3pp',''},'met-L[c] + h[c] => met-L[p] + h[p]');
    nSp = 4;
    %KO for auxotrophy
    argH = findRxnIDs(Ec,'ARGSL');
    lysA = findRxnIDs(Ec,'DAPDC');
    metA = findRxnIDs(Ec, 'HSST');
    ilvE = findRxnIDs(Ec,'PPNDH');
    %KO for inability to export
    argO = findRxnIDs(Ec, 'ARGt3pp');%Evidence for an arginine exporter encoded by yggA (argO) that is regulated by the LysR-type transcriptional regulator ArgP in Escherichia coli.
    lysO = findRxnIDs(Ec, 'LYSt3pp');%Distinct paths for basic amino acid export in Escherichia coli: YbjE (LysO) mediates export of L-lysine
    yjeH = findRxnIDs(Ec, 'METt3pp');%YjeH is a novel L-methionine and branched chain amino acids exporter in Escherichia coli
    yddG = findRxnIDs(Ec,'PHEt2rpp');%YddG from Escherichia coli promotes export of aromatic amino acids.
    
    Ec1 = Ec;
    %Auxotrophic for Lys and Met, not exporting Phe
    Ec1.lb(lysA)=0;
    Ec1.ub(lysA)=0;
    Ec1.lb(metA)=0;
    Ec1.ub(metA)=0;
    Ec1.lb(yddG)=0;
    Ec1.ub(yddG)=0;
    %Auxotrophic for Arg and Phe, not exporting Met
    Ec2 = Ec;
    Ec2.lb(argH)=0;
    Ec2.ub(argH)=0;
    Ec2.lb(yjeH)=0;
    Ec2.ub(yjeH)=0;
    Ec2.lb(ilvE)=0;
    Ec2.ub(ilvE)=0;
    %Auxotrophic for Arg and Phe, not exporting Lys
    Ec3 = Ec;
    Ec3.lb(argH)=0;
    Ec3.ub(argH)=0;
    Ec3.lb(lysO)=0;
    Ec3.ub(lysO)=0;
    Ec3.lb(ilvE)=0;
    Ec3.ub(ilvE)=0;
    %Auxotrophic for Lys and Met, not exporting Arg
    Ec4 = Ec;
    Ec4.lb(argO)=0;
    Ec4.ub(argO)=0;
    Ec4.lb(lysA)=0;
    Ec4.ub(lysA)=0;
    Ec4.lb(metA)=0;
    Ec4.ub(metA)=0;
    
    %create community model
    options.spBm = repmat({'Ec_biomass_iAF1260_core_59p81M'},4,1);
    options.spAbbr = {'Ec1','Ec2','Ec3','Ec4'};
    options.spATPM = repmat({'ATPM'},4,1);
    options.metExId = '[e]';
    [EcCom,infoCom,indCom] = createCommModel({Ec1;Ec2;Ec3;Ec4},options);
    clear options
    clear Ec Ec1 Ec2 Ec3 Ec4
    %assign the original uptake rates as community uptake rates
    EcCom.ub(EcCom.indCom.EXcom(:,1)) = abs(EcCom.lb(EcCom.indCom.EXsp(:,1)));
    %all relevant AA exchange reactions
    AAex.argEx1 = findRxnIDs(EcCom,'EX_arg_L(e)_Ec1');
    AAex.metEx1 = findRxnIDs(EcCom,'EX_met_L(e)_Ec1');
    AAex.lysEx1 = findRxnIDs(EcCom,'EX_lys_L(e)_Ec1');
    AAex.pheEx1 = findRxnIDs(EcCom,'EX_phe_L(e)_Ec1');
    AAex.argEx2 = findRxnIDs(EcCom,'EX_arg_L(e)_Ec2');
    AAex.metEx2 = findRxnIDs(EcCom,'EX_met_L(e)_Ec2');
    AAex.lysEx2 = findRxnIDs(EcCom,'EX_lys_L(e)_Ec2');
    AAex.pheEx2 = findRxnIDs(EcCom,'EX_phe_L(e)_Ec2');
    AAex.argEx3 = findRxnIDs(EcCom,'EX_arg_L(e)_Ec3');
    AAex.metEx3 = findRxnIDs(EcCom,'EX_met_L(e)_Ec3');
    AAex.lysEx3 = findRxnIDs(EcCom,'EX_lys_L(e)_Ec3');
    AAex.pheEx3 = findRxnIDs(EcCom,'EX_phe_L(e)_Ec3');
    AAex.argEx4 = findRxnIDs(EcCom,'EX_arg_L(e)_Ec4');
    AAex.metEx4 = findRxnIDs(EcCom,'EX_met_L(e)_Ec4');
    AAex.lysEx4 = findRxnIDs(EcCom,'EX_lys_L(e)_Ec4');
    AAex.pheEx4 = findRxnIDs(EcCom,'EX_phe_L(e)_Ec4');
    name1 = {'arg';'met';'lys';'phe'};
    name2 = {'1';'2';'3';'4'};
    AAid = zeros(16,1);
    for j = 1:4
        for k = 1:4
            AAid((j-1)*4+k) = AAex.([name1{k} 'Ex' name2{j}]);
            %eval(['AAid((j-1)*4+k) = ' name1{k} 'Ex' name2{j} ';']);
        end
    end
    %allow production of anything for each member
    EcCom.ub(EcCom.indCom.EXsp(:,1)) = 1000;
    EcCom.ub(EcCom.indCom.EXsp(:,2)) = 1000;
    EcCom.ub(EcCom.indCom.EXsp(:,3)) = 1000;
    EcCom.ub(EcCom.indCom.EXsp(:,4)) = 1000;
    
    %organism-specific AA uptake rates
    %Only allow to take up what one is auxotrophic for
    EcCom.lb(AAex.argEx1) = 0;
    EcCom.lb(AAex.lysEx1) = -exRate;
    EcCom.lb(AAex.metEx1) = -exRate;
    EcCom.ub(AAex.pheEx1) = 0;
    
    EcCom.lb(AAex.argEx2) = -exRate;
    EcCom.lb(AAex.lysEx2) = 0;
    EcCom.ub(AAex.metEx2) = 0;
    EcCom.lb(AAex.pheEx2) = -exRate;
    
    EcCom.lb(AAex.argEx3) = -exRate;
    EcCom.ub(AAex.lysEx3) = 0;
    EcCom.lb(AAex.metEx3) = 0;
    EcCom.lb(AAex.pheEx3) = -exRate;
    
    EcCom.ub(AAex.argEx4) = 0;
    EcCom.lb(AAex.lysEx4) = -exRate;
    EcCom.lb(AAex.metEx4) = -exRate;
    EcCom.lb(AAex.pheEx4) = 0;
    
    %option structure for POAComCplex
    options = struct();
    options.feasCrit = 1;
    options.optBMpercent = 99.9;
    options.verbFlag = 3;
    options.GRguess = 0.5;
    options.GRtol = 1e-6;
    options.threads = threads;
    %Analyze the abundance of each member
    options.rxnNameList = (numel(EcCom.lb) + 1:numel(EcCom.lb) + 4);
    options.savePOA = [directory 'POA' filesep 'EcCom'];
    options.optGRpercent = [99.9 99 90 75 50 0];
    %Use small step sizes when getting close to either ends of the flux range
    a = 0.001*(1000.^((0:20)/20));
    options.Nstep = sort([a (1-a)]);
    %Pairwise POA
    [POAtable, fluxRange, Stat, GRvector] = SteadyComPOACplex(EcCom,options);
    save(saveName,'POAtable','fluxRange','Stat','GRvector','options','EcCom')
end
%% plot the results
load(loadName);
figure('Position',[325   588   400  330]);
nSp = 4;
load(loadName);

spLab = {'{\it Ec1 }';'{\it Ec2 }';'{\it Ec3 }';'{\it Ec4 }'};
mark = {'A','B','D','C','E','F'};
if exist('ax','var')
    delete(ax);
end
nPlot = 0;
for j = 1:nSp
    for k = 1:nSp
        if k > j
            nPlot = nPlot + 1;
            ax(j,k) = subplot(nSp-1,nSp-1,(k-2)*(nSp-1)+j);
            hold on
            for p = 1:size(POAtable{1,1},3)
                x = [POAtable{j,j}(:,:,p);POAtable{j,j}(end:-1:1,:,p);...
                    POAtable{j,j}(1,1,p)];
                y = [POAtable{j,k}(:,1,p);POAtable{j,k}(end:-1:1,2,p);...
                        POAtable{j,k}(1,1,p)];
                x = x(~isnan(y));
                y = y(~isnan(y));
                plot(x,y,'LineWidth',2)
                set(gca,'XScale','log')
                set(gca,'YScale','log')
                xlim([0.001 1])
                ylim([0.001 1])
                set(gca,'XTick',[0.001 0.01 0.1 1])
                set(gca,'YTick',[0.001 0.01 0.1 1])
                h = gca;
                h.YAxis.MinorTickValues=[];
                h.XAxis.MinorTickValues=[];
                h.TickLength = [0.03 0.01];
            end
            xlabel(spLab{j});
            ylabel(spLab{k});
            tx(j,k) = text(10^(-5),10^(0.1),mark{nPlot},'FontSize',12,'FontWeight','bold');
        elseif k < j
            if ~isempty(POAtable{j,k})
                for p = 1:size(POAtable{1,1},3)-1
                    x = [POAtable{j,k}(:,1,p);POAtable{j,k}(end:-1:1,2,p);...
                        POAtable{j,k}(1,1,p)];
                    y = [POAtable{j,j}(:,:,p);POAtable{j,j}(end:-1:1,:,p);...
                        POAtable{j,j}(1,:,p)];
                    x = x(~isnan(y));
                    y = y(~isnan(y));
                    plot(x,y);
                    set(gca,'XScale','log')
                    set(gca,'YScale','log')
                    xlim([0.001 1])
                    ylim([0.001 1])
                    set(gca,'XTick',[0.001 0.01 0.1 1])
                    set(gca,'YTick',[0.001 0.01 0.1 1])
                end
            end
        end
    end
end
lg = legend({'99.9%';'99%';'90%';'75%';'50%'});
lg.Position = [0.7246 0.6380 0.1700 0.2015];
lg.Box='off';
subplot(3,3,3,'visible','off');
t = text(0.2,0.8,{'% maximum';'growth rate'});
for j = 1:nSp
    for k = 1:nSp
        if k>j
            ax(j,k).Position = [0.15 + (j-1)*0.3, 0.8 - (k-2)*0.3, 0.16, 0.17];
            ax(j,k).Color = 'none';
        end
    end
end
