# Supplementary material for: SteadyCom: Predicting microbial abundances while ensuring community stability
Source: PLoS Comput Biol. 2017 May 15;13(5):e1005539. doi: 10.1371/journal.pcbi.1005539 (PMC5448816; doi:10.1371/journal.pcbi.1005539)
Supplement: S1 Dataset — (ZIP) [file pcbi.1005539.s018.zip › S1 Dataset/exampleScripts/simFigure4.m]

%add the required paths
pCur = strsplit(pwd,filesep);
pCur = strjoin(pCur(1:end-1),filesep);
addpath(genpath(pCur));

%directory for the file to be saved and loaded
directory = sprintf('..%1$sresults%1$s',filesep);
%path and file name to save the simulation results (save a new file)
saveName = [directory 'simFig4BC.mat'];
%perform simulation or not
simulation = true;

if simulation
    %path and file name to load the simulation results and plot graphs
    %(default load the original file ../results/simFig4BC_o.mat)
    loadName = saveName;
else 
    loadName = [directory 'simFig4BC_o.mat'];
end

if simulation
    %% Simulate at different maximum specific fiber uptake rate of B. thetaiotaomicron
    %load the 9-species gut microbiota model
    load(sprintf('..%1$smodels%1$smodel9.mat',filesep))
    %The uptake rates stored in the model represent the nutrients in the 
    %estimated average American diet after 90%, 97% and 90% of the amino 
    %acids, carbohydrates and fatty acids are absorbed by the host,
    %respectively.

    n = size(model9.S,2);
    %number of member organisms
    nSp = numel(model9.infoCom.spAbbr);
    %[max fiber UT of B. thetaiotaomicron; max fiber UT of F. prausnittzi]
    carbonUTmax = [1:30;5*ones(1,30)];
    
    %option structure for FVAComCplex
    options = struct();
    %For the constraint on specific fiber uptake rate
    options.MCmode = sparse(n+nSp,2);
    options.MCrhs = [0;0];
    %constraint the negative part of all flux variables, i.e. uptake flux only
    options.feasCrit = 1;
    options.GRguess = 0.05;
    options.GRtol = 1e-6;
    options.minNorm = 0;
    options.verbFlag = 3;
    options.optGRpercent = 100;
    options.optBMpercent = 100;
    %fiber uptake rxns of B. thetaiotaomicron
    BtF = {'EX_amannan140[u]tr_Bt';'EX_pect[u]tr_Bt';...
        'EX_pecticgal[u]tr_Bt';'EX_arabinan101[u]tr_Bt';'EX_arabinogal[u]tr_Bt';...
        'EX_homogal[u]tr_Bt';'EX_inulin[u]tr_Bt';'EX_kesto[u]tr_Bt';...
        'EX_rhamnogalurII[u]tr_Bt';'EX_rhamnogalurI[u]tr_Bt';...
        'EX_kestopt[u]tr_Bt';'EX_kestottr[u]tr_Bt'};
    %carbohydrate exchange rxns of B. thetaiotaomicron (including fiber-derived substrates)
    BtCB = {'EX_amylose300[u]tr_Bt';'EX_arab-L[u]tr_Bt';'EX_fru[u]tr_Bt';...
        'EX_fuc-L[u]tr_Bt';'EX_gal[u]tr_Bt';'EX_galur[u]tr_Bt';'EX_glc-D[u]tr_Bt';...
        'EX_glcur[u]tr_Bt';'EX_glycogen1500[u]tr_Bt';'EX_lcts[u]tr_Bt';...
        'EX_malt[u]tr_Bt';'EX_man[u]tr_Bt';'EX_rmn[u]tr_Bt';'EX_starch1200[u]tr_Bt';...
        'EX_strch1[u]tr_Bt';'EX_strch2[u]tr_Bt';'EX_sucr[u]tr_Bt';'EX_xyl-D[u]tr_Bt'};
    %fiber uptake rxns of F. prausnitzii (for constraining the total fiber
    %uptake)
    FpF = {'IEX_pect[u]tr_Fp';'IEX_inulin[u]tr_Fp';'IEX_kesto[u]tr_Fp';...
        'IEX_kestopt[u]tr_Fp';'IEX_kestottr[u]tr_Fp'};
    %the corresponding rxn IDs
    BtFid = findRxnIDs(model9,BtF);
    BtCBid = findRxnIDs(model9,BtCB);
    FpFid = findRxnIDs(model9,FpF);
    %the corresponding community met IDs
    [~,BtFCom] = ismember(BtF,model9.infoCom.EXsp(:,1));
    [~,BtCBCom] = ismember(BtCB,model9.infoCom.EXsp(:,1));
    [~,FpFCom] = ismember(FpF,model9.infoCom.EXsp(:,2));
    %number of carbons in each carbohydrate and dietary fiber
    carbonNum = {'14glucan[u]',36;'amannan140[u]',840;'amylose300[u]',1800;...
        'arab-L[u]',5;'arabinan101[u]',509;'arabinogal[u]',3862;'fru[u]',6;...
        'fuc-L[u]',6;'gal[u]',6;'galur[u]',6;'glc-D[u]',6;'glcur[u]',6;...
        'glycogen1500[u]',9000;'homogal[u]',660;'inulin[u]',180;'kesto[u]',18;...
        'kestopt[u]',30;'kestottr[u]',24;'lcts[u]',12;'malt[u]',12;'man[u]',6;...
        'pect[u]',2535;'pecticgal[u]',597;'rhamnogalurII[u]',317;...
        'rhamnogalurI[u]',5840;'rmn[u]',6;'starch1200[u]',7200;'strch1[u]',66;...
        'strch2[u]',18;'sucr[u]',12;'xyl-D[u]',5};
    %sort carbonNum in the order of community metabolites
    carbonNumCom = zeros(numel(model9.infoCom.Mcom),1);
    [~,id] = ismember(carbonNum(:,1),model9.infoCom.Mcom);
    carbonNumCom(id) = cell2mat(carbonNum(:,2));
    %target matrix for FVA analysis [(n + nSp) x N_target matrix]:
    %column 1 - 9: biomass reaction of each member
    %column 10: total dietary fiber exchange by B. thetaiotaomicron in C-mmol
    %column 11: total carbohydrate exchange by B. thetaiotaomicron in C-mmol
    row = [index.spBm(:);BtFid;BtCBid];
    col = [1:nSp,(nSp+1)*ones(1,numel(BtF)),(nSp+2)*ones(1,numel(BtCBid))];
    entry = [ones(nSp,1);carbonNumCom([BtFCom; BtCBCom])];
    options.rxnNameList = sparse(row,col,entry,n+nSp,nSp+2);
    %Fluxes to be returned along with each FVA results
    options.rxnFluxList = model9.rxns(any(options.rxnNameList(1:n,:),2));
    if ~exist(sprintf('..%1$sresults',filesep),'dir')
        mkdir(sprintf('..%1$sresults',filesep))
    end
    first = true;
    [minFlux,maxFlux] = deal(zeros(size(options.rxnNameList,2),size(carbonUTmax,2)));
    [minFD,maxFD] = deal(zeros(numel(options.rxnFluxList),size(options.rxnNameList,2),size(carbonUTmax,2)));
    GR = zeros(1,size(carbonUTmax,2));
    for jC = 1:size(carbonUTmax,2)
        fprintf(['\nmax. specific fiber uptake rate (mmol/gdw/hr):\n'...
            'B. thetaiotaomicron: %2d\t\tF. prausnittzi: %2d\n'], carbonUTmax(:,jC));
        %constraint on specific fiber uptake rate for both 
        %B. thetaiotaomicron and F. prausnitzii
        % sum(C_i * V^k_i) - C_total * X <= 0
        %Constraint matrix:
        % C_i / C_total for each V^k_i, -1 for each X^k
        options.MC = sparse([BtFid; n + 1; FpFid; n+2], ...
            [ones(numel(BtFid) + 1,1); 2*ones(numel(FpFid) + 1,1)],...
            [carbonNumCom(BtFCom) / carbonUTmax(1,jC); -1; ...
            carbonNumCom(FpFCom) / carbonUTmax(2,jC); -1], n + nSp, 2);
        if first
            %variable type: 2 for constraining the negative part of the flux only
            options.MCmode(options.MC > 0) = 2;
            first = false;
        end
        [minFlux(:,jC),maxFlux(:,jC),minFD(:,:,jC),maxFD(:,:,jC), GR(jC), result(jC)] = SteadyComFVACplex(model9,options,[]);
        save(saveName,'minFlux','maxFlux','minFD','maxFD','GR','result','jC','options','carbonUTmax','nSp');
    end
end

%% plot results (Figure 4B,C)
load(loadName);
clear ax f yl xl t
f = figure('Position', [358 123 532 499]);
ax(1) = axes('Position',[0.15 0.6 0.8 0.38]);
%plot the minimum biomass production (=growth rate x relative abundance)
Bm = minFlux([1 2 8 4 7],:)';
%get the accumulated data to plot the filled graph
BmAcc = zeros(size(Bm));
for j = 1:size(BmAcc,2)
    BmAcc(:,j) = GR(:) - sum(Bm(:,1:j),2);
end
BmAcc = [GR(:) BmAcc zeros(numel(GR),1)];
x = carbonUTmax(1,:);
%color
col = [0 0 1; ...
    1 0 0; ...
    1 0.5 0.;...
    [0 0.7 0.9];...
    [1 0 1];...
    [1 0 1]];
hold on
%plot the filled graph
for j = 1:size(BmAcc,2)-2
    f = fill([x x(end:-1:1) x(1)], [BmAcc(:,j); BmAcc(end:-1:1,j+1); BmAcc(1,j)],col(j,:));
    f.EdgeColor=col(j,:);
%     f.FaceAlpha = 0.7;
    f.LineWidth = 1;
end
plot(x,GR,'-k','LineWidth',3);
textPos = [10 0.07;...
    1 0.02;...
    1 0.003;...
    17 0.045;...
    15 0.02];
lgText = {'{\itB. thetaiotaomicron }','{\itF. prausnitzii }','{\itE. rectale }','{\itS. thermophilus }','{\itE. faecalis }'};
t = cell(5,1);
for j = 1:5
    t{j} = text(textPos(j,1), textPos(j,2), lgText{j},'FontSize',16);
    t{j}.Color = [1 1 1];
end
xlim([1 30])
ylim([0 0.082])
yl(1) = ylabel({'Community growth rate';'(h^{-1})'});
ax.XAxis.FontSize=12;
ax.YAxis.FontSize=12;
yl(1).Position(1) = -1.5;
ax(2) = axes('Position',[0.15 0.15 0.8 0.38]);
%maxFlux(nSp+1,:): min fiber uptake (-ve for uptake, +ve for production)
%minFlux(nSp+2,:): max carbohydrate uptake/min carbohydrate production (-ve for uptake, +ve for production)
%    Since some of the fiber-derived substrates (FDSs, e.g., glucose, fructose) are
%    also in the medium and can also be derived from other carbohydrate sources
%    (e.g. glycogen). Positive min carbohydrate production suggest that
%    true export of FDSs by breaking down dietary fiber
UT = [-maxFlux(nSp+1,:)' ,minFlux(nSp+2,:)'];
col = [0 0.4470 0.7410; 0.8500 0.3250 0.0980];
p=plot(x,UT,'LineWidth',2);
for j = 1:numel(p)
    p(j).Color = col(j,:);
end

xl = xlabel({' Maximum specific FUR of {\itB. thetaiotaomicron} ';'(C-mmol gdw^{-1}h^{-1})'});
yl(2) = ylabel({'Aggregate exchange flux';'(C-mmol h^{-1})'});
ax(2).XAxis.FontSize=12;
ax(2).YAxis.FontSize=12;
ax(2).Box = 'off';
lgText = {'Fiber uptake','FDS export'};
lg = legend(lgText);
lg.Position = [0.7669 0.2555 0.1259 0.1091];
lg.Box = 'off';
yl(2).Position(1) = -2.5;
ylim([-0.2 7])
xl.Position(2) = ax(2).YLim(1)-(ax(2).YLim(2)-ax(2).YLim(1))*0.18;
lg.FontSize = 10;
