# Supplementary material for: SteadyCom: Predicting microbial abundances while ensuring community stability
Source: PLoS Comput Biol. 2017 May 15;13(5):e1005539. doi: 10.1371/journal.pcbi.1005539 (PMC5448816; doi:10.1371/journal.pcbi.1005539)
Supplement: S1 Dataset — (ZIP) [file pcbi.1005539.s018.zip › S1 Dataset/models/model9_readme.txt]

model9.mat:

model9: the nine-species microbiota model in COBRA format                                       

Reaction names and species info are store in the 'info' variable:
info:                                                                            
  spBm:          spBm{k} the biomass reaction of info.speciesAbbr{k}                                        
  spATPM:        spATPM{k} the ATP maintenance reaction of info.speciesAbbr{k}                                            
  rxnSD:         all sink and demand reactions other than the community exchange reactions (EXcom)
  EXcom:         EXcom{i,1} the community uptake reaction for community metabolite info.metCom{i}
                 EXcom{i,2} the community production reaction for community metabolite info.metCom{i}
  EXsp:          EXsp{i,k} the species-community exchange reaction for community metabolite info.metCom{i}
  metCom:        community metabolites
  speciesAbbr:   species abbreviation, used in mets and rxns                       
                 to identify species-specific metabolites                          
  speciesName:   full name of each species        
  rxnSps:        rxnSps{j} is the abbreviation of species k (speciesAbbr{k}) 
                 if reaction j is of species k. 'com' for community exchange reactions    
  metSps:        metSps{i} is the abbreviation of species k (speciesAbbr{k}) 
                 if metabolite i is of species k. 'com' for community exchange reactions                 

The corresponding reaction indices are stored in the 'index' variable
index:                                                                           
  spBm:     reaction IDs for info.spBm
  spATPM:   reaction IDs for info.spATPM
  rxnSD:    reaction IDs for info.rxnSD 
  EXcom:    reaction IDs for info.EXcom                               
  EXsp:     reaction IDs for info.EXsp. EXsp(i,k) = 0 if info.EXsp{i,k} is empty          
  metCom:   metabolite IDs for info.metCom
  rxnSps:   index.rxnSps(j) = k implies that reaction j is of                      
            species info.speciesName{k}. = 0 for community exchange reactions    
  metSps:   index.metSps(i) = k implies that metabolite i is of                    
            species info.speciesName{k}. = 0 for community metabolites       


model9.xml:

Written using the latest COBRA toolbox (as of Jun 15, 2016) in the format of SBML 3.1 FBC version 2.
It was tested to be readable from Matlab using COBRA toolbox. 
Errors will occur during reading the SBML file because of the non-standard notation used in the chemical formulas. For metabolites without definite chemical formulas, instead of using ‘R’ groups as in the usual practice, names for the particular groups involving the use of the character ‘_’ were given, such as ‘Apo_acp’ for apo-[acyl-carrier-protein]. This is the cause of the error message. All such special names for specific groups abide the rule for writing chemical elements which starts with a capital letter followed by lowercase letter(s), except for the use of ‘_’. This practice allows for accurate mass balance and more informative chemical formulas.
The model read from the SBML file using Matlab has been checked to be correct.    
  
