# Supplementary material for: SteadyCom: Predicting microbial abundances while ensuring community stability
Source: PLoS Comput Biol. 2017 May 15;13(5):e1005539. doi: 10.1371/journal.pcbi.1005539 (PMC5448816; doi:10.1371/journal.pcbi.1005539)
Supplement: S1 Dataset — (ZIP) [file pcbi.1005539.s018.zip › S1 Dataset/models/TSV/model9_comEx.txt]

comm_mets	commUT	commEX	Bt	Fp	Kp	St	Ba	Ec	Ef	Er	Lc
12ethd[u]	UT_12ethd(u)	EX_12ethd(u)	EX_12ethd[u]tr_Bt
12ppd-R[u]	UT_12ppd-R(u)	EX_12ppd-R(u)	EX_12ppd-R[u]tr_Bt					EX_12ppd-R(e)_Ec
12ppd-S[u]	UT_12ppd-S(u)	EX_12ppd-S(u)	EX_12ppd-S[u]tr_Bt		EX_12ppd-S[u]tr_Kp			EX_12ppd-S(e)_Ec
13ppd[u]	UT_13ppd(u)	EX_13ppd(u)			EX_13ppd[u]tr_Kp
14glucan[u]	UT_14glucan(u)	EX_14glucan(u)			EX_14glucan[u]tr_Kp		EX_14glucan(e)_Ba	EX_14glucan(e)_Ec
15dap[u]	UT_15dap(u)	EX_15dap(u)			EX_15dap[u]tr_Kp			EX_15dap(e)_Ec	R_Ex_p15da__e_Ef
23camp[u]	UT_23camp(u)	EX_23camp(u)			EX_23camp[u]tr_Kp			EX_23camp(e)_Ec
23ccmp[u]	UT_23ccmp(u)	EX_23ccmp(u)			EX_23ccmp[u]tr_Kp			EX_23ccmp(e)_Ec
23cgmp[u]	UT_23cgmp(u)	EX_23cgmp(u)			EX_23cgmp[u]tr_Kp			EX_23cgmp(e)_Ec
23cump[u]	UT_23cump(u)	EX_23cump(u)			EX_23cump[u]tr_Kp			EX_23cump(e)_Ec
23dappa[u]	UT_23dappa(u)	EX_23dappa(u)			EX_23dappa[u]tr_Kp			EX_23dappa(e)_Ec
26dap-M[u]	UT_26dap-M(u)	EX_26dap-M(u)						EX_26dap-M(e)_Ec
2ddglcn[u]	UT_2ddglcn(u)	EX_2ddglcn(u)			EX_2ddglcn[u]tr_Kp			EX_2ddglcn(e)_Ec
2fuclac[u]	UT_2fuclac(u)	EX_2fuclac(u)	EX_2fuclac[u]tr_Bt
2mba[u]	UT_2mba(u)	EX_2mba(u)							R_Ex_2mbut__e_Ef
2omfuc[u]	UT_2omfuc(u)	EX_2omfuc(u)	EX_2omfuc[u]tr_Bt
2omxyl[u]	UT_2omxyl(u)	EX_2omxyl(u)	EX_2omxyl[u]tr_Bt
34dhpac[u]	UT_34dhpac(u)	EX_34dhpac(u)			EX_34dhpac[u]tr_Kp			EX_34dhpac(e)_Ec
3amp[u]	UT_3amp(u)	EX_3amp(u)			EX_3amp[u]tr_Kp			EX_3amp(e)_Ec
3cmp[u]	UT_3cmp(u)	EX_3cmp(u)			EX_3cmp[u]tr_Kp			EX_3cmp(e)_Ec
3ddlhept[u]	UT_3ddlhept(u)	EX_3ddlhept(u)	EX_3ddlhept[u]tr_Bt
3fuclac[u]	UT_3fuclac(u)	EX_3fuclac(u)	EX_3fuclac[u]tr_Bt
3gmp[u]	UT_3gmp(u)	EX_3gmp(u)			EX_3gmp[u]tr_Kp
3gmp_1[u]	UT_3gmp_1(u)	EX_3gmp_1(u)						EX_3gmp(e)_Ec
3hcinnm[u]	UT_3hcinnm(u)	EX_3hcinnm(u)			EX_3hcinnm[u]tr_Kp			EX_3hcinnm(e)_Ec
3hpp[u]	UT_3hpp(u)	EX_3hpp(u)						EX_3hpp(e)_Ec
3hpppn[u]	UT_3hpppn(u)	EX_3hpppn(u)			EX_3hpppn[u]tr_Kp			EX_3hpppn(e)_Ec
3mop[u]	UT_3mop(u)	EX_3mop(u)		IEX_3mop[u]tr_Fp
3ump[u]	UT_3ump(u)	EX_3ump(u)			EX_3ump[u]tr_Kp			EX_3ump(e)_Ec
4abut[u]	UT_4abut(u)	EX_4abut(u)	EX_4abut[u]tr_Bt		EX_4abut[u]tr_Kp			EX_4abut(e)_Ec
4abz[u]	UT_4abz(u)	EX_4abz(u)							R_Ex_4abz__e_Ef
4ahmmp[u]	UT_4ahmmp(u)	EX_4ahmmp(u)					EX_4ahmmp(e)_Ba
4hbz[u]	UT_4hbz(u)	EX_4hbz(u)	EX_4hbz[u]tr_Bt
4hoxpacd[u]	UT_4hoxpacd(u)	EX_4hoxpacd(u)			EX_4hoxpacd[u]tr_Kp			EX_4hoxpacd(e)_Ec
4hphac[u]	UT_4hphac(u)	EX_4hphac(u)	EX_4hphac[u]tr_Bt		EX_4hphac[u]tr_Kp
5dglcn[u]	UT_5dglcn(u)	EX_5dglcn(u)						EX_5dglcn(e)_Ec
5mtr[u]	UT_5mtr(u)	EX_5mtr(u)						EX_5mtr(e)_Ec
5oxpro[u]	UT_5oxpro(u)	EX_5oxpro(u)		IEX_5oxpro[u]tr_Fp
7ocholate[u]	UT_7ocholate(u)	EX_7ocholate(u)	EX_7ocholate[u]tr_Bt
IMAL[u]	UT_IMAL(u)	EX_IMAL(u)									EX_cpd00217(e)_Lc
LalaDgluMdapDala[u]	UT_LalaDgluMdapDala(u)	EX_LalaDgluMdapDala(u)			EX_LalaDgluMdapDala[u]tr_Kp			EX_LalaDgluMdapDala(e)_Ec
LalaDgluMdap[u]	UT_LalaDgluMdap(u)	EX_LalaDgluMdap(u)			EX_LalaDgluMdap[u]tr_Kp			EX_LalaDgluMdap(e)_Ec
LalaDglu[u]	UT_LalaDglu(u)	EX_LalaDglu(u)						EX_LalaDglu(e)_Ec
Lcyst[u]	UT_Lcyst(u)	EX_Lcyst(u)									EX_cpd00395(e)_Lc
Lcystin[u]	UT_Lcystin(u)	EX_Lcystin(u)		IEX_Lcystin[u]tr_Fp
M_ch4s[u]	UT_M_ch4s(u)	EX_M_ch4s(u)							R_Ex_ch4s__e_Ef
M_trpa[u]	UT_M_trpa(u)	EX_M_trpa(u)							R_Ex_trpa__e_Ef
Ser_Thr[u]	UT_Ser_Thr(u)	EX_Ser_Thr(u)	EX_Ser_Thr[u]tr_Bt
T_antigen[u]	UT_T_antigen(u)	EX_T_antigen(u)	EX_T_antigen[u]tr_Bt
Tn_antigen[u]	UT_Tn_antigen(u)	EX_Tn_antigen(u)	EX_Tn_antigen[u]tr_Bt
abt-D[u]	UT_abt-D(u)	EX_abt-D(u)			EX_abt-D[u]tr_Kp
ac[u]	UT_ac(u)	EX_ac(u)	EX_ac[u]tr_Bt	IEX_ac[u]tr_Fp	EX_ac[u]tr_Kp	EX_ac[u]tr_St	EX_ac(e)_Ba	EX_ac(e)_Ec	R_Ex_ac__e_Ef	actIn_Er	EX_cpd00029(e)_Lc
acac[u]	UT_acac(u)	EX_acac(u)						EX_acac(e)_Ec
acald[u]	UT_acald(u)	EX_acald(u)			EX_acald[u]tr_Kp			EX_acald(e)_Ec	R_Ex_acald__e_Ef
acasp[u]	UT_acasp(u)	EX_acasp(u)		IEX_acasp[u]tr_Fp
acerA[u]	UT_acerA(u)	EX_acerA(u)	EX_acerA[u]tr_Bt
acetol[u]	UT_acetol(u)	EX_acetol(u)	EX_acetol[u]tr_Bt
acgal1p[u]	UT_acgal1p(u)	EX_acgal1p(u)			EX_acgal1p[u]tr_Kp			EX_acgal1p(e)_Ec
acgal[u]	UT_acgal(u)	EX_acgal(u)	EX_acgal[u]tr_Bt	IEX_acgal[u]tr_Fp				EX_acgal(e)_Ec			EX_cpd00832(e)_Lc
acgalglcur[u]	UT_acgalglcur(u)	EX_acgalglcur(u)	EX_acgalglcur[u]tr_Bt	IEX_acgalglcur[u]tr_Fp
acgalidour2s[u]	UT_acgalidour2s(u)	EX_acgalidour2s(u)	EX_acgalidour2s[u]tr_Bt
acgalidour[u]	UT_acgalidour(u)	EX_acgalidour(u)	EX_acgalidour[u]tr_Bt
acgam1p[u]	UT_acgam1p(u)	EX_acgam1p(u)			EX_acgam1p[u]tr_Kp			EX_acgam1p(e)_Ec
acgam[u]	UT_acgam(u)	EX_acgam(u)	EX_acgam[u]tr_Bt	IEX_acgam[u]tr_Fp	EX_acgam[u]tr_Kp	EX_acgam[u]tr_St		EX_acgam(e)_Ec		EX_cpd00122(e)_Er	EX_cpd00122(e)_Lc
acglu[u]	UT_acglu(u)	EX_acglu(u)		IEX_acglu[u]tr_Fp
acmana[u]	UT_acmana(u)	EX_acmana(u)			EX_acmana[u]tr_Kp			EX_acmana(e)_Ec
acmum[u]	UT_acmum(u)	EX_acmum(u)					EX_acmum(e)_Ba	EX_acmum(e)_Ec
acnam[u]	UT_acnam(u)	EX_acnam(u)	EX_acnam[u]tr_Bt	IEX_acnam[u]tr_Fp				EX_acnam(e)_Ec
acolipa[u]	UT_acolipa(u)	EX_acolipa(u)						EX_acolipa(e)_Ec
acser[u]	UT_acser(u)	EX_acser(u)			EX_acser[u]tr_Kp			EX_acser(e)_Ec
actn-R[u]	UT_actn-R(u)	EX_actn-R(u)							R_Ex_actn_R__e_Ef
ad[u]	UT_ad(u)	EX_ad(u)
ade[u]	UT_ade(u)	EX_ade(u)		IEX_ade[u]tr_Fp	EX_ade[u]tr_Kp			EX_ade(e)_Ec	R_Ex_ade__e_Ef
adn[u]	UT_adn(u)	EX_adn(u)	EX_adn[u]tr_Bt		EX_adn[u]tr_Kp		EX_adn(e)_Ba	EX_adn(e)_Ec
adocbl[u]	UT_adocbl(u)	EX_adocbl(u)	EX_adocbl[u]tr_Bt	IEX_adocbl[u]tr_Fp	EX_adocbl[u]tr_Kp			EX_adocbl(e)_Ec
agm[u]	UT_agm(u)	EX_agm(u)			EX_agm[u]tr_Kp			EX_agm(e)_Ec
akg[u]	UT_akg(u)	EX_akg(u)			EX_akg[u]tr_Kp			EX_akg(e)_Ec
ala-D[u]	UT_ala-D(u)	EX_ala-D(u)	EX_ala-D[u]tr_Bt	IEX_ala-D[u]tr_Fp	EX_ala-D[u]tr_Kp			EX_ala-D(e)_Ec		EX_cpd00117(e)_Er	EX_cpd00117(e)_Lc
ala-L[u]	UT_ala-L(u)	EX_ala-L(u)	EX_ala-L[u]tr_Bt	IEX_ala-L[u]tr_Fp	EX_ala-L[u]tr_Kp	EX_ala-L[u]tr_St		EX_ala-L(e)_Ec	R_Ex_ala_L__e_Ef	EX_cpd00035(e)_Er	EX_cpd00035(e)_Lc
ala_B[u]	UT_ala_B(u)	EX_ala_B(u)			EX_ala_B[u]tr_Kp			EX_ala-B(e)_Ec
alaala[u]	UT_alaala(u)	EX_alaala(u)	EX_alaala[u]tr_Bt	IEX_alaala[u]tr_Fp	EX_alaala[u]tr_Kp			EX_alaala(e)_Ec
alaasp[u]	UT_alaasp(u)	EX_alaasp(u)	EX_alaasp[u]tr_Bt	IEX_alaasp[u]tr_Fp							EX_cpd11593(e)_Lc
alagln[u]	UT_alagln(u)	EX_alagln(u)	EX_alagln[u]tr_Bt	IEX_alagln[u]tr_Fp							EX_cpd11587(e)_Lc
alaglu[u]	UT_alaglu(u)	EX_alaglu(u)	EX_alaglu[u]tr_Bt	IEX_alaglu[u]tr_Fp				EX_LalaLglu(e)_Ec			EX_cpd11586(e)_Lc
alagly[u]	UT_alagly(u)	EX_alagly(u)	EX_alagly[u]tr_Bt	IEX_alagly[u]tr_Fp							EX_cpd11585(e)_Lc
alahis[u]	UT_alahis(u)	EX_alahis(u)	EX_alahis[u]tr_Bt	IEX_alahis[u]tr_Fp							EX_cpd11584(e)_Lc
alaleu[u]	UT_alaleu(u)	EX_alaleu(u)	EX_alaleu[u]tr_Bt	IEX_alaleu[u]tr_Fp							EX_cpd11583(e)_Lc
alathr[u]	UT_alathr(u)	EX_alathr(u)	EX_alathr[u]tr_Bt	IEX_alathr[u]tr_Fp							EX_cpd11582(e)_Lc
all-D[u]	UT_all-D(u)	EX_all-D(u)						EX_all-D(e)_Ec
alltn[u]	UT_alltn(u)	EX_alltn(u)						EX_alltn(e)_Ec
amannan140[u]	UT_amannan140(u)	EX_amannan140(u)	EX_amannan140[u]tr_Bt
amp[u]	UT_amp(u)	EX_amp(u)			EX_amp[u]tr_Kp			EX_amp(e)_Ec
amylose300[u]	UT_amylose300(u)	EX_amylose300(u)	EX_amylose300[u]tr_Bt
anhgm[u]	UT_anhgm(u)	EX_anhgm(u)			EX_anhgm[u]tr_Kp			EX_anhgm(e)_Ec
apio-D[u]	UT_apio-D(u)	EX_apio-D(u)	EX_apio-D[u]tr_Bt
arab-L[u]	UT_arab-L(u)	EX_arab-L(u)	EX_arab-L[u]tr_Bt		EX_arab-L[u]tr_Kp		EX_arab-L(e)_Ba	EX_arab-L(e)_Ec			EX_cpd00224(e)_Lc
arabinan101[u]	UT_arabinan101(u)	EX_arabinan101(u)	EX_arabinan101[u]tr_Bt
arabinogal[u]	UT_arabinogal(u)	EX_arabinogal(u)	EX_arabinogal[u]tr_Bt
arabttr[u]	UT_arabttr(u)	EX_arabttr(u)	EX_arabttr[u]tr_Bt
arbt[u]	UT_arbt(u)	EX_arbt(u)									EX_cpd03696(e)_Lc
arbtn[u]	UT_arbtn(u)	EX_arbtn(u)					EX_arbtn(e)_Ba	EX_arbtn(e)_Ec
arbtn_fe3[u]	UT_arbtn_fe3(u)	EX_arbtn_fe3(u)					EX_arbtn-fe3(e)_Ba	EX_arbtn-fe3(e)_Ec
arg-L[u]	UT_arg-L(u)	EX_arg-L(u)	EX_arg-L[u]tr_Bt	IEX_arg-L[u]tr_Fp	EX_arg-L[u]tr_Kp	EX_arg-L[u]tr_St	EX_arg-L(e)_Ba	EX_arg-L(e)_Ec	R_Ex_arg_L__e_Ef		EX_cpd00051(e)_Lc
argarg[u]	UT_argarg(u)	EX_argarg(u)	EX_argarg[u]tr_Bt
ascb-L[u]	UT_ascb-L(u)	EX_ascb-L(u)			EX_ascb-L[u]tr_Kp			EX_ascb-L(e)_Ec	R_Ex_asc__e_Ef
asn-L[u]	UT_asn-L(u)	EX_asn-L(u)	EX_asn-L[u]tr_Bt	IEX_asn-L[u]tr_Fp	EX_asn-L[u]tr_Kp		EX_asn-L(e)_Ba	EX_asn-L(e)_Ec	R_Ex_asn_L__e_Ef		EX_cpd00132(e)_Lc
aso3[u]	UT_aso3(u)	EX_aso3(u)		IEX_aso3[u]tr_Fp
aso4[u]	UT_aso4(u)	EX_aso4(u)		IEX_aso4[u]tr_Fp
asp-L[u]	UT_asp-L(u)	EX_asp-L(u)	EX_asp-L[u]tr_Bt	IEX_asp-L[u]tr_Fp	EX_asp-L[u]tr_Kp	EX_asp-L[u]tr_St		EX_asp-L(e)_Ec	R_Ex_asp_L__e_Ef		EX_cpd00041(e)_Lc
biomassBa[u]	UT_biomassBa(u)	EX_biomassBa(u)					EX_m4(e)_Ba
biomassBt[u]	UT_biomassBt(u)	EX_biomassBt(u)	EX_biomassBt(e)_Bt
biomassEc[u]	UT_biomassEc(u)	EX_biomassEc(u)						EX_biomassEc(e)_Ec
biomassEf[u]	UT_biomassEf(u)	EX_biomassEf(u)							EX_biomassEf(e)_Ef
biomassEr[u]	UT_biomassEr(u)	EX_biomassEr(u)								bmOut_Er
biomassFp[u]	UT_biomassFp(u)	EX_biomassFp(u)		EX_biomassFp(e)_Fp
biomassKp[u]	UT_biomassKp(u)	EX_biomassKp(u)			EX_biomassKp(e)_Kp
biomassLc[u]	UT_biomassLc(u)	EX_biomassLc(u)									Bio_lca_Lc
biomassPg[u]	UT_biomassPg(u)	EX_biomassPg(u)
biomassSt[u]	UT_biomassSt(u)	EX_biomassSt(u)				EX_biomassSt(e)_St
btd-RR[u]	UT_btd-RR(u)	EX_btd-RR(u)			EX_btd-RR[u]tr_Kp
btn[u]	UT_btn(u)	EX_btn(u)	EX_btn[u]tr_Bt	IEX_btn[u]tr_Fp				EX_btn(e)_Ec	R_Ex_btn__e_Ef
but[u]	UT_but(u)	EX_but(u)		IEX_but[u]tr_Fp				EX_but(e)_Ec		butOut_Er
buts[u]	UT_buts(u)	EX_buts(u)						EX_butso3(e)_Ec			EX_cpd11596(e)_Lc
bz[u]	UT_bz(u)	EX_bz(u)	EX_bz[u]tr_Bt		EX_bz[u]tr_Kp
ca2[u]	UT_ca2(u)	EX_ca2(u)	EX_ca2[u]tr_Bt	IEX_ca2[u]tr_Fp	EX_ca2[u]tr_Kp		EX_ca2(e)_Ba	EX_ca2(e)_Ec			EX_cpd00063(e)_Lc
carn[u]	UT_carn(u)	EX_carn(u)	EX_carn[u]tr_Bt
cbi[u]	UT_cbi(u)	EX_cbi(u)			EX_cbi[u]tr_Kp
cbl1[u]	UT_cbl1(u)	EX_cbl1(u)	EX_cbl1[u]tr_Bt	IEX_cbl1[u]tr_Fp	EX_cbl1[u]tr_Kp			EX_cbl1(e)_Ec
cd2[u]	UT_cd2(u)	EX_cd2(u)			EX_cd2[u]tr_Kp			EX_cd2(e)_Ec			EX_cpd01012(e)_Lc
cellb[u]	UT_cellb(u)	EX_cellb(u)		IEX_cellb[u]tr_Fp	EX_cellb[u]tr_Kp	EX_cellb[u]tr_St	EX_cellb(e)_Ba			EX_cpd00158(e)_Er	EX_cpd00158(e)_Lc
cgly[u]	UT_cgly(u)	EX_cgly(u)	EX_cgly[u]tr_Bt	IEX_cgly[u]tr_Fp	EX_cgly[u]tr_Kp		EX_cgly(e)_Ba	EX_cgly(e)_Ec			EX_cpd01017(e)_Lc
chol[u]	UT_chol(u)	EX_chol(u)			EX_chol[u]tr_Kp			EX_chol(e)_Ec		EX_cpd00098(e)_Er	EX_cpd00098(e)_Lc
chtbs[u]	UT_chtbs(u)	EX_chtbs(u)	EX_chtbs[u]tr_Bt					EX_chtbs(e)_Ec
cit[u]	UT_cit(u)	EX_cit(u)	EX_cit[u]tr_Bt	IEX_cit[u]tr_Fp	EX_cit[u]tr_Kp	EX_cit[u]tr_St		EX_cit(e)_Ec	R_Ex_cit__e_Ef		EX_cpd00137(e)_Lc
citr__L[u]	UT_citr__L(u)	EX_citr__L(u)							R_Ex_citr_L__e_Ef
cl[u]	UT_cl(u)	EX_cl(u)		IEX_cl[u]tr_Fp				EX_cl(e)_Ec			EX_cpd00099(e)_Lc
cm[u]	UT_cm(u)	EX_cm(u)						EX_cm(e)_Ec
cmp[u]	UT_cmp(u)	EX_cmp(u)			EX_cmp[u]tr_Kp			EX_cmp(e)_Ec
co2[u]	UT_co2(u)	EX_co2(u)	EX_co2[u]tr_Bt	IEX_co2[u]tr_Fp	EX_co2[u]tr_Kp	EX_co2[u]tr_St	EX_co2(e)_Ba	EX_co2(e)_Ec	R_Ex_co2__e_Ef	co2Out_Er	EX_cpd00011(e)_Lc
cobalt2[u]	UT_cobalt2(u)	EX_cobalt2(u)	EX_cobalt2[u]tr_Bt	IEX_cobalt2[u]tr_Fp	EX_cobalt2[u]tr_Kp		EX_cobalt2(e)_Ba	EX_cobalt2(e)_Ec			EX_cpd00149(e)_Lc
colipa[u]	UT_colipa(u)	EX_colipa(u)			EX_colipa[u]tr_Kp			EX_colipa(e)_Ec
colipap[u]	UT_colipap(u)	EX_colipap(u)						EX_colipap(e)_Ec
core2[u]	UT_core2(u)	EX_core2(u)	EX_core2[u]tr_Bt
core3[u]	UT_core3(u)	EX_core3(u)	EX_core3[u]tr_Bt
core4[u]	UT_core4(u)	EX_core4(u)	EX_core4[u]tr_Bt
core5[u]	UT_core5(u)	EX_core5(u)	EX_core5[u]tr_Bt
core6[u]	UT_core6(u)	EX_core6(u)	EX_core6[u]tr_Bt
core7[u]	UT_core7(u)	EX_core7(u)	EX_core7[u]tr_Bt
core8[u]	UT_core8(u)	EX_core8(u)	EX_core8[u]tr_Bt
cpd00526[u]	UT_cpd00526(u)	EX_cpd00526(u)									EX_cpd00526(e)_Lc
cpd00531[u]	UT_cpd00531(u)	EX_cpd00531(u)									EX_cpd00531(e)_Lc
cpd00637[u]	UT_cpd00637(u)	EX_cpd00637(u)									EX_cpd00637(e)_Lc
cpd00681[u]	UT_cpd00681(u)	EX_cpd00681(u)									EX_cpd00681(e)_Lc
cpd00pdx[u]	UT_cpd00pdx(u)	EX_cpd00pdx(u)									EX_cpd00pdx(e)_Lc
cpd01242[u]	UT_cpd01242(u)	EX_cpd01242(u)									EX_cpd01242(e)_Lc
cpd01356[u]	UT_cpd01356(u)	EX_cpd01356(u)									EX_cpd01356(e)_Lc
cpd01663[u]	UT_cpd01663(u)	EX_cpd01663(u)									EX_cpd01663(e)_Lc
cpd02274[u]	UT_cpd02274(u)	EX_cpd02274(u)								EX_cpd02274(e)_Er
cpd02733[u]	UT_cpd02733(u)	EX_cpd02733(u)									EX_cpd02733(e)_Lc
cpd03244[u]	UT_cpd03244(u)	EX_cpd03244(u)									EX_cpd03244(e)_Lc
cpd03246[u]	UT_cpd03246(u)	EX_cpd03246(u)									EX_cpd03246(e)_Lc
cpd04097[u]	UT_cpd04097(u)	EX_cpd04097(u)									EX_cpd04097(e)_Lc
cpd04349[u]	UT_cpd04349(u)	EX_cpd04349(u)									EX_cpd04349(e)_Lc
cpd04945[u]	UT_cpd04945(u)	EX_cpd04945(u)									EX_cpd04945(e)_Lc
cpd05161[u]	UT_cpd05161(u)	EX_cpd05161(u)									EX_cpd05161(e)_Lc
cpd08305[u]	UT_cpd08305(u)	EX_cpd08305(u)									EX_cpd08305(e)_Lc
cpd08306[u]	UT_cpd08306(u)	EX_cpd08306(u)									EX_cpd08306(e)_Lc
cpd11195[u]	UT_cpd11195(u)	EX_cpd11195(u)									EX_cpd11195(e)_Lc
cpd11197[u]	UT_cpd11197(u)	EX_cpd11197(u)									EX_cpd11197(e)_Lc
cpd11575[u]	UT_cpd11575(u)	EX_cpd11575(u)									EX_cpd11575(e)_Lc
cpd11578[u]	UT_cpd11578(u)	EX_cpd11578(u)									EX_cpd11578(e)_Lc
cpd11597[u]	UT_cpd11597(u)	EX_cpd11597(u)									EX_cpd11597(e)_Lc
cpd11706[u]	UT_cpd11706(u)	EX_cpd11706(u)								EX_cpd11706(e)_Er
cpd15603[u]	UT_cpd15603(u)	EX_cpd15603(u)									EX_cpd15603(e)_Lc
cpd17168[u]	UT_cpd17168(u)	EX_cpd17168(u)									EX_cpd17168(e)_Lc
cpd17763[u]	UT_cpd17763(u)	EX_cpd17763(u)									EX_cpd17763(e)_Lc
cpd17826[u]	UT_cpd17826(u)	EX_cpd17826(u)									EX_cpd17826(e)_Lc
cpdTHDCA[u]	UT_cpdTHDCA(u)	EX_cpdTHDCA(u)									EX_cpdTHDCA(e)_Lc
cpdTMDCA[u]	UT_cpdTMDCA(u)	EX_cpdTMDCA(u)									EX_cpdTMDCA(e)_Lc
cpdTaMCA[u]	UT_cpdTaMCA(u)	EX_cpdTaMCA(u)									EX_cpdTaMCA(e)_Lc
cpdTbMCA[u]	UT_cpdTbMCA(u)	EX_cpdTbMCA(u)									EX_cpdTbMCA(e)_Lc
cpdlacti[u]	UT_cpdlacti(u)	EX_cpdlacti(u)									EX_cpdlacti(e)_Lc
cpdturan[u]	UT_cpdturan(u)	EX_cpdturan(u)									EX_cpdturan(e)_Lc
cpgn[u]	UT_cpgn(u)	EX_cpgn(u)					EX_cpgn(e)_Ba	EX_cpgn(e)_Ec
cpgn_un[u]	UT_cpgn_un(u)	EX_cpgn_un(u)					EX_cpgn-un(e)_Ba	EX_cpgn-un(e)_Ec
cps_bt[u]	UT_cps_bt(u)	EX_cps_bt(u)	EX_cps_bt[u]tr_Bt
cps_fp[u]	UT_cps_fp(u)	EX_cps_fp(u)		IEX_cps_fp[u]tr_Fp
crn-D[u]	UT_crn-D(u)	EX_crn-D(u)			EX_crn-D(e)_Kp			EX_crn-D(e)_Ec
crn[u]	UT_crn(u)	EX_crn(u)			EX_crn[u]tr_Kp			EX_crn(e)_Ec			EX_cpd00266(e)_Lc
csn[u]	UT_csn(u)	EX_csn(u)			EX_csn[u]tr_Kp			EX_csn(e)_Ec	R_Ex_csn__e_Ef
cspg_a[u]	UT_cspg_a(u)	EX_cspg_a(u)	EX_cspg_a[u]tr_Bt
cspg_a_degr[u]	UT_cspg_a_degr(u)	EX_cspg_a_degr(u)	EX_cspg_a_degr[u]tr_Bt
cspg_ab_rest[u]	UT_cspg_ab_rest(u)	EX_cspg_ab_rest(u)	EX_cspg_ab_rest[u]tr_Bt
cspg_b[u]	UT_cspg_b(u)	EX_cspg_b(u)	EX_cspg_b[u]tr_Bt
cspg_b_degr[u]	UT_cspg_b_degr(u)	EX_cspg_b_degr(u)	EX_cspg_b_degr[u]tr_Bt
cspg_c[u]	UT_cspg_c(u)	EX_cspg_c(u)	EX_cspg_c[u]tr_Bt
cspg_c_degr[u]	UT_cspg_c_degr(u)	EX_cspg_c_degr(u)	EX_cspg_c_degr[u]tr_Bt
cspg_c_rest[u]	UT_cspg_c_rest(u)	EX_cspg_c_rest(u)	EX_cspg_c_rest[u]tr_Bt
ctbt[u]	UT_ctbt(u)	EX_ctbt(u)			EX_ctbt(e)_Kp
cu2[u]	UT_cu2(u)	EX_cu2(u)	EX_cu2[u]tr_Bt	IEX_cu2[u]tr_Fp	EX_cu2[u]tr_Kp		EX_cu2(e)_Ba	EX_cu2(e)_Ec
cu[u]	UT_cu(u)	EX_cu(u)			EX_cu[u]tr_Kp		EX_cu(e)_Ba	EX_cu(e)_Ec			EX_cpd00058(e)_Lc
cyan[u]	UT_cyan(u)	EX_cyan(u)			EX_cyan[u]tr_Kp			EX_cyan(e)_Ec
cynt[u]	UT_cynt(u)	EX_cynt(u)					EX_cynt(e)_Ba	EX_cynt(e)_Ec
cys-D[u]	UT_cys-D(u)	EX_cys-D(u)			EX_cys-D[u]tr_Kp			EX_cys-D(e)_Ec
cys-L[u]	UT_cys-L(u)	EX_cys-L(u)	EX_cys-L[u]tr_Bt	IEX_cys-L[u]tr_Fp	EX_cys-L[u]tr_Kp	EX_cys-L[u]tr_St	EX_cys-L(e)_Ba	EX_cys-L(e)_Ec	R_Ex_cys_L__e_Ef		EX_cpd00084(e)_Lc
cytd[u]	UT_cytd(u)	EX_cytd(u)	EX_cytd[u]tr_Bt		EX_cytd[u]tr_Kp			EX_cytd(e)_Ec
dad-2[u]	UT_dad-2(u)	EX_dad-2(u)	EX_dad-2[u]tr_Bt		EX_dad-2[u]tr_Kp			EX_dad-2(e)_Ec
damp[u]	UT_damp(u)	EX_damp(u)			EX_damp[u]tr_Kp			EX_damp(e)_Ec
dca[u]	UT_dca(u)	EX_dca(u)			EX_dca[u]tr_Kp		EX_dca(e)_Ba	EX_dca(e)_Ec
dcmp[u]	UT_dcmp(u)	EX_dcmp(u)			EX_dcmp[u]tr_Kp			EX_dcmp(e)_Ec
dcyt[u]	UT_dcyt(u)	EX_dcyt(u)	EX_dcyt[u]tr_Bt		EX_dcyt[u]tr_Kp			EX_dcyt(e)_Ec
ddca[u]	UT_ddca(u)	EX_ddca(u)			EX_ddca[u]tr_Kp		EX_ddca(e)_Ba	EX_ddca(e)_Ec
dextran40[u]	UT_dextran40(u)	EX_dextran40(u)	EX_dextran40[u]tr_Bt
dgmp[u]	UT_dgmp(u)	EX_dgmp(u)			EX_dgmp[u]tr_Kp			EX_dgmp(e)_Ec
dgsn[u]	UT_dgsn(u)	EX_dgsn(u)	EX_dgsn[u]tr_Bt		EX_dgsn[u]tr_Kp			EX_dgsn(e)_Ec
dha[u]	UT_dha(u)	EX_dha(u)			EX_dha[u]tr_Kp	EX_dha[u]tr_St		EX_dha(e)_Ec
dhdpacoa[u]	UT_dhdpacoa(u)	EX_dhdpacoa(u)						EX_dhdpacoa(e)_Ec
dhor-S[u]	UT_dhor-S(u)	EX_dhor-S(u)		IEX_dhor-S[u]tr_Fp
diact[u]	UT_diact(u)	EX_diact(u)			EX_diact[u]tr_Kp
dimp[u]	UT_dimp(u)	EX_dimp(u)			EX_dimp[u]tr_Kp			EX_dimp(e)_Ec
din[u]	UT_din(u)	EX_din(u)	EX_din[u]tr_Bt		EX_din[u]tr_Kp			EX_din(e)_Ec
dms[u]	UT_dms(u)	EX_dms(u)						EX_dms(e)_Ec
dmso[u]	UT_dmso(u)	EX_dmso(u)						EX_dmso(e)_Ec
dopa[u]	UT_dopa(u)	EX_dopa(u)			EX_dopa[u]tr_Kp			EX_dopa(e)_Ec
doxrbcn[u]	UT_doxrbcn(u)	EX_doxrbcn(u)						EX_doxrbcn(e)_Ec
dsT_antigen[u]	UT_dsT_antigen(u)	EX_dsT_antigen(u)	EX_dsT_antigen[u]tr_Bt
dt5hsu[u]	UT_dt5hsu(u)	EX_dt5hsu(u)	EX_dt5hsu[u]tr_Bt
dtmp[u]	UT_dtmp(u)	EX_dtmp(u)			EX_dtmp[u]tr_Kp			EX_dtmp(e)_Ec
dump[u]	UT_dump(u)	EX_dump(u)			EX_dump[u]tr_Kp			EX_dump(e)_Ec
duri[u]	UT_duri(u)	EX_duri(u)	EX_duri[u]tr_Bt		EX_duri[u]tr_Kp			EX_duri(e)_Ec
eca4colipa[u]	UT_eca4colipa(u)	EX_eca4colipa(u)						EX_eca4colipa(e)_Ec
enlipa[u]	UT_enlipa(u)	EX_enlipa(u)						EX_enlipa(e)_Ec
enter[u]	UT_enter(u)	EX_enter(u)						EX_enter(e)_Ec
etha[u]	UT_etha(u)	EX_etha(u)			EX_etha[u]tr_Kp			EX_etha(e)_Ec
ethso3[u]	UT_ethso3(u)	EX_ethso3(u)			EX_ethso3[u]tr_Kp			EX_ethso3(e)_Ec			EX_cpd11579(e)_Lc
etoh[u]	UT_etoh(u)	EX_etoh(u)	EX_etoh[u]tr_Bt		EX_etoh[u]tr_Kp	EX_etoh[u]tr_St	EX_etoh(e)_Ba	EX_etoh(e)_Ec	R_Ex_etoh__e_Ef
f1a[u]	UT_f1a(u)	EX_f1a(u)	EX_f1a[u]tr_Bt
f6p[u]	UT_f6p(u)	EX_f6p(u)			EX_f6p[u]tr_Kp			EX_f6p(e)_Ec
fald[u]	UT_fald(u)	EX_fald(u)						EX_fald(e)_Ec
fe2[u]	UT_fe2(u)	EX_fe2(u)	EX_fe2[u]tr_Bt	IEX_fe2[u]tr_Fp	EX_fe2[u]tr_Kp		EX_fe2(e)_Ba	EX_fe2(e)_Ec			EX_cpd10515(e)_Lc
fe3[u]	UT_fe3(u)	EX_fe3(u)	EX_fe3[u]tr_Bt	IEX_fe3[u]tr_Fp	EX_fe3[u]tr_Kp		EX_fe3(e)_Ba	EX_fe3(e)_Ec			EX_cpd10516(e)_Lc
fe3dcit[u]	UT_fe3dcit(u)	EX_fe3dcit(u)	EX_fe3dcit[u]tr_Bt	IEX_fe3dcit[u]tr_Fp			EX_fe3dcit(e)_Ba	EX_fe3dcit(e)_Ec
fe3dhbzs[u]	UT_fe3dhbzs(u)	EX_fe3dhbzs(u)					EX_fe3dhbzs(e)_Ba	EX_fe3dhbzs(e)_Ec
fe3hox[u]	UT_fe3hox(u)	EX_fe3hox(u)					EX_fe3hox(e)_Ba	EX_fe3hox(e)_Ec
fe3hox_un[u]	UT_fe3hox_un(u)	EX_fe3hox_un(u)						EX_fe3hox-un(e)_Ec
fecrm[u]	UT_fecrm(u)	EX_fecrm(u)					EX_fecrm(e)_Ba	EX_fecrm(e)_Ec
fecrun[u]	UT_fecrun(u)	EX_fecrun(u)					EX_fecrm-un(e)_Ba	EX_fecrm-un(e)_Ec
feenter[u]	UT_feenter(u)	EX_feenter(u)			EX_feenter[u]tr_Kp		EX_feenter(e)_Ba	EX_feenter(e)_Ec
feoxam[u]	UT_feoxam(u)	EX_feoxam(u)					EX_feoxam(e)_Ba	EX_feoxam(e)_Ec
feroxG[u]	UT_feroxG(u)	EX_feroxG(u)					EX_feoxam-un(e)_Ba	EX_feoxam-un(e)_Ec
fol[u]	UT_fol(u)	EX_fol(u)	EX_fol[u]tr_Bt	IEX_fol[u]tr_Fp		EX_fol[u]tr_St					EX_cpd00393(e)_Lc
for[u]	UT_for(u)	EX_for(u)	EX_for[u]tr_Bt	IEX_for[u]tr_Fp	EX_for[u]tr_Kp	EX_for[u]tr_St	EX_for(e)_Ba	EX_for(e)_Ec	R_Ex_for__e_Ef
fru[u]	UT_fru(u)	EX_fru(u)	EX_fru[u]tr_Bt	IEX_fru[u]tr_Fp	EX_fru[u]tr_Kp		EX_fru(e)_Ba	EX_fru(e)_Ec		EX_cpd00082(e)_Er	EX_cpd00082(e)_Lc
frulys[u]	UT_frulys(u)	EX_frulys(u)						EX_frulys(e)_Ec
fruur[u]	UT_fruur(u)	EX_fruur(u)						EX_fruur(e)_Ec
fuc-L[u]	UT_fuc-L(u)	EX_fuc-L(u)	EX_fuc-L[u]tr_Bt		EX_fuc-L[u]tr_Kp			EX_fuc-L(e)_Ec
fucneulacnhx[u]	UT_fucneulacnhx(u)	EX_fucneulacnhx(u)	EX_fucneulacnhx[u]tr_Bt
fum[u]	UT_fum(u)	EX_fum(u)	EX_fum[u]tr_Bt	IEX_fum[u]tr_Fp	EX_fum[u]tr_Kp			EX_fum(e)_Ec	R_Ex_fum__e_Ef
fusa[u]	UT_fusa(u)	EX_fusa(u)						EX_fusa(e)_Ec
g1p[u]	UT_g1p(u)	EX_g1p(u)			EX_g1p[u]tr_Kp			EX_g1p(e)_Ec
g3pc[u]	UT_g3pc(u)	EX_g3pc(u)			EX_g3pc[u]tr_Kp			EX_g3pc(e)_Ec
g3pe[u]	UT_g3pe(u)	EX_g3pe(u)			EX_g3pe[u]tr_Kp			EX_g3pe(e)_Ec
g3pg[u]	UT_g3pg(u)	EX_g3pg(u)			EX_g3pg[u]tr_Kp			EX_g3pg(e)_Ec
g3pi[u]	UT_g3pi(u)	EX_g3pi(u)			EX_g3pi[u]tr_Kp			EX_g3pi(e)_Ec
g3ps[u]	UT_g3ps(u)	EX_g3ps(u)			EX_g3ps[u]tr_Kp			EX_g3ps(e)_Ec
g6p[u]	UT_g6p(u)	EX_g6p(u)			EX_g6p[u]tr_Kp			EX_g6p(e)_Ec
gal1p[u]	UT_gal1p(u)	EX_gal1p(u)			EX_gal1p[u]tr_Kp		EX_gal1p(e)_Ba	EX_gal1p(e)_Ec
gal[u]	UT_gal(u)	EX_gal(u)	EX_gal[u]tr_Bt	IEX_gal[u]tr_Fp	EX_gal[u]tr_Kp	EX_gal[u]tr_St	EX_gal(e)_Ba	EX_gal(e)_Ec			EX_cpd00108(e)_Lc
gal_bD[u]	UT_gal_bD(u)	EX_gal_bD(u)			EX_gal_bD[u]tr_Kp			EX_gal-bD(e)_Ec
galam[u]	UT_galam(u)	EX_galam(u)	EX_galam[u]tr_Bt								EX_cpd01524(e)_Lc
galct-D[u]	UT_galct-D(u)	EX_galct-D(u)			EX_galct-D[u]tr_Kp			EX_galct-D(e)_Ec
galctn-D[u]	UT_galctn-D(u)	EX_galctn-D(u)			EX_galctn-D[u]tr_Kp			EX_galctn-D(e)_Ec
galctn-L[u]	UT_galctn-L(u)	EX_galctn-L(u)						EX_galctn-L(e)_Ec
galt[u]	UT_galt(u)	EX_galt(u)			EX_galt[u]tr_Kp			EX_galt(e)_Ec			EX_cpd01171(e)_Lc
galur[u]	UT_galur(u)	EX_galur(u)	EX_galur[u]tr_Bt	IEX_galur[u]tr_Fp	EX_galur[u]tr_Kp			EX_galur(e)_Ec
gam26s[u]	UT_gam26s(u)	EX_gam26s(u)	EX_gam26s[u]tr_Bt
gam6p[u]	UT_gam6p(u)	EX_gam6p(u)			EX_gam6p[u]tr_Kp			EX_gam6p(e)_Ec
gam[u]	UT_gam(u)	EX_gam(u)	EX_gam[u]tr_Bt	IEX_gam[u]tr_Fp	EX_gam[u]tr_Kp			EX_gam(e)_Ec		EX_cpd00276(e)_Er	EX_cpd00276(e)_Lc
gcald[u]	UT_gcald(u)	EX_gcald(u)				EX_gcald[u]tr_St	EX_gcald(e)_Ba
gchola[u]	UT_gchola(u)	EX_gchola(u)	EX_gchola[u]tr_Bt
gdp[u]	UT_gdp(u)	EX_gdp(u)						EX_gdp(e)_Ec
glc-D[u]	UT_glc-D(u)	EX_glc-D(u)	EX_glc-D[u]tr_Bt	IEX_glc-D[u]tr_Fp	EX_glc-D[u]tr_Kp	EX_glc-D[u]tr_St	EX_glc-D(e)_Ba	EX_glc-D(e)_Ec	R_Ex_glc__e_Ef	glcIn_Er	EX_cpd00027(e)_Lc
glcn[u]	UT_glcn(u)	EX_glcn(u)			EX_glcn[u]tr_Kp			EX_glcn(e)_Ec			EX_cpd00222(e)_Lc
glcr[u]	UT_glcr(u)	EX_glcr(u)			EX_glcr[u]tr_Kp			EX_glcr(e)_Ec
glcur1p[u]	UT_glcur1p(u)	EX_glcur1p(u)			EX_glcur1p[u]tr_Kp			EX_glcur1p(e)_Ec
glcur[u]	UT_glcur(u)	EX_glcur(u)	EX_glcur[u]tr_Bt	IEX_glcur[u]tr_Fp	EX_glcur[u]tr_Kp			EX_glcur(e)_Ec
gln-L[u]	UT_gln-L(u)	EX_gln-L(u)	EX_gln-L[u]tr_Bt	IEX_gln-L[u]tr_Fp	EX_gln-L[u]tr_Kp	EX_gln-L[u]tr_St	EX_gln-L(e)_Ba	EX_gln-L(e)_Ec	R_Ex_gln_L__e_Ef		EX_cpd00053(e)_Lc
glu-L[u]	UT_glu-L(u)	EX_glu-L(u)	EX_glu-L[u]tr_Bt	IEX_glu-L[u]tr_Fp	EX_glu-L[u]tr_Kp	EX_glu-L[u]tr_St	EX_glu-L(e)_Ba	EX_glu-L(e)_Ec	R_Ex_glu_L__e_Ef	EX_cpd00023(e)_Er	EX_cpd00023(e)_Lc
gly[u]	UT_gly(u)	EX_gly(u)	EX_gly[u]tr_Bt	IEX_gly[u]tr_Fp	EX_gly[u]tr_Kp			EX_gly(e)_Ec	R_Ex_gly__e_Ef		EX_cpd00033(e)_Lc
glyald[u]	UT_glyald(u)	EX_glyald(u)			EX_glyald[u]tr_Kp		EX_glyald(e)_Ba	EX_glyald(e)_Ec
glyasn[u]	UT_glyasn(u)	EX_glyasn(u)	EX_glyasn[u]tr_Bt	IEX_glyasn[u]tr_Fp							EX_cpd11581(e)_Lc
glyasp[u]	UT_glyasp(u)	EX_glyasp(u)	EX_glyasp[u]tr_Bt	IEX_glyasp[u]tr_Fp							EX_cpd11589(e)_Lc
glyb[u]	UT_glyb(u)	EX_glyb(u)									EX_cpd00540(e)_Lc
glyc-R[u]	UT_glyc-R(u)	EX_glyc-R(u)		IEX_glyc-R[u]tr_Fp	EX_glyc-R[u]tr_Kp			EX_glyc-R(e)_Ec
glyc2p[u]	UT_glyc2p(u)	EX_glyc2p(u)			EX_glyc2p[u]tr_Kp			EX_glyc2p(e)_Ec
glyc3p[u]	UT_glyc3p(u)	EX_glyc3p(u)		IEX_glyc3p[u]tr_Fp	EX_glyc3p[u]tr_Kp			EX_glyc3p(e)_Ec		EX_cpd00080(e)_Er	EX_cpd00080(e)_Lc
glyc[u]	UT_glyc(u)	EX_glyc(u)			EX_glyc[u]tr_Kp	EX_glyc[u]tr_St	EX_glyc(e)_Ba	EX_glyc(e)_Ec			EX_cpd00100(e)_Lc
glyclt[u]	UT_glyclt(u)	EX_glyclt(u)			EX_glyclt[u]tr_Kp			EX_glyclt(e)_Ec	R_Ex_glyclt__e_Ef
glycogen1500[u]	UT_glycogen1500(u)	EX_glycogen1500(u)	EX_glycogen1500[u]tr_Bt
glygln[u]	UT_glygln(u)	EX_glygln(u)	EX_glygln[u]tr_Bt	IEX_glygln[u]tr_Fp							EX_cpd11580(e)_Lc
glyglu[u]	UT_glyglu(u)	EX_glyglu(u)	EX_glyglu[u]tr_Bt	IEX_glyglu[u]tr_Fp							EX_cpd11592(e)_Lc
glygly[u]	UT_glygly(u)	EX_glygly(u)	EX_glygly[u]tr_Bt	IEX_glygly[u]tr_Fp
glyleu[u]	UT_glyleu(u)	EX_glyleu(u)	EX_glyleu[u]tr_Bt	IEX_glyleu[u]tr_Fp							EX_cpd15604(e)_Lc
glymet[u]	UT_glymet(u)	EX_glymet(u)	EX_glymet[u]tr_Bt	IEX_glymet[u]tr_Fp							EX_cpd11591(e)_Lc
glyphe[u]	UT_glyphe(u)	EX_glyphe(u)	EX_glyphe[u]tr_Bt	IEX_glyphe[u]tr_Fp							EX_cpd15605(e)_Lc
glypro[u]	UT_glypro(u)	EX_glypro(u)	EX_glypro[u]tr_Bt	IEX_glypro[u]tr_Fp							EX_cpd11588(e)_Lc
glytyr[u]	UT_glytyr(u)	EX_glytyr(u)	EX_glytyr[u]tr_Bt	IEX_glytyr[u]tr_Fp							EX_cpd15606(e)_Lc
gmp[u]	UT_gmp(u)	EX_gmp(u)			EX_gmp[u]tr_Kp			EX_gmp(e)_Ec
gncore1[u]	UT_gncore1(u)	EX_gncore1(u)	EX_gncore1[u]tr_Bt
gncore2[u]	UT_gncore2(u)	EX_gncore2(u)	EX_gncore2[u]tr_Bt
gsn[u]	UT_gsn(u)	EX_gsn(u)	EX_gsn[u]tr_Bt		EX_gsn[u]tr_Kp			EX_gsn(e)_Ec
gthox[u]	UT_gthox(u)	EX_gthox(u)		IEX_gthox[u]tr_Fp
gthrd[u]	UT_gthrd(u)	EX_gthrd(u)		IEX_gthrd[u]tr_Fp	EX_gthrd[u]tr_Kp			EX_gthrd(e)_Ec
gtp[u]	UT_gtp(u)	EX_gtp(u)						EX_gtp(e)_Ec
gua[u]	UT_gua(u)	EX_gua(u)		IEX_gua[u]tr_Fp	EX_gua[u]tr_Kp			EX_gua(e)_Ec	R_Ex_gua__e_Ef
h2[u]	UT_h2(u)	EX_h2(u)	EX_h2[u]tr_Bt		EX_h2[u]tr_Kp			EX_h2(e)_Ec		H2Out_Er
h2co3[u]	UT_h2co3(u)	EX_h2co3(u)
h2o2[u]	UT_h2o2(u)	EX_h2o2(u)			EX_h2o2[u]tr_Kp			EX_h2o2(e)_Ec
h2o[u]	UT_h2o(u)	EX_h2o(u)	EX_h2o[u]tr_Bt	IEX_h2o[u]tr_Fp	EX_h2o[u]tr_Kp	EX_h2o[u]tr_St	EX_h2o(e)_Ba	EX_h2o(e)_Ec	R_Ex_h2o__e_Ef	r113_Er	EX_cpd00001(e)_Lc
h2s[u]	UT_h2s(u)	EX_h2s(u)	EX_h2s[u]tr_Bt	IEX_h2s[u]tr_Fp			EX_h2s(e)_Ba	EX_h2s(e)_Ec	R_Ex_h2s__e_Ef	r115_Er
h[u]	UT_h(u)	EX_h(u)	EX_h[u]tr_Bt	IEX_h[u]tr_Fp	EX_h[u]tr_Kp	EX_h[u]tr_St	EX_h(e)_Ba	EX_h(e)_Ec	R_Ex_h__e_Ef	EX_cpd00067(e)_Er	EX_cpd00067(e)_Lc
ha[u]	UT_ha(u)	EX_ha(u)	EX_ha[u]tr_Bt
ha_deg1[u]	UT_ha_deg1(u)	EX_ha_deg1(u)	EX_ha_deg1[u]tr_Bt
ha_pre1[u]	UT_ha_pre1(u)	EX_ha_pre1(u)	EX_ha_pre1[u]tr_Bt
hacolipa[u]	UT_hacolipa(u)	EX_hacolipa(u)			EX_hacolipa[u]tr_Kp			EX_hacolipa(e)_Ec
halipa[u]	UT_halipa(u)	EX_halipa(u)			EX_halipa[u]tr_Kp			EX_halipa(e)_Ec
hdca[u]	UT_hdca(u)	EX_hdca(u)			EX_hdca[u]tr_Kp		EX_hdca(e)_Ba	EX_hdca(e)_Ec
hdcea[u]	UT_hdcea(u)	EX_hdcea(u)			EX_hdcea[u]tr_Kp		EX_hdcea(e)_Ba	EX_hdcea(e)_Ec
his-L[u]	UT_his-L(u)	EX_his-L(u)	EX_his-L[u]tr_Bt	IEX_his-L[u]tr_Fp	EX_his-L[u]tr_Kp	EX_his-L[u]tr_St		EX_his-L(e)_Ec	R_Ex_his_L__e_Ef		EX_cpd00119(e)_Lc
hom-L[u]	UT_hom-L(u)	EX_hom-L(u)			EX_hom-L[u]tr_Kp			EX_hom-L(e)_Ec
homogal[u]	UT_homogal(u)	EX_homogal(u)	EX_homogal[u]tr_Bt
hspg[u]	UT_hspg(u)	EX_hspg(u)	EX_hspg[u]tr_Bt
hspg_degr_10[u]	UT_hspg_degr_10(u)	EX_hspg_degr_10(u)	EX_hspg_degr_10[u]tr_Bt
hspg_degr_11[u]	UT_hspg_degr_11(u)	EX_hspg_degr_11(u)	EX_hspg_degr_11[u]tr_Bt
hspg_degr_12[u]	UT_hspg_degr_12(u)	EX_hspg_degr_12(u)	EX_hspg_degr_12[u]tr_Bt
hspg_degr_13[u]	UT_hspg_degr_13(u)	EX_hspg_degr_13(u)	EX_hspg_degr_13[u]tr_Bt
hspg_degr_14[u]	UT_hspg_degr_14(u)	EX_hspg_degr_14(u)	EX_hspg_degr_14[u]tr_Bt
hspg_degr_15[u]	UT_hspg_degr_15(u)	EX_hspg_degr_15(u)	EX_hspg_degr_15[u]tr_Bt
hspg_degr_1[u]	UT_hspg_degr_1(u)	EX_hspg_degr_1(u)	EX_hspg_degr_1[u]tr_Bt
hspg_degr_2[u]	UT_hspg_degr_2(u)	EX_hspg_degr_2(u)	EX_hspg_degr_2[u]tr_Bt
hspg_degr_3[u]	UT_hspg_degr_3(u)	EX_hspg_degr_3(u)	EX_hspg_degr_3[u]tr_Bt
hspg_degr_4[u]	UT_hspg_degr_4(u)	EX_hspg_degr_4(u)	EX_hspg_degr_4[u]tr_Bt
hspg_degr_5[u]	UT_hspg_degr_5(u)	EX_hspg_degr_5(u)	EX_hspg_degr_5[u]tr_Bt
hspg_degr_6[u]	UT_hspg_degr_6(u)	EX_hspg_degr_6(u)	EX_hspg_degr_6[u]tr_Bt
hspg_degr_7[u]	UT_hspg_degr_7(u)	EX_hspg_degr_7(u)	EX_hspg_degr_7[u]tr_Bt
hspg_degr_8[u]	UT_hspg_degr_8(u)	EX_hspg_degr_8(u)	EX_hspg_degr_8[u]tr_Bt
hspg_degr_9[u]	UT_hspg_degr_9(u)	EX_hspg_degr_9(u)	EX_hspg_degr_9[u]tr_Bt
hspg_rest[u]	UT_hspg_rest(u)	EX_hspg_rest(u)	EX_hspg_rest[u]tr_Bt
hxa[u]	UT_hxa(u)	EX_hxa(u)			EX_hxa[u]tr_Kp		EX_hxa(e)_Ba	EX_hxa(e)_Ec
hxan[u]	UT_hxan(u)	EX_hxan(u)		IEX_hxan[u]tr_Fp				EX_hxan(e)_Ec			EX_cpd00226(e)_Lc
idon-L[u]	UT_idon-L(u)	EX_idon-L(u)						EX_idon-L(e)_Ec
idour[u]	UT_idour(u)	EX_idour(u)	EX_idour[u]tr_Bt
ile-L[u]	UT_ile-L(u)	EX_ile-L(u)	EX_ile-L[u]tr_Bt	IEX_ile-L[u]tr_Fp	EX_ile-L[u]tr_Kp	EX_ile-L[u]tr_St	EX_ile-L(e)_Ba	EX_ile-L(e)_Ec	R_Ex_ile_L__e_Ef		EX_cpd00322(e)_Lc
imp[u]	UT_imp(u)	EX_imp(u)			EX_imp[u]tr_Kp			EX_imp(e)_Ec
ind3ac[u]	UT_ind3ac(u)	EX_ind3ac(u)	EX_ind3ac[u]tr_Bt
indlac[u]	UT_indlac(u)	EX_indlac(u)	EX_indlac[u]tr_Bt
indole[u]	UT_indole(u)	EX_indole(u)			EX_indole[u]tr_Kp			EX_indole(e)_Ec			EX_cpd00359(e)_Lc
inost[u]	UT_inost(u)	EX_inost(u)			EX_inost[u]tr_Kp			EX_inost(e)_Ec			EX_cpd00121(e)_Lc
ins[u]	UT_ins(u)	EX_ins(u)	EX_ins[u]tr_Bt	IEX_ins[u]tr_Fp	EX_ins[u]tr_Kp			EX_ins(e)_Ec	R_Ex_ins__e_Ef
inulin1[u]	UT_inulin1(u)	EX_inulin1(u)									EX_cpd11602(e)_Lc
inulin[u]	UT_inulin(u)	EX_inulin(u)	EX_inulin[u]tr_Bt	IEX_inulin[u]tr_Fp
isetac[u]	UT_isetac(u)	EX_isetac(u)			EX_isetac[u]tr_Kp			EX_isetac(e)_Ec			EX_cpd03048(e)_Lc
isobut[u]	UT_isobut(u)	EX_isobut(u)	EX_isobut[u]tr_Bt						R_Ex_ibut__e_Ef
isocapr[u]	UT_isocapr(u)	EX_isocapr(u)	EX_isocapr[u]tr_Bt
isoval[u]	UT_isoval(u)	EX_isoval(u)	EX_isoval[u]tr_Bt						R_Ex_ival__e_Ef		EX_cpd05178(e)_Lc
k[u]	UT_k(u)	EX_k(u)	EX_k[u]tr_Bt	IEX_k[u]tr_Fp	EX_k[u]tr_Kp		EX_k(e)_Ba	EX_k(e)_Ec			EX_cpd00205(e)_Lc
kdo2lipid4[u]	UT_kdo2lipid4(u)	EX_kdo2lipid4(u)			EX_kdo2lipid4[u]tr_Kp			EX_kdo2lipid4(e)_Ec
kdo[u]	UT_kdo(u)	EX_kdo(u)	EX_kdo[u]tr_Bt
kesto[u]	UT_kesto(u)	EX_kesto(u)	EX_kesto[u]tr_Bt	IEX_kesto[u]tr_Fp
kestopt[u]	UT_kestopt(u)	EX_kestopt(u)	EX_kestopt[u]tr_Bt	IEX_kestopt[u]tr_Fp
kestottr[u]	UT_kestottr(u)	EX_kestottr(u)	EX_kestottr[u]tr_Bt	IEX_kestottr[u]tr_Fp
l2n2m2mn[u]	UT_l2n2m2mn(u)	EX_l2n2m2mn(u)	EX_l2n2m2mn[u]tr_Bt
lac-D[u]	UT_lac-D(u)	EX_lac-D(u)	EX_lac-D[u]tr_Bt	IEX_lac-D[u]tr_Fp	EX_lac-D[u]tr_Kp			EX_lac-D(e)_Ec			EX_cpd00221(e)_Lc
lac-L[u]	UT_lac-L(u)	EX_lac-L(u)	EX_lac-L[u]tr_Bt		EX_lac-L[u]tr_Kp	EX_lac-L[u]tr_St	EX_lac-L(e)_Ba	EX_lac-L(e)_Ec	R_Ex_lac_L__e_Ef	r111_Er	EX_cpd00159(e)_Lc
lacdfucttr[u]	UT_lacdfucttr(u)	EX_lacdfucttr(u)	EX_lacdfucttr[u]tr_Bt
lacndfuchx[u]	UT_lacndfuchx(u)	EX_lacndfuchx(u)	EX_lacndfuchx[u]tr_Bt
lacnfucpt[u]	UT_lacnfucpt(u)	EX_lacnfucpt(u)	EX_lacnfucpt[u]tr_Bt
lacnnttr[u]	UT_lacnnttr(u)	EX_lacnnttr(u)	EX_lacnnttr[u]tr_Bt
lacnttr[u]	UT_lacnttr(u)	EX_lacnttr(u)	EX_lacnttr[u]tr_Bt
lcts[u]	UT_lcts(u)	EX_lcts(u)	EX_lcts[u]tr_Bt	IEX_lcts[u]tr_Fp	EX_lcts[u]tr_Kp	EX_lcts[u]tr_St	EX_lcts(e)_Ba	EX_lcts(e)_Ec		EX_cpd00208(e)_Er	EX_cpd00208(e)_Lc
leu-L[u]	UT_leu-L(u)	EX_leu-L(u)	EX_leu-L[u]tr_Bt	IEX_leu-L[u]tr_Fp	EX_leu-L[u]tr_Kp	EX_leu-L[u]tr_St	EX_leu-L(e)_Ba	EX_leu-L(e)_Ec	R_Ex_leu_L__e_Ef		EX_cpd00107(e)_Lc
leugly[u]	UT_leugly(u)	EX_leugly(u)	EX_leugly[u]tr_Bt	IEX_leugly[u]tr_Fp
leuleu[u]	UT_leuleu(u)	EX_leuleu(u)	EX_leuleu[u]tr_Bt	IEX_leuleu[u]tr_Fp
levan1000[u]	UT_levan1000(u)	EX_levan1000(u)	EX_levan1000[u]tr_Bt
levanb[u]	UT_levanb(u)	EX_levanb(u)	EX_levanb[u]tr_Bt
levanttr[u]	UT_levanttr(u)	EX_levanttr(u)	EX_levanttr[u]tr_Bt
levantttr[u]	UT_levantttr(u)	EX_levantttr(u)	EX_levantttr[u]tr_Bt
lipa[u]	UT_lipa(u)	EX_lipa(u)			EX_lipa[u]tr_Kp			EX_lipa(e)_Ec
lipa_cold[u]	UT_lipa_cold(u)	EX_lipa_cold(u)			EX_lipa_cold[u]tr_Kp			EX_lipa_cold(e)_Ec
lipt[u]	UT_lipt(u)	EX_lipt(u)						EX_lipoate(e)_Ec
lmn2[u]	UT_lmn2(u)	EX_lmn2(u)	EX_lmn2[u]tr_Bt
lmn30[u]	UT_lmn30(u)	EX_lmn30(u)	EX_lmn30[u]tr_Bt
lps_bt[u]	UT_lps_bt(u)	EX_lps_bt(u)	EX_lps_bt[u]tr_Bt
lys-L[u]	UT_lys-L(u)	EX_lys-L(u)	EX_lys-L[u]tr_Bt	IEX_lys-L[u]tr_Fp	EX_lys-L[u]tr_Kp	EX_lys-L[u]tr_St		EX_lys-L(e)_Ec	R_Ex_lys_L__e_Ef		EX_cpd00039(e)_Lc
lyx-L[u]	UT_lyx-L(u)	EX_lyx-L(u)			EX_lyx-L[u]tr_Kp			EX_lyx-L(e)_Ec
m2mn[u]	UT_m2mn(u)	EX_m2mn(u)	EX_m2mn[u]tr_Bt
mal-D[u]	UT_mal-D(u)	EX_mal-D(u)			EX_mal-D[u]tr_Kp			EX_mal-D(e)_Ec
mal-L[u]	UT_mal-L(u)	EX_mal-L(u)		IEX_mal-L[u]tr_Fp	EX_mal-L[u]tr_Kp	EX_mal-L[u]tr_St		EX_mal-L(e)_Ec			EX_cpd00130(e)_Lc
malt[u]	UT_malt(u)	EX_malt(u)	EX_malt[u]tr_Bt	IEX_malt[u]tr_Fp	EX_malt[u]tr_Kp		EX_malt(e)_Ba	EX_malt(e)_Ec		EX_cpd00179(e)_Er	EX_cpd00179(e)_Lc
malthp[u]	UT_malthp(u)	EX_malthp(u)	EX_malthp[u]tr_Bt
malthx[u]	UT_malthx(u)	EX_malthx(u)	EX_malthx[u]tr_Bt		EX_malthx[u]tr_Kp		EX_malthx(e)_Ba	EX_malthx(e)_Ec			EX_cpd01329(e)_Lc
maltpt[u]	UT_maltpt(u)	EX_maltpt(u)	EX_maltpt[u]tr_Bt		EX_maltpt[u]tr_Kp		EX_maltpt(e)_Ba	EX_maltpt(e)_Ec
malttr[u]	UT_malttr(u)	EX_malttr(u)	EX_malttr[u]tr_Bt		EX_malttr[u]tr_Kp		EX_malttr(e)_Ba	EX_malttr(e)_Ec			EX_cpd01262(e)_Lc
maltttr[u]	UT_maltttr(u)	EX_maltttr(u)	EX_maltttr[u]tr_Bt		EX_maltttr[u]tr_Kp		EX_maltttr(e)_Ba	EX_maltttr(e)_Ec
man6p[u]	UT_man6p(u)	EX_man6p(u)			EX_man6p[u]tr_Kp			EX_man6p(e)_Ec
man[u]	UT_man(u)	EX_man(u)	EX_man[u]tr_Bt		EX_man[u]tr_Kp	EX_man[u]tr_St		EX_man(e)_Ec			EX_cpd00138(e)_Lc
manb[u]	UT_manb(u)	EX_manb(u)	EX_manb[u]tr_Bt
manglyc[u]	UT_manglyc(u)	EX_manglyc(u)						EX_manglyc(e)_Ec
manpt[u]	UT_manpt(u)	EX_manpt(u)	EX_manpt[u]tr_Bt
mantr[u]	UT_mantr(u)	EX_mantr(u)	EX_mantr[u]tr_Bt
manttr[u]	UT_manttr(u)	EX_manttr(u)	EX_manttr[u]tr_Bt
mbenz[u]	UT_mbenz(u)	EX_mbenz(u)	EX_mbenz[u]tr_Bt
melib[u]	UT_melib(u)	EX_melib(u)	EX_melib[u]tr_Bt		EX_melib[u]tr_Kp		EX_melib(e)_Ba	EX_melib(e)_Ec			EX_cpd03198(e)_Lc
meoh[u]	UT_meoh(u)	EX_meoh(u)	EX_meoh[u]tr_Bt	IEX_meoh[u]tr_Fp				EX_meoh(e)_Ec			EX_cpd00116(e)_Lc
met-L[u]	UT_met-L(u)	EX_met-L(u)	EX_met-L[u]tr_Bt	IEX_met-L[u]tr_Fp	EX_met-L[u]tr_Kp	EX_met-L[u]tr_St	EX_met-L(e)_Ba	EX_met-L(e)_Ec	R_Ex_met_L__e_Ef		EX_cpd00060(e)_Lc
metala[u]	UT_metala(u)	EX_metala(u)	EX_metala[u]tr_Bt	IEX_metala[u]tr_Fp							EX_cpd11590(e)_Lc
metsox-R-L[u]	UT_metsox-R-L(u)	EX_metsox-R-L(u)						EX_metsox-R-L(e)_Ec			EX_cpd11576(e)_Lc
metsox-S-L[u]	UT_metsox-S-L(u)	EX_metsox-S-L(u)		IEX_metsox-S-L[u]tr_Fp				EX_metsox-S-L(e)_Ec			EX_cpd01914(e)_Lc
mg2[u]	UT_mg2(u)	EX_mg2(u)	EX_mg2[u]tr_Bt	IEX_mg2[u]tr_Fp	EX_mg2[u]tr_Kp		EX_mg2(e)_Ba	EX_mg2(e)_Ec			EX_cpd00254(e)_Lc
mincyc[u]	UT_mincyc(u)	EX_mincyc(u)						EX_mincyc(e)_Ec
minohp[u]	UT_minohp(u)	EX_minohp(u)						EX_minohp(e)_Ec
mmet[u]	UT_mmet(u)	EX_mmet(u)			EX_mmet[u]tr_Kp			EX_mmet(e)_Ec
mn2[u]	UT_mn2(u)	EX_mn2(u)	EX_mn2[u]tr_Bt		EX_mn2[u]tr_Kp		EX_mn2(e)_Ba	EX_mn2(e)_Ec			EX_cpd00030(e)_Lc
mn[u]	UT_mn(u)	EX_mn(u)	EX_mn[u]tr_Bt
mnl[u]	UT_mnl(u)	EX_mnl(u)			EX_mnl[u]tr_Kp			EX_mnl(e)_Ec			EX_cpd00314(e)_Lc
mobd[u]	UT_mobd(u)	EX_mobd(u)						EX_mobd(e)_Ec
mpept[u]	UT_mpept(u)	EX_mpept(u)				EX_mpept[u]tr_St
mqn10[u]	UT_mqn10(u)	EX_mqn10(u)	EX_mqn10[u]tr_Bt
mqn11[u]	UT_mqn11(u)	EX_mqn11(u)	EX_mqn11[u]tr_Bt
mqn7[u]	UT_mqn7(u)	EX_mqn7(u)	EX_mqn7[u]tr_Bt
mqn8[u]	UT_mqn8(u)	EX_mqn8(u)	EX_mqn8[u]tr_Bt
mqn9[u]	UT_mqn9(u)	EX_mqn9(u)	EX_mqn9[u]tr_Bt
mso3[u]	UT_mso3(u)	EX_mso3(u)						EX_mso3(e)_Ec			EX_cpd08023(e)_Lc
mthgxl[u]	UT_mthgxl(u)	EX_mthgxl(u)	EX_mthgxl[u]tr_Bt
n2m2mn[u]	UT_n2m2mn(u)	EX_n2m2mn(u)	EX_n2m2mn[u]tr_Bt
n2o[u]	UT_n2o(u)	EX_n2o(u)			EX_n2o[u]tr_Kp			EX_n2o(e)_Ec
na1[u]	UT_na1(u)	EX_na1(u)	EX_na1[u]tr_Bt	IEX_na1[u]tr_Fp	EX_na1[u]tr_Kp		EX_na1(e)_Ba	EX_na1(e)_Ec			EX_cpd00971(e)_Lc
nac[u]	UT_nac(u)	EX_nac(u)	EX_nac[u]tr_Bt	IEX_nac[u]tr_Fp	EX_nac[u]tr_Kp	EX_nac[u]tr_St	EX_nac(e)_Ba	EX_nac(e)_Ec	R_Ex_nac__e_Ef
ncam[u]	UT_ncam(u)	EX_ncam(u)		IEX_ncam[u]tr_Fp
neulacnttr[u]	UT_neulacnttr(u)	EX_neulacnttr(u)	EX_neulacnttr[u]tr_Bt
nh4[u]	UT_nh4(u)	EX_nh4(u)	EX_nh4[u]tr_Bt	IEX_nh4[u]tr_Fp	EX_nh4[u]tr_Kp	EX_nh4[u]tr_St	EX_nh4(e)_Ba	EX_nh4(e)_Ec	R_Ex_nh4__e_Ef	r112_Er
ni2[u]	UT_ni2(u)	EX_ni2(u)			EX_ni2[u]tr_Kp		EX_ni2(e)_Ba	EX_ni2(e)_Ec
nmn[u]	UT_nmn(u)	EX_nmn(u)	EX_nmn[u]tr_Bt		EX_nmn[u]tr_Kp			EX_nmn(e)_Ec
no2[u]	UT_no2(u)	EX_no2(u)	EX_no2[u]tr_Bt		EX_no2[u]tr_Kp			EX_no2(e)_Ec
no3[u]	UT_no3(u)	EX_no3(u)			EX_no3[u]tr_Kp			EX_no3(e)_Ec			EX_cpd00209(e)_Lc
no[u]	UT_no(u)	EX_no(u)			EX_no[u]tr_Kp			EX_no(e)_Ec
novbcn[u]	UT_novbcn(u)	EX_novbcn(u)						EX_novbcn(e)_Ec
o16a4colipa[u]	UT_o16a4colipa(u)	EX_o16a4colipa(u)						EX_o16a4colipa(e)_Ec
o2[u]	UT_o2(u)	EX_o2(u)	EX_o2[u]tr_Bt	IEX_o2[u]tr_Fp	EX_o2[u]tr_Kp	EX_o2[u]tr_St		EX_o2(e)_Ec			EX_cpd00007(e)_Lc
o2s[u]	UT_o2s(u)	EX_o2s(u)			EX_o2s[u]tr_Kp			EX_o2s(e)_Ec
ocdca[u]	UT_ocdca(u)	EX_ocdca(u)			EX_ocdca[u]tr_Kp		EX_ocdca(e)_Ba	EX_ocdca(e)_Ec
ocdcea[u]	UT_ocdcea(u)	EX_ocdcea(u)			EX_ocdcea[u]tr_Kp		EX_ocdcea(e)_Ba	EX_ocdcea(e)_Ec
octa[u]	UT_octa(u)	EX_octa(u)			EX_octa[u]tr_Kp		EX_octa(e)_Ba	EX_octa(e)_Ec
oligofru4[u]	UT_oligofru4(u)	EX_oligofru4(u)	EX_oligofru4[u]tr_Bt
orn[u]	UT_orn(u)	EX_orn(u)	EX_orn[u]tr_Bt	IEX_orn[u]tr_Fp	EX_orn[u]tr_Kp			EX_orn(e)_Ec	R_Ex_orn_L__e_Ef	EX_cpd00064(e)_Er
orot[u]	UT_orot(u)	EX_orot(u)		IEX_orot[u]tr_Fp	EX_orot[u]tr_Kp		EX_orot(e)_Ba	EX_orot(e)_Ec	R_Ex_orot__e_Ef
pac[u]	UT_pac(u)	EX_pac(u)	EX_pac[u]tr_Bt
pacald[u]	UT_pacald(u)	EX_pacald(u)			EX_pacald[u]tr_Kp			EX_pacald(e)_Ec
pe_cer1_bt[u]	UT_pe_cer1_bt(u)	EX_pe_cer1_bt(u)	EX_pe_cer1_bt[u]tr_Bt
peamn[u]	UT_peamn(u)	EX_peamn(u)			EX_peamn[u]tr_Kp			EX_peamn(e)_Ec	R_Ex_2phea__e_Ef
pect[u]	UT_pect(u)	EX_pect(u)	EX_pect[u]tr_Bt	IEX_pect[u]tr_Fp
pecticgal[u]	UT_pecticgal(u)	EX_pecticgal(u)	EX_pecticgal[u]tr_Bt
phe-L[u]	UT_phe-L(u)	EX_phe-L(u)	EX_phe-L[u]tr_Bt	IEX_phe-L[u]tr_Fp	EX_phe-L[u]tr_Kp	EX_phe-L[u]tr_St		EX_phe-L(e)_Ec	R_Ex_phe_L__e_Ef		EX_cpd00066(e)_Lc
phearg[u]	UT_phearg(u)	EX_phearg(u)	EX_phearg[u]tr_Bt
pheme[u]	UT_pheme(u)	EX_pheme(u)	EX_pheme[u]tr_Bt		EX_pheme[u]tr_Kp			EX_pheme(e)_Ec
phppa[u]	UT_phppa(u)	EX_phppa(u)	EX_phppa[u]tr_Bt					EX_pppn(e)_Ec
phpyr[u]	UT_phpyr(u)	EX_phpyr(u)	EX_phpyr[u]tr_Bt
pi[u]	UT_pi(u)	EX_pi(u)	EX_pi[u]tr_Bt	IEX_pi[u]tr_Fp	EX_pi[u]tr_Kp	EX_pi[u]tr_St	EX_pi(e)_Ba	EX_pi(e)_Ec	R_Ex_pi__e_Ef	r114_Er	EX_cpd00009(e)_Lc
pime[u]	UT_pime(u)	EX_pime(u)
plac[u]	UT_plac(u)	EX_plac(u)	EX_plac[u]tr_Bt	IEX_plac[u]tr_Fp
pnto-R[u]	UT_pnto-R(u)	EX_pnto-R(u)	EX_pnto-R[u]tr_Bt	IEX_pnto-R[u]tr_Fp	EX_pnto-R[u]tr_Kp	EX_pnto-R[u]tr_St		EX_pnto-R(e)_Ec	R_Ex_pnto_R__e_Ef
ppa[u]	UT_ppa(u)	EX_ppa(u)	EX_ppa[u]tr_Bt		EX_ppa[u]tr_Kp		EX_ppa(e)_Ba	EX_ppa(e)_Ec	R_Ex_pa__e_Ef
ppal[u]	UT_ppal(u)	EX_ppal(u)			EX_ppal[u]tr_Kp			EX_ppal(e)_Ec
ppt[u]	UT_ppt(u)	EX_ppt(u)			EX_ppt[u]tr_Kp		EX_ppt(e)_Ba	EX_ppt(e)_Ec
pro-L[u]	UT_pro-L(u)	EX_pro-L(u)	EX_pro-L[u]tr_Bt	IEX_pro-L[u]tr_Fp	EX_pro-L[u]tr_Kp	EX_pro-L[u]tr_St	EX_pro-L(e)_Ba	EX_pro-L(e)_Ec	R_Ex_pro_L__e_Ef	EX_cpd00129(e)_Er	EX_cpd00129(e)_Lc
progly[u]	UT_progly(u)	EX_progly(u)	EX_progly[u]tr_Bt	IEX_progly[u]tr_Fp	EX_progly[u]tr_Kp			EX_progly(e)_Ec
psclys[u]	UT_psclys(u)	EX_psclys(u)					EX_psclys(e)_Ba	EX_psclys(e)_Ec
pser-L[u]	UT_pser-L(u)	EX_pser-L(u)			EX_pser-L[u]tr_Kp			EX_pser-L(e)_Ec
ptrc[u]	UT_ptrc(u)	EX_ptrc(u)	EX_ptrc[u]tr_Bt	IEX_ptrc[u]tr_Fp	EX_ptrc[u]tr_Kp			EX_ptrc(e)_Ec			EX_cpd00118(e)_Lc
pullulan1200[u]	UT_pullulan1200(u)	EX_pullulan1200(u)	EX_pullulan1200[u]tr_Bt
pydam[u]	UT_pydam(u)	EX_pydam(u)						EX_pydam(e)_Ec	R_Ex_pydam__e_Ef
pydx[u]	UT_pydx(u)	EX_pydx(u)		IEX_pydx[u]tr_Fp				EX_pydx(e)_Ec
pydxn[u]	UT_pydxn(u)	EX_pydxn(u)	EX_pydxn[u]tr_Bt					EX_pydxn(e)_Ec
pyr[u]	UT_pyr(u)	EX_pyr(u)	EX_pyr[u]tr_Bt		EX_pyr[u]tr_Kp			EX_pyr(e)_Ec	R_Ex_pyr__e_Ef
quin[u]	UT_quin(u)	EX_quin(u)						EX_quin(e)_Ec
r5p[u]	UT_r5p(u)	EX_r5p(u)			EX_r5p[u]tr_Kp			EX_r5p(e)_Ec
raffin[u]	UT_raffin(u)	EX_raffin(u)	EX_raffin[u]tr_Bt				EX_raffin(e)_Ba				EX_cpd00382(e)_Lc
rbflvrd[u]	UT_rbflvrd(u)	EX_rbflvrd(u)		IEX_rbflvrd[u]tr_Fp
rbt[u]	UT_rbt(u)	EX_rbt(u)			EX_rbt[u]tr_Kp
rfamp[u]	UT_rfamp(u)	EX_rfamp(u)						EX_rfamp(e)_Ec
rhamnogalurII[u]	UT_rhamnogalurII(u)	EX_rhamnogalurII(u)	EX_rhamnogalurII[u]tr_Bt
rhamnogalurI[u]	UT_rhamnogalurI(u)	EX_rhamnogalurI(u)	EX_rhamnogalurI[u]tr_Bt
rib-D[u]	UT_rib-D(u)	EX_rib-D(u)	EX_rib-D[u]tr_Bt		EX_rib-D[u]tr_Kp			EX_rib-D(e)_Ec			EX_cpd00105(e)_Lc
ribflv[u]	UT_ribflv(u)	EX_ribflv(u)	EX_ribflv[u]tr_Bt	IEX_ribflv[u]tr_Fp		EX_ribflv[u]tr_St					EX_cpd00220(e)_Lc
rmn[u]	UT_rmn(u)	EX_rmn(u)	EX_rmn[u]tr_Bt		EX_rmn[u]tr_Kp			EX_rmn(e)_Ec
s2l2fn2m2masn[u]	UT_s2l2fn2m2masn(u)	EX_s2l2fn2m2masn(u)	EX_s2l2fn2m2masn[u]tr_Bt
s2l2n2m2m[u]	UT_s2l2n2m2m(u)	EX_s2l2n2m2m(u)	EX_s2l2n2m2m[u]tr_Bt
s2l2n2m2masn[u]	UT_s2l2n2m2masn(u)	EX_s2l2n2m2masn(u)	EX_s2l2n2m2masn[u]tr_Bt
s2l2n2m2mn[u]	UT_s2l2n2m2mn(u)	EX_s2l2n2m2mn(u)	EX_s2l2n2m2mn[u]tr_Bt
sT_antigen[u]	UT_sT_antigen(u)	EX_sT_antigen(u)	EX_sT_antigen[u]tr_Bt
sTn_antigen[u]	UT_sTn_antigen(u)	EX_sTn_antigen(u)	EX_sTn_antigen[u]tr_Bt
salcn[u]	UT_salcn(u)	EX_salcn(u)									EX_cpd01030(e)_Lc
sbt-D[u]	UT_sbt-D(u)	EX_sbt-D(u)			EX_sbt-D[u]tr_Kp			EX_sbt-D(e)_Ec			EX_cpd00588(e)_Lc
seln[u]	UT_seln(u)	EX_seln(u)		IEX_seln[u]tr_Fp
ser-D[u]	UT_ser-D(u)	EX_ser-D(u)			EX_ser-D[u]tr_Kp			EX_ser-D(e)_Ec			EX_cpd00550(e)_Lc
ser-L[u]	UT_ser-L(u)	EX_ser-L(u)	EX_ser-L[u]tr_Bt	IEX_ser-L[u]tr_Fp	EX_ser-L[u]tr_Kp	EX_ser-L[u]tr_St	EX_ser-L(e)_Ba	EX_ser-L(e)_Ec	R_Ex_ser_L__e_Ef		EX_cpd00054(e)_Lc
skatole[u]	UT_skatole(u)	EX_skatole(u)	EX_skatole[u]tr_Bt
skm[u]	UT_skm(u)	EX_skm(u)			EX_skm[u]tr_Kp			EX_skm(e)_Ec
so3[u]	UT_so3(u)	EX_so3(u)			EX_so3[u]tr_Kp			EX_so3(e)_Ec
so4[u]	UT_so4(u)	EX_so4(u)	EX_so4[u]tr_Bt	IEX_so4[u]tr_Fp	EX_so4[u]tr_Kp			EX_so4(e)_Ec			EX_cpd00048(e)_Lc
sphmyln_bt[u]	UT_sphmyln_bt(u)	EX_sphmyln_bt(u)	EX_sphmyln_bt[u]tr_Bt
spmd[u]	UT_spmd(u)	EX_spmd(u)	EX_spmd[u]tr_Bt		EX_spmd[u]tr_Kp			EX_spmd(e)_Ec		EX_cpd00264(e)_Er	EX_cpd00264(e)_Lc
starch1200[u]	UT_starch1200(u)	EX_starch1200(u)	EX_starch1200[u]tr_Bt
strch1[u]	UT_strch1(u)	EX_strch1(u)	EX_strch1[u]tr_Bt	IEX_strch1[u]tr_Fp
strch2[u]	UT_strch2(u)	EX_strch2(u)	EX_strch2[u]tr_Bt
stys[u]	UT_stys(u)	EX_stys(u)	EX_stys[u]tr_Bt				EX_stys(e)_Ba				EX_cpd01133(e)_Lc
succ[u]	UT_succ(u)	EX_succ(u)	EX_succ[u]tr_Bt	IEX_succ[u]tr_Fp	EX_succ[u]tr_Kp	EX_succ[u]tr_St	EX_succ(e)_Ba	EX_succ(e)_Ec	R_Ex_succ__e_Ef
sucr[u]	UT_sucr(u)	EX_sucr(u)	EX_sucr[u]tr_Bt		EX_sucr[u]tr_Kp		EX_sucr(e)_Ba	EX_sucr(e)_Ec			EX_cpd00076(e)_Lc
sulfac[u]	UT_sulfac(u)	EX_sulfac(u)			EX_sulfac[u]tr_Kp			EX_sulfac(e)_Ec			EX_cpd09878(e)_Lc
tartr-D[u]	UT_tartr-D(u)	EX_tartr-D(u)						EX_tartr-D(e)_Ec
tartr-L[u]	UT_tartr-L(u)	EX_tartr-L(u)			EX_tartr-L[u]tr_Kp			EX_tartr-L(e)_Ec
taur[u]	UT_taur(u)	EX_taur(u)	EX_taur[u]tr_Bt					EX_taur(e)_Ec			EX_cpd00210(e)_Lc
tchola[u]	UT_tchola(u)	EX_tchola(u)	EX_tchola[u]tr_Bt								EX_cpd03047(e)_Lc
tcynt[u]	UT_tcynt(u)	EX_tcynt(u)			EX_tcynt[u]tr_Kp			EX_tcynt(e)_Ec
thm[u]	UT_thm(u)	EX_thm(u)	EX_thm[u]tr_Bt	IEX_thm[u]tr_Fp	EX_thm[u]tr_Kp	EX_thm[u]tr_St	EX_thm(e)_Ba	EX_thm(e)_Ec	R_Ex_thm__e_Ef		EX_cpd00305(e)_Lc
thr-L[u]	UT_thr-L(u)	EX_thr-L(u)	EX_thr-L[u]tr_Bt	IEX_thr-L[u]tr_Fp	EX_thr-L[u]tr_Kp	EX_thr-L[u]tr_St	EX_thr-L(e)_Ba	EX_thr-L(e)_Ec	R_Ex_thr_L__e_Ef		EX_cpd00161(e)_Lc
thrp[u]	UT_thrp(u)	EX_thrp(u)			EX_thrp[u]tr_Kp			EX_thrp(e)_Ec
thym[u]	UT_thym(u)	EX_thym(u)			EX_thym[u]tr_Kp			EX_thym(e)_Ec
thymd[u]	UT_thymd(u)	EX_thymd(u)	EX_thymd[u]tr_Bt	IEX_thymd[u]tr_Fp	EX_thymd[u]tr_Kp			EX_thymd(e)_Ec
tma[u]	UT_tma(u)	EX_tma(u)						EX_tma(e)_Ec
tmao[u]	UT_tmao(u)	EX_tmao(u)						EX_tmao(e)_Ec
tre[u]	UT_tre(u)	EX_tre(u)	EX_tre[u]tr_Bt		EX_tre[u]tr_Kp	EX_tre[u]tr_St	EX_tre(e)_Ba	EX_tre(e)_Ec			EX_cpd00794(e)_Lc
trp-L[u]	UT_trp-L(u)	EX_trp-L(u)	EX_trp-L[u]tr_Bt	IEX_trp-L[u]tr_Fp	EX_trp-L[u]tr_Kp	EX_trp-L[u]tr_St		EX_trp-L(e)_Ec	R_Ex_trp_L__e_Ef		EX_cpd00065(e)_Lc
tsul[u]	UT_tsul(u)	EX_tsul(u)			EX_tsul[u]tr_Kp			EX_tsul(e)_Ec
ttdca[u]	UT_ttdca(u)	EX_ttdca(u)			EX_ttdca[u]tr_Kp		EX_ttdca(e)_Ba	EX_ttdca(e)_Ec
ttdcea[u]	UT_ttdcea(u)	EX_ttdcea(u)			EX_ttdcea[u]tr_Kp		EX_ttdcea(e)_Ba	EX_ttdcea(e)_Ec
ttrcyc[u]	UT_ttrcyc(u)	EX_ttrcyc(u)						EX_ttrcyc(e)_Ec
tym[u]	UT_tym(u)	EX_tym(u)			EX_tym[u]tr_Kp			EX_tym(e)_Ec	R_Ex_tyra__e_Ef
tyr-L[u]	UT_tyr-L(u)	EX_tyr-L(u)	EX_tyr-L[u]tr_Bt	IEX_tyr-L[u]tr_Fp	EX_tyr-L[u]tr_Kp	EX_tyr-L[u]tr_St		EX_tyr-L(e)_Ec	R_Ex_tyr_L__e_Ef		EX_cpd00069(e)_Lc
tyrp[u]	UT_tyrp(u)	EX_tyrp(u)			EX_tyrp[u]tr_Kp			EX_tyrp(e)_Ec
uacgam[u]	UT_uacgam(u)	EX_uacgam(u)			EX_uacgam[u]tr_Kp			EX_uacgam(e)_Ec
udpacgal[u]	UT_udpacgal(u)	EX_udpacgal(u)			EX_udpacgal[u]tr_Kp			EX_udpacgal(e)_Ec
udpg[u]	UT_udpg(u)	EX_udpg(u)			EX_udpg[u]tr_Kp			EX_udpg(e)_Ec
udpgal[u]	UT_udpgal(u)	EX_udpgal(u)			EX_udpgal[u]tr_Kp			EX_udpgal(e)_Ec
udpglcur[u]	UT_udpglcur(u)	EX_udpglcur(u)			EX_udpglcur[u]tr_Kp			EX_udpglcur(e)_Ec
ump[u]	UT_ump(u)	EX_ump(u)			EX_ump[u]tr_Kp			EX_ump(e)_Ec
unsdigalur[u]	UT_unsdigalur(u)	EX_unsdigalur(u)	EX_unsdigalur[u]tr_Bt
ura[u]	UT_ura(u)	EX_ura(u)	EX_ura[u]tr_Bt	IEX_ura[u]tr_Fp	EX_ura[u]tr_Kp	EX_ura[u]tr_St	EX_ura(e)_Ba	EX_ura(e)_Ec	R_Ex_ura__e_Ef	EX_cpd00092(e)_Er	EX_cpd00092(e)_Lc
urate[u]	UT_urate(u)	EX_urate(u)		IEX_urate[u]tr_Fp
urea[u]	UT_urea(u)	EX_urea(u)	EX_urea[u]tr_Bt	IEX_urea[u]tr_Fp	EX_urea[u]tr_Kp	EX_urea[u]tr_St	EX_urea(e)_Ba	EX_urea(e)_Ec
uri[u]	UT_uri(u)	EX_uri(u)	EX_uri[u]tr_Bt		EX_uri[u]tr_Kp			EX_uri(e)_Ec
val-L[u]	UT_val-L(u)	EX_val-L(u)	EX_val-L[u]tr_Bt	IEX_val-L[u]tr_Fp	EX_val-L[u]tr_Kp	EX_val-L[u]tr_St	EX_val-L(e)_Ba	EX_val-L(e)_Ec	R_Ex_val_L__e_Ef		EX_cpd00156(e)_Lc
xan[u]	UT_xan(u)	EX_xan(u)	EX_xan[u]tr_Bt	IEX_xan[u]tr_Fp	EX_xan[u]tr_Kp		EX_xan(e)_Ba	EX_xan(e)_Ec	R_Ex_xan__e_Ef	EX_cpd00309(e)_Er	EX_cpd00309(e)_Lc
xmp[u]	UT_xmp(u)	EX_xmp(u)			EX_xmp[u]tr_Kp			EX_xmp(e)_Ec
xtsn[u]	UT_xtsn(u)	EX_xtsn(u)			EX_xtsn[u]tr_Kp			EX_xtsn(e)_Ec
xyl-D[u]	UT_xyl-D(u)	EX_xyl-D(u)	EX_xyl-D[u]tr_Bt		EX_xyl-D[u]tr_Kp		EX_xyl-D(e)_Ba	EX_xyl-D(e)_Ec
xylu-L[u]	UT_xylu-L(u)	EX_xylu-L(u)						EX_xylu-L(e)_Ec
zn2[u]	UT_zn2(u)	EX_zn2(u)	EX_zn2[u]tr_Bt		EX_zn2[u]tr_Kp			EX_zn2(e)_Ec			EX_cpd00034(e)_Lc
