# Supplementary material for: SteadyCom: Predicting microbial abundances while ensuring community stability
Source: PLoS Comput Biol. 2017 May 15;13(5):e1005539. doi: 10.1371/journal.pcbi.1005539 (PMC5448816; doi:10.1371/journal.pcbi.1005539)
Supplement: S1 Dataset — (ZIP) [file pcbi.1005539.s018.zip › S1 Dataset/models/TSV/model9_comSp.txt]

species_abbreviation	species_name	biomass_reaction	ATPM	#mets	#rxns	#exchange
Bt	Bacteroides thetaiotamicron	Biomass_BT_v2_Bt	ATPM_Bt	1071	1443	275
Fp	Faecalibacterium prausnitzii	Biomass_FP_Fp	ATPM_Fp	596	804	130
Kp	Klebsiella pneumonia	Biomass_Kp	ATPM_Kp	1349	1960	248
St	Streptococcus thermophilus	biomass_STR_St	ATPM_St	408	467	50
Ba	Bifidobacterium adolescentis	Biomass_Ba	ATPM_Ba	695	718	93
Ec	Escherichia coli	Ec_biomass_iJO1366_WT_53p95M_Ec	ATPM_Ec	1624	2404	313
Ef	Enterococcus faecalis	R_BIOMASS_Ef	R_ATPM_Ef	449	539	64
Er	Eubacterium rectale	r55_Er	r54_Er	409	457	30
Lc	Lactobacillus casei	bio06001_Lc	rxn00062_Lc	1001	1101	152
