# Supplementary material for: SteadyCom: Predicting microbial abundances while ensuring community stability
Source: PLoS Comput Biol. 2017 May 15;13(5):e1005539. doi: 10.1371/journal.pcbi.1005539 (PMC5448816; doi:10.1371/journal.pcbi.1005539)
Supplement: S1 Dataset — (ZIP) [file pcbi.1005539.s018.zip › S1 Dataset/models/TSV/model9_mets.txt]

mets	metNames	metFormulas	metCharge	metCHEBIID	metKEGGID	metPubChemID	metInChIString	b
12ethd[e_Bt]	1,2-Ethanediol	C2H6O2	0.000000e+00					0.000000e+00
12ethd[c_Bt]		C2H6O2	0.000000e+00					0.000000e+00
12ppd-R[e_Bt]	(R)-Propane-1,2-diol	C3H8O2	0.000000e+00					0.000000e+00
12ppd-R[c_Bt]		C3H8O2	0.000000e+00					0.000000e+00
12ppd-S[e_Bt]	(S)-Propane-1,2-diol	C3H8O2	0.000000e+00					0.000000e+00
12ppd-S[c_Bt]		C3H8O2	0.000000e+00					0.000000e+00
h2o[c_Bt]		H2O	0.000000e+00					0.000000e+00
h[c_Bt]		H	0.000000e+00					0.000000e+00
thdp[c_Bt]		C7H7NO4	0.000000e+00					0.000000e+00
glu-L[c_Bt]		C5H8NO4	0.000000e+00					0.000000e+00
26dap-LL[c_Bt]		C7H14N2O4	0.000000e+00					0.000000e+00
akg[c_Bt]		C5H4O5	0.000000e+00					0.000000e+00
2ameph[c_Bt]		C2H7NO3P	0.000000e+00					0.000000e+00
pyr[c_Bt]		C3H3O3	0.000000e+00					0.000000e+00
ala-L[c_Bt]		C3H7NO2	0.000000e+00					0.000000e+00
pald[c_Bt]		C2H3O4P	0.000000e+00					0.000000e+00
2fuclac[e_Bt]	2-Fucosyllactose (HMO, PMID:11425797)	C18H32O15	0.000000e+00					0.000000e+00
h2o[e_Bt]	H2O	H2O	0.000000e+00					0.000000e+00
fuc-L[e_Bt]	L-Fucose	C6H12O5	0.000000e+00					0.000000e+00
lcts[e_Bt]	Lactose	C12H22O11	0.000000e+00					0.000000e+00
2mbcoa[c_Bt]		C26H40N7O17P3S	0.000000e+00					0.000000e+00
ACP[c_Bt]		C11H20N2O6Apo_acpPS	0.000000e+00					0.000000e+00
coa[c_Bt]		C21H32N7O16P3S	0.000000e+00					0.000000e+00
2mbutACP[c_Bt]		C16H28N2O7Apo_acpPS	0.000000e+00					0.000000e+00
2mmal[c_Bt]		C5H6O5	0.000000e+00					0.000000e+00
2mmale[c_Bt]		C5H4O4	0.000000e+00					0.000000e+00
e3mmal[c_Bt]		C5H6O5	0.000000e+00					0.000000e+00
nadph[c_Bt]		C21H26N7O17P3	0.000000e+00					0.000000e+00
3dsphgn[c_Bt]		C18H38NO2	0.000000e+00					0.000000e+00
nadp[c_Bt]		C21H25N7O17P3	0.000000e+00					0.000000e+00
sphgn[c_Bt]		C18H40NO2	0.000000e+00					0.000000e+00
3fuclac[e_Bt]	3-Fucosyllactose (HMO, PMID:11425797)	C18H32O15	0.000000e+00					0.000000e+00
3hgACPm[c_Bt]		C17H28N2O10Apo_acpPS	0.000000e+00					0.000000e+00
egACPm[c_Bt]		C17H26N2O9Apo_acpPS	0.000000e+00					0.000000e+00
3hpACPm[c_Bt]		C19H32N2O10Apo_acpPS	0.000000e+00					0.000000e+00
epACPm[c_Bt]		C19H30N2O9Apo_acpPS	0.000000e+00					0.000000e+00
3hdecACP[c_Bt]		C21H38N2O8Apo_acpPS	0.000000e+00					0.000000e+00
tdec2eACP[c_Bt]		C21H36N2O7Apo_acpPS	0.000000e+00					0.000000e+00
10m3hundecACP[c_Bt]		C23H42N2O8Apo_acpPS	0.000000e+00					0.000000e+00
10mtundec2eACP[c_Bt]		C23H40N2O7Apo_acpPS	0.000000e+00					0.000000e+00
10m3hddcaACP[c_Bt]		C24H44N2O8Apo_acpPS	0.000000e+00					0.000000e+00
10mtddec2eACP[c_Bt]		C24H42N2O7Apo_acpPS	0.000000e+00					0.000000e+00
11m3hddcaACP[c_Bt]		C24H44N2O8Apo_acpPS	0.000000e+00					0.000000e+00
11mtddec2eACP[c_Bt]		C24H42N2O7Apo_acpPS	0.000000e+00					0.000000e+00
3hddecACP[c_Bt]		C23H42N2O8Apo_acpPS	0.000000e+00					0.000000e+00
tddec2eACP[c_Bt]		C23H40N2O7Apo_acpPS	0.000000e+00					0.000000e+00
3hcddec5eACP[c_Bt]		C23H40N2O8Apo_acpPS	0.000000e+00					0.000000e+00
t3c5ddeceACP[c_Bt]		C23H38N2O7Apo_acpPS	0.000000e+00					0.000000e+00
12m3htridecACP[c_Bt]		C25H46N2O8Apo_acpPS	0.000000e+00					0.000000e+00
12mttritec2eACP[c_Bt]		C25H44N2O7Apo_acpPS	0.000000e+00					0.000000e+00
12m3hmyrsACP[c_Bt]		C26H48N2O8Apo_acpPS	0.000000e+00					0.000000e+00
12mtmrs2eACP[c_Bt]		C26H46N2O7Apo_acpPS	0.000000e+00					0.000000e+00
13m3hmyrsACP[c_Bt]		C26H48N2O8Apo_acpPS	0.000000e+00					0.000000e+00
13mtmrs2eACP[c_Bt]		C26H46N2O7Apo_acpPS	0.000000e+00					0.000000e+00
3hmrsACP[c_Bt]		C25H46N2O8Apo_acpPS	0.000000e+00					0.000000e+00
tmrs2eACP[c_Bt]		C25H44N2O7Apo_acpPS	0.000000e+00					0.000000e+00
3hcmrs7eACP[c_Bt]		C25H44N2O8Apo_acpPS	0.000000e+00					0.000000e+00
t3c7mrseACP[c_Bt]		C25H42N2O7Apo_acpPS	0.000000e+00					0.000000e+00
14m3hpentdecACP[c_Bt]		C27H50N2O8Apo_acpPS	0.000000e+00					0.000000e+00
14mtpentdec2eACP[c_Bt]		C27H48N2O7Apo_acpPS	0.000000e+00					0.000000e+00
14m3hpalmACP[c_Bt]		C28H52N2O8Apo_acpPS	0.000000e+00					0.000000e+00
14mtpalm2eACP[c_Bt]		C28H50N2O7Apo_acpPS	0.000000e+00					0.000000e+00
15m3hpalmACP[c_Bt]		C28H52N2O8Apo_acpPS	0.000000e+00					0.000000e+00
15mtpalm2eACP[c_Bt]		C28H50N2O7Apo_acpPS	0.000000e+00					0.000000e+00
3hpalmACP[c_Bt]		C27H50N2O8Apo_acpPS	0.000000e+00					0.000000e+00
tpalm2eACP[c_Bt]		C27H48N2O7Apo_acpPS	0.000000e+00					0.000000e+00
3hcpalm9eACP[c_Bt]		C27H48N2O8Apo_acpPS	0.000000e+00					0.000000e+00
t3c9palmeACP[c_Bt]		C27H46N2O7Apo_acpPS	0.000000e+00					0.000000e+00
3hoctaACP[c_Bt]		C29H54N2O8Apo_acpPS	0.000000e+00					0.000000e+00
toctd2eACP[c_Bt]		C29H52N2O7Apo_acpPS	0.000000e+00					0.000000e+00
3hcvac11eACP[c_Bt]		C29H52N2O8Apo_acpPS	0.000000e+00					0.000000e+00
t3c11vaceACP[c_Bt]		C29H50N2O7Apo_acpPS	0.000000e+00					0.000000e+00
3haACP[c_Bt]		C15H26N2O8Apo_acpPS	0.000000e+00					0.000000e+00
but2eACP[c_Bt]		C15H24N2O7Apo_acpPS	0.000000e+00					0.000000e+00
4m3hpentACP[c_Bt]		C17H30N2O8Apo_acpPS	0.000000e+00					0.000000e+00
4mtpent2eACP[c_Bt]		C17H28N2O7Apo_acpPS	0.000000e+00					0.000000e+00
4m3hhexACP[c_Bt]		C18H32N2O8Apo_acpPS	0.000000e+00					0.000000e+00
4mthex2eACP[c_Bt]		C18H30N2O7Apo_acpPS	0.000000e+00					0.000000e+00
5m3hhexACP[c_Bt]		C18H32N2O8Apo_acpPS	0.000000e+00					0.000000e+00
5mthex2eACP[c_Bt]		C18H30N2O7Apo_acpPS	0.000000e+00					0.000000e+00
3hhexACP[c_Bt]		C17H30N2O8Apo_acpPS	0.000000e+00					0.000000e+00
thex2eACP[c_Bt]		C17H28N2O7Apo_acpPS	0.000000e+00					0.000000e+00
6m3hheptACP[c_Bt]		C19H34N2O8Apo_acpPS	0.000000e+00					0.000000e+00
6mthept2eACP[c_Bt]		C19H32N2O7Apo_acpPS	0.000000e+00					0.000000e+00
6m3hocACP[c_Bt]		C20H36N2O8Apo_acpPS	0.000000e+00					0.000000e+00
6mtoct2eACP[c_Bt]		C20H34N2O7Apo_acpPS	0.000000e+00					0.000000e+00
7m3hocACP[c_Bt]		C20H36N2O8Apo_acpPS	0.000000e+00					0.000000e+00
7mtoct2eACP[c_Bt]		C20H34N2O7Apo_acpPS	0.000000e+00					0.000000e+00
3hoctACP[c_Bt]		C19H34N2O8Apo_acpPS	0.000000e+00					0.000000e+00
toct2eACP[c_Bt]		C19H32N2O7Apo_acpPS	0.000000e+00					0.000000e+00
8m3hdcaACP[c_Bt]		C22H40N2O8Apo_acpPS	0.000000e+00					0.000000e+00
8mtdec2eACP[c_Bt]		C22H38N2O7Apo_acpPS	0.000000e+00					0.000000e+00
8m3hnonACP[c_Bt]		C21H38N2O8Apo_acpPS	0.000000e+00					0.000000e+00
8mtnon2eACP[c_Bt]		C21H36N2O7Apo_acpPS	0.000000e+00					0.000000e+00
9m3hdcaACP[c_Bt]		C22H40N2O8Apo_acpPS	0.000000e+00					0.000000e+00
9mtdec2eACP[c_Bt]		C22H38N2O7Apo_acpPS	0.000000e+00					0.000000e+00
3ogACPm[c_Bt]		C17H26N2O10Apo_acpPS	0.000000e+00					0.000000e+00
3opACPm[c_Bt]		C19H30N2O10Apo_acpPS	0.000000e+00					0.000000e+00
3odecACP[c_Bt]		C21H36N2O8Apo_acpPS	0.000000e+00					0.000000e+00
10m3oundecACP[c_Bt]		C23H40N2O8Apo_acpPS	0.000000e+00					0.000000e+00
10m3oddcaACP[c_Bt]		C24H42N2O8Apo_acpPS	0.000000e+00					0.000000e+00
11m3oddcaACP[c_Bt]		C24H42N2O8Apo_acpPS	0.000000e+00					0.000000e+00
3oddecACP[c_Bt]		C23H40N2O8Apo_acpPS	0.000000e+00					0.000000e+00
3ocddec5eACP[c_Bt]		C23H38N2O8Apo_acpPS	0.000000e+00					0.000000e+00
12m3otridecACP[c_Bt]		C25H44N2O8Apo_acpPS	0.000000e+00					0.000000e+00
12m3omyrsACP[c_Bt]		C26H46N2O8Apo_acpPS	0.000000e+00					0.000000e+00
13m3omyrsACP[c_Bt]		C26H46N2O8Apo_acpPS	0.000000e+00					0.000000e+00
3omrsACP[c_Bt]		C25H44N2O8Apo_acpPS	0.000000e+00					0.000000e+00
3ocmrs7eACP[c_Bt]		C25H42N2O8Apo_acpPS	0.000000e+00					0.000000e+00
14m3opentdecACP[c_Bt]		C27H48N2O8Apo_acpPS	0.000000e+00					0.000000e+00
14m3opalmACP[c_Bt]		C28H50N2O8Apo_acpPS	0.000000e+00					0.000000e+00
15m3opalmACP[c_Bt]		C28H50N2O8Apo_acpPS	0.000000e+00					0.000000e+00
3opalmACP[c_Bt]		C27H48N2O8Apo_acpPS	0.000000e+00					0.000000e+00
3ocpalm9eACP[c_Bt]		C27H46N2O8Apo_acpPS	0.000000e+00					0.000000e+00
3ooctdACP[c_Bt]		C29H52N2O8Apo_acpPS	0.000000e+00					0.000000e+00
3ocvac11eACP[c_Bt]		C29H50N2O8Apo_acpPS	0.000000e+00					0.000000e+00
actACP[c_Bt]		C15H24N2O8Apo_acpPS	0.000000e+00					0.000000e+00
4m3opentACP[c_Bt]		C17H28N2O8Apo_acpPS	0.000000e+00					0.000000e+00
4m3ohexACP[c_Bt]		C18H30N2O8Apo_acpPS	0.000000e+00					0.000000e+00
5m3ohexACP[c_Bt]		C18H30N2O8Apo_acpPS	0.000000e+00					0.000000e+00
3ohexACP[c_Bt]		C17H28N2O8Apo_acpPS	0.000000e+00					0.000000e+00
6m3oheptACP[c_Bt]		C19H32N2O8Apo_acpPS	0.000000e+00					0.000000e+00
6m3oocACP[c_Bt]		C20H34N2O8Apo_acpPS	0.000000e+00					0.000000e+00
7m3oocACP[c_Bt]		C20H34N2O8Apo_acpPS	0.000000e+00					0.000000e+00
3ooctACP[c_Bt]		C19H32N2O8Apo_acpPS	0.000000e+00					0.000000e+00
8m3odcaACP[c_Bt]		C22H38N2O8Apo_acpPS	0.000000e+00					0.000000e+00
8m3ononACP[c_Bt]		C21H36N2O8Apo_acpPS	0.000000e+00					0.000000e+00
9m3odcaACP[c_Bt]		C22H38N2O8Apo_acpPS	0.000000e+00					0.000000e+00
malACP[c_Bt]		C14H21N2O9Apo_acpPS	0.000000e+00					0.000000e+00
ocACP[c_Bt]		C19H34N2O7Apo_acpPS	0.000000e+00					0.000000e+00
co2[c_Bt]		CO2	0.000000e+00					0.000000e+00
10mundecACP[c_Bt]		C23H42N2O7Apo_acpPS	0.000000e+00					0.000000e+00
10mddcaACP[c_Bt]		C24H44N2O7Apo_acpPS	0.000000e+00					0.000000e+00
11mddcaACP[c_Bt]		C24H44N2O7Apo_acpPS	0.000000e+00					0.000000e+00
dcaACP[c_Bt]		C21H38N2O7Apo_acpPS	0.000000e+00					0.000000e+00
cdec3eACP[c_Bt]		C21H36N2O7Apo_acpPS	0.000000e+00					0.000000e+00
12mtridecACP[c_Bt]		C25H46N2O7Apo_acpPS	0.000000e+00					0.000000e+00
12mmyrsACP[c_Bt]		C26H48N2O7Apo_acpPS	0.000000e+00					0.000000e+00
13mmyrsACP[c_Bt]		C26H48N2O7Apo_acpPS	0.000000e+00					0.000000e+00
ddcaACP[c_Bt]		C23H42N2O7Apo_acpPS	0.000000e+00					0.000000e+00
cddec5eACP[c_Bt]		C23H40N2O7Apo_acpPS	0.000000e+00					0.000000e+00
myrsACP[c_Bt]		C25H46N2O7Apo_acpPS	0.000000e+00					0.000000e+00
tdeACP[c_Bt]		C25H44N2O7Apo_acpPS	0.000000e+00					0.000000e+00
palmACP[c_Bt]		C27H50N2O7Apo_acpPS	0.000000e+00					0.000000e+00
hdeACP[c_Bt]		C27H48N2O7Apo_acpPS	0.000000e+00					0.000000e+00
2mpropACP[c_Bt]		C15H26N2O7Apo_acpPS	0.000000e+00					0.000000e+00
3mbutACP[c_Bt]		C16H28N2O7Apo_acpPS	0.000000e+00					0.000000e+00
4mpentACP[c_Bt]		C17H30N2O7Apo_acpPS	0.000000e+00					0.000000e+00
4mhexACP[c_Bt]		C18H32N2O7Apo_acpPS	0.000000e+00					0.000000e+00
5mhexACP[c_Bt]		C18H32N2O7Apo_acpPS	0.000000e+00					0.000000e+00
butACP[c_Bt]		C15H26N2O7Apo_acpPS	0.000000e+00					0.000000e+00
6mheptACP[c_Bt]		C19H34N2O7Apo_acpPS	0.000000e+00					0.000000e+00
6mocACP[c_Bt]		C20H36N2O7Apo_acpPS	0.000000e+00					0.000000e+00
7mocACP[c_Bt]		C20H36N2O7Apo_acpPS	0.000000e+00					0.000000e+00
hexACP[c_Bt]		C17H30N2O7Apo_acpPS	0.000000e+00					0.000000e+00
8mdcaACP[c_Bt]		C22H40N2O7Apo_acpPS	0.000000e+00					0.000000e+00
8mnonACP[c_Bt]		C21H38N2O7Apo_acpPS	0.000000e+00					0.000000e+00
9mdcaACP[c_Bt]		C22H40N2O7Apo_acpPS	0.000000e+00					0.000000e+00
3pop[c_Bt]		C3H2O6P	0.000000e+00					0.000000e+00
tyr-L[c_Bt]		C9H11NO3	0.000000e+00					0.000000e+00
nad[c_Bt]		C21H26N7O14P2	0.000000e+00					0.000000e+00
4hbz[c_Bt]		C7H5O3	0.000000e+00					0.000000e+00
nh4[c_Bt]		H4N	0.000000e+00					0.000000e+00
nadh[c_Bt]		C21H27N7O14P2	0.000000e+00					0.000000e+00
4hbz[e_Bt]	4-Hydroxybenzoate	C7H5O3	0.000000e+00					0.000000e+00
4hphac[c_Bt]		C8H7O3	0.000000e+00					0.000000e+00
4hphac[e_Bt]	4-Hydroxyphenylacetate	C8H7O3	0.000000e+00					0.000000e+00
phthr[c_Bt]		C4H8NO7P	0.000000e+00					0.000000e+00
pi[c_Bt]		HO4P	0.000000e+00					0.000000e+00
dad-5[c_Bt]		C10H13N5O3	0.000000e+00					0.000000e+00
5drib[c_Bt]		C5H10O4	0.000000e+00					0.000000e+00
ade[c_Bt]		C5H5N5	0.000000e+00					0.000000e+00
cholate[c_Bt]		C24H39O5	0.000000e+00					0.000000e+00
7ocholate[c_Bt]		C24H37O5	0.000000e+00					0.000000e+00
na1[c_Bt]		Na	0.000000e+00					0.000000e+00
7ocholate[e_Bt]	3alpha,12alpha-Dihydroxy-7-oxo-5beta-cholanate	C24H37O5	0.000000e+00					0.000000e+00
na1[e_Bt]	Sodium	Na	0.000000e+00					0.000000e+00
ru5p-D[c_Bt]		C5H9O8P	0.000000e+00					0.000000e+00
ara5p[c_Bt]		C5H9O8P	0.000000e+00					0.000000e+00
accoa[c_Bt]		C23H34N7O17P3S	0.000000e+00					0.000000e+00
atp[c_Bt]		C10H12N5O13P3	0.000000e+00					0.000000e+00
hco3[c_Bt]		CHO3	0.000000e+00					0.000000e+00
adp[c_Bt]		C10H12N5O10P2	0.000000e+00					0.000000e+00
malcoa[c_Bt]		C24H33N7O19P3S	0.000000e+00					0.000000e+00
acetol[e_Bt]	Acetol	C3H6O2	0.000000e+00					0.000000e+00
acetol[c_Bt]		C3H6O2	0.000000e+00					0.000000e+00
acgal[c_Bt]		C8H15NO6	0.000000e+00					0.000000e+00
acgal6p[c_Bt]		C8H14NO9P	0.000000e+00					0.000000e+00
h[e_Bt]	H+	H	0.000000e+00					0.000000e+00
acgal[e_Bt]	N-Acetyl-D-galactosamine	C8H15NO6	0.000000e+00					0.000000e+00
acgam[c_Bt]		C8H15NO6	0.000000e+00					0.000000e+00
acmana[c_Bt]		C8H15NO6	0.000000e+00					0.000000e+00
acgam6p[c_Bt]		C8H14NO9P	0.000000e+00					0.000000e+00
acgam1p[c_Bt]		C8H14NO9P	0.000000e+00					0.000000e+00
uacgam[c_Bt]		C17H25N3O17P2	0.000000e+00					0.000000e+00
udcpp[c_Bt]		C55H89O4P	0.000000e+00					0.000000e+00
ump[c_Bt]		C9H11N2O9P	0.000000e+00					0.000000e+00
acgam[e_Bt]	N-Acetyl-D-glucosamine	C8H15NO6	0.000000e+00					0.000000e+00
acglu[c_Bt]		C7H9NO5	0.000000e+00					0.000000e+00
acg5p[c_Bt]		C7H9NO8P	0.000000e+00					0.000000e+00
2obut[c_Bt]		C4H5O3	0.000000e+00					0.000000e+00
2ahbut[c_Bt]		C6H9O4	0.000000e+00					0.000000e+00
ac[c_Bt]		C2H3O2	0.000000e+00					0.000000e+00
actp[c_Bt]		C2H3O5P	0.000000e+00					0.000000e+00
alac-S[c_Bt]		C5H7O4	0.000000e+00					0.000000e+00
man6p[c_Bt]		C6H11O9P	0.000000e+00					0.000000e+00
pep[c_Bt]		C3H2O6P	0.000000e+00					0.000000e+00
kdnp[c_Bt]		C9H14O12P	0.000000e+00					0.000000e+00
acnam[e_Bt]	N-Acetylneuraminate	C11H18NO9	0.000000e+00					0.000000e+00
1tdecg3p[c_Bt]		C17H33O7P	0.000000e+00					0.000000e+00
tdcoa[c_Bt]		C35H58N7O17P3S	0.000000e+00					0.000000e+00
pa140[c_Bt]		C31H59O8P	0.000000e+00					0.000000e+00
pmtcoa[c_Bt]		C37H62N7O17P3S	0.000000e+00					0.000000e+00
1hdecg3p[c_Bt]		C19H37O7P	0.000000e+00					0.000000e+00
pa160[c_Bt]		C35H67O8P	0.000000e+00					0.000000e+00
stcoa[c_Bt]		C39H66N7O17P3S	0.000000e+00					0.000000e+00
1odecg3p[c_Bt]		C21H41O7P	0.000000e+00					0.000000e+00
pa180[c_Bt]		C39H75O8P	0.000000e+00					0.000000e+00
1aipdecg3p[c_Bt]		C18H36O7P	0.000000e+00					0.000000e+00
aipdcoa[c_Bt]		C36H60N7O17P3S	0.000000e+00					0.000000e+00
paai15[c_Bt]		C33H63O8P	0.000000e+00					0.000000e+00
aihpdcoa[c_Bt]		C38H64N7O17P3S	0.000000e+00					0.000000e+00
1aihpdecg3p[c_Bt]		C20H39O7P	0.000000e+00					0.000000e+00
paai17[c_Bt]		C37H71O8P	0.000000e+00					0.000000e+00
itdcoa[c_Bt]		C35H58N7O17P3S	0.000000e+00					0.000000e+00
1itdecg3p[c_Bt]		C17H34O7P	0.000000e+00					0.000000e+00
pai14[c_Bt]		C31H59O8P	0.000000e+00					0.000000e+00
ipdcoa[c_Bt]		C36H60N7O17P3S	0.000000e+00					0.000000e+00
1ipdecg3p[c_Bt]		C18H36O7P	0.000000e+00					0.000000e+00
pai15[c_Bt]		C33H63O8P	0.000000e+00					0.000000e+00
ihdcoa[c_Bt]		C37H62N7O17P3S	0.000000e+00					0.000000e+00
1ihdecg3p[c_Bt]		C19H38O7P	0.000000e+00					0.000000e+00
pai16[c_Bt]		C35H67O8P	0.000000e+00					0.000000e+00
ihpdcoa[c_Bt]		C38H64N7O17P3S	0.000000e+00					0.000000e+00
1ihpdecg3p[c_Bt]		C20H39O7P	0.000000e+00					0.000000e+00
pai17[c_Bt]		C37H71O8P	0.000000e+00					0.000000e+00
acACP[c_Bt]		C13H22N2O7Apo_acpPS	0.000000e+00					0.000000e+00
acorn[c_Bt]		C7H14N2O3	0.000000e+00					0.000000e+00
orn[c_Bt]		C5H13N2O2	0.000000e+00					0.000000e+00
cit[c_Bt]		C6H5O7	0.000000e+00					0.000000e+00
acon-C[c_Bt]		C6H3O6	0.000000e+00					0.000000e+00
icit[c_Bt]		C6H5O7	0.000000e+00					0.000000e+00
acg5sa[c_Bt]		C7H10NO4	0.000000e+00					0.000000e+00
apoACP[c_Bt]		Apo_acp	0.000000e+00					0.000000e+00
pap[c_Bt]		C10H11O10N5P2	0.000000e+00					0.000000e+00
amp[c_Bt]		C10H12N5O7P	0.000000e+00					0.000000e+00
ppi[c_Bt]		HO7P2	0.000000e+00					0.000000e+00
ppa[c_Bt]		C3H5O2	0.000000e+00					0.000000e+00
ppcoa[c_Bt]		C24H36N7O17P3S	0.000000e+00					0.000000e+00
acald[c_Bt]		C2H4O	0.000000e+00					0.000000e+00
ac[e_Bt]	Acetate	C2H3O2	0.000000e+00					0.000000e+00
4adcho[c_Bt]		C10H10NO5	0.000000e+00					0.000000e+00
4abz[c_Bt]		C7H6NO2	0.000000e+00					0.000000e+00
pppi[c_Bt]		HO10P3	0.000000e+00					0.000000e+00
adn[c_Bt]		C10H13N5O4	0.000000e+00					0.000000e+00
rib-D[c_Bt]		C5H10O5	0.000000e+00					0.000000e+00
adn[e_Bt]	Adenosine	C10H13N5O4	0.000000e+00					0.000000e+00
adocbl[e_Bt]	Adenosylcobalamin	C72H100N18O17PCo	0.000000e+00					0.000000e+00
adocbl[c_Bt]		C72H100N18O17PCo	0.000000e+00					0.000000e+00
prpp[c_Bt]		C5H8O14P3	0.000000e+00					0.000000e+00
dcamp[c_Bt]		C14H14N5O11P	0.000000e+00					0.000000e+00
fum[c_Bt]		C4H2O4	0.000000e+00					0.000000e+00
25aics[c_Bt]		C13H15N4O12P	0.000000e+00					0.000000e+00
aicar[c_Bt]		C9H13N4O8P	0.000000e+00					0.000000e+00
asp-L[c_Bt]		C4H6NO4	0.000000e+00					0.000000e+00
gtp[c_Bt]		C10H12N5O14P3	0.000000e+00					0.000000e+00
imp[c_Bt]		C10H11N4O8P	0.000000e+00					0.000000e+00
gdp[c_Bt]		C10H12N5O11P2	0.000000e+00					0.000000e+00
gam6p[c_Bt]		C6H13NO8P	0.000000e+00					0.000000e+00
galam6p[c_Bt]		C6H13NO8P	0.000000e+00					0.000000e+00
agm[c_Bt]		C5H16N4	0.000000e+00					0.000000e+00
ncptrc[c_Bt]		C5H14N3O	0.000000e+00					0.000000e+00
adphep-DD[c_Bt]		C17H25N5O16P2	0.000000e+00					0.000000e+00
adphep-LD[c_Bt]		C17H25N5O16P2	0.000000e+00					0.000000e+00
1ddecg3p[c_Bt]		C15H29O7P	0.000000e+00					0.000000e+00
pa120[c_Bt]		C27H51O8P	0.000000e+00					0.000000e+00
ocdcaACP[c_Bt]		C29H54N2O7Apo_acpPS	0.000000e+00					0.000000e+00
1odec11eg3p[c_Bt]		C21H39O7P	0.000000e+00					0.000000e+00
octeACP[c_Bt]		C29H52N2O7Apo_acpPS	0.000000e+00					0.000000e+00
pa181[c_Bt]		C39H71O8P	0.000000e+00					0.000000e+00
ahcys[c_Bt]		C14H20N6O5S	0.000000e+00					0.000000e+00
hcys-L[c_Bt]		C4H9NO2S	0.000000e+00					0.000000e+00
s2l2n2m2m[e_Bt]	de-Fuc form of PA6 (w/o peptide linkage)	C84H136N6O62	0.000000e+00					0.000000e+00
s2l2n2m2mn[e_Bt]	de-Fuc, reducing GlcNAc removed form of PA6 (w/o peptide linkage)	C76H123N5O57	0.000000e+00					0.000000e+00
chtbs[e_Bt]	N,N'-diacetylchitobiose	C16H28N2O11	0.000000e+00					0.000000e+00
n2m2mn[e_Bt]	de-Fuc, reducing GlcNAc removed, de-Sia, de-Gal form of PA6 (w/o peptide linkage)	C42H71N3O31	0.000000e+00					0.000000e+00
m2mn[e_Bt]	(alpha-D-mannosyl)2-beta-D-mannosyl-N-acetylglucosamine	C26H45NO21	0.000000e+00					0.000000e+00
air[c_Bt]		C8H12N3O7P	0.000000e+00					0.000000e+00
4ahmmp[c_Bt]		C6H9N3O	0.000000e+00					0.000000e+00
gcald[c_Bt]		C2H4O2	0.000000e+00					0.000000e+00
achms[c_Bt]		C6H11NO4	0.000000e+00					0.000000e+00
h2s[c_Bt]		H2S	0.000000e+00					0.000000e+00
trdrd[c_Bt]		H2Trd_ox	0.000000e+00					0.000000e+00
tsul[c_Bt]		O3S2	0.000000e+00					0.000000e+00
trdox[c_Bt]		Trd_ox	0.000000e+00					0.000000e+00
so3[c_Bt]		SO3	0.000000e+00					0.000000e+00
10fthf[c_Bt]		C20H21N7O7	0.000000e+00					0.000000e+00
fprica[c_Bt]		C10H13N4O9P	0.000000e+00					0.000000e+00
thf[c_Bt]		C19H21N7O6	0.000000e+00					0.000000e+00
14mpalmACP[c_Bt]		C28H52N2O7Apo_acpPS	0.000000e+00					0.000000e+00
5caiz[c_Bt]		C9H11N3O9P	0.000000e+00					0.000000e+00
5aizc[c_Bt]		C9H11N3O9P	0.000000e+00					0.000000e+00
ahdt[c_Bt]		C9H12N5O13P3	0.000000e+00					0.000000e+00
dhnpt[c_Bt]		C9H13N5O4	0.000000e+00					0.000000e+00
ala-D[c_Bt]		C3H7NO2	0.000000e+00					0.000000e+00
alaala[c_Bt]		C6H12N2O3	0.000000e+00					0.000000e+00
alaala[e_Bt]	D-Alanyl-D-alanine	C6H12N2O3	0.000000e+00					0.000000e+00
ala-D[e_Bt]	D-Alanine	C3H7NO2	0.000000e+00					0.000000e+00
alaasp[c_Bt]		C7H11N2O5	0.000000e+00					0.000000e+00
alaasp[e_Bt]	L-alanyl-L-aspartate	C7H11N2O5	0.000000e+00					0.000000e+00
alagln[c_Bt]		C8H15N3O4	0.000000e+00					0.000000e+00
gln-L[c_Bt]		C5H10N2O3	0.000000e+00					0.000000e+00
alagln[e_Bt]	L-alanyl-L-glutamine	C8H15N3O4	0.000000e+00					0.000000e+00
alaglu[c_Bt]		C8H13N2O5	0.000000e+00					0.000000e+00
alaglu[e_Bt]	L-alanyl-L-glutamate	C8H13N2O5	0.000000e+00					0.000000e+00
alagly[c_Bt]		C5H10N2O3	0.000000e+00					0.000000e+00
gly[c_Bt]		C2H5NO2	0.000000e+00					0.000000e+00
alagly[e_Bt]	L-alanylglycine	C5H10N2O3	0.000000e+00					0.000000e+00
alahis[c_Bt]		C9H14N4O3	0.000000e+00					0.000000e+00
his-L[c_Bt]		C6H9N3O2	0.000000e+00					0.000000e+00
alahis[e_Bt]	L-alanyl-L-histidine	C9H14N4O3	0.000000e+00					0.000000e+00
alaleu[c_Bt]		C9H18N2O3	0.000000e+00					0.000000e+00
leu-L[c_Bt]		C6H13NO2	0.000000e+00					0.000000e+00
alaleu[e_Bt]	L-alanyl-L-leucine	C9H18N2O3	0.000000e+00					0.000000e+00
alathr[c_Bt]		C7H14N2O4	0.000000e+00					0.000000e+00
thr-L[c_Bt]		C4H9NO3	0.000000e+00					0.000000e+00
alathr[e_Bt]	L-alanyl-L-threonine	C7H14N2O4	0.000000e+00					0.000000e+00
ala-L[e_Bt]	L-Alanine	C3H7NO2	0.000000e+00					0.000000e+00
glyc[c_Bt]		C3H8O3	0.000000e+00					0.000000e+00
etoh[c_Bt]		C2H6O	0.000000e+00					0.000000e+00
dhap[c_Bt]		C3H5O6P	0.000000e+00					0.000000e+00
mthgxl[c_Bt]		C3H4O2	0.000000e+00					0.000000e+00
altrn[c_Bt]		C6H11O7	0.000000e+00					0.000000e+00
2ddglcn[c_Bt]		C6H9O6	0.000000e+00					0.000000e+00
malt[c_Bt]		C12H22O11	0.000000e+00					0.000000e+00
malttr[c_Bt]		C18H32O16	0.000000e+00					0.000000e+00
glc-D[c_Bt]		C6H12O6	0.000000e+00					0.000000e+00
maltttr[c_Bt]		C24H42O21	0.000000e+00					0.000000e+00
maltpt[c_Bt]		C30H52O26	0.000000e+00					0.000000e+00
malthx[c_Bt]		C36H62O31	0.000000e+00					0.000000e+00
malthp[c_Bt]		C42H72O36	0.000000e+00					0.000000e+00
amannan140[e_Bt]	Alpha-mannan, yeast, has a MW of about 25000 (PMID: 5461381), equals ~ 140 mannose units.	C840H1402O701	0.000000e+00					0.000000e+00
man[e_Bt]	D-Mannose	C6H12O6	0.000000e+00					0.000000e+00
8aonn[c_Bt]		C9H17NO3	0.000000e+00					0.000000e+00
amet[c_Bt]		C15H23N6O5S	0.000000e+00					0.000000e+00
amob[c_Bt]		C15H19N5O6S	0.000000e+00					0.000000e+00
dann[c_Bt]		C9H21N2O2	0.000000e+00					0.000000e+00
2dmmql10[c_Bt]		C60H88O2	0.000000e+00					0.000000e+00
mql10[c_Bt]		C61H90O2	0.000000e+00					0.000000e+00
2dmmql11[c_Bt]		C65H96O2	0.000000e+00					0.000000e+00
mql11[c_Bt]		C66H98O2	0.000000e+00					0.000000e+00
2dmmql7[c_Bt]		C45H64O2	0.000000e+00					0.000000e+00
mql7[c_Bt]		C46H66O2	0.000000e+00					0.000000e+00
2dmmql8[c_Bt]		C50H72O2	0.000000e+00					0.000000e+00
mql8[c_Bt]		C51H74O2	0.000000e+00					0.000000e+00
2dmmql9[c_Bt]		C55H80O2	0.000000e+00					0.000000e+00
mql9[c_Bt]		C56H82O2	0.000000e+00					0.000000e+00
2dmmq8[c_Bt]		C50H70O2	0.000000e+00					0.000000e+00
mqn8[c_Bt]		C51H72O2	0.000000e+00					0.000000e+00
r5p[c_Bt]		C5H9O8P	0.000000e+00					0.000000e+00
cgly[c_Bt]		C5H10N2O3S	0.000000e+00					0.000000e+00
cys-L[c_Bt]		C3H7NO2S	0.000000e+00					0.000000e+00
progly[c_Bt]		C7H12N2O3	0.000000e+00					0.000000e+00
pro-L[c_Bt]		C5H9NO2	0.000000e+00					0.000000e+00
progly[e_Bt]	L-Prolinylglycine	C7H12N2O3	0.000000e+00					0.000000e+00
pro-L[e_Bt]	L-Proline	C5H9NO2	0.000000e+00					0.000000e+00
gly[e_Bt]	Glycine	C2H5NO2	0.000000e+00					0.000000e+00
strch1[e_Bt]	starch, structure 1 (1,6-{7[1,4-Glc], 4[1,4-Glc]})	C66H112O56	0.000000e+00					0.000000e+00
glc-D[e_Bt]	D-Glucose	C6H12O6	0.000000e+00					0.000000e+00
strch2[e_Bt]	starch, structure 2 (1,6-{2[1,4-Glc], [1,4-Glc]})	C18H32O16	0.000000e+00					0.000000e+00
amylose300[e_Bt]	amylose (n=300 repeat units, alpha-1,4-glc)	C1800H3002O1501	0.000000e+00					0.000000e+00
malt[e_Bt]	Maltose	C12H22O11	0.000000e+00					0.000000e+00
starch1200[e_Bt]	starch n=1200 repeat units (300 repeat units amylose, 900 repeat units amylopectin, corresponds to potatoe starch)	C7200H12002O6001	0.000000e+00					0.000000e+00
malttr[e_Bt]	Maltotriose	C18H32O16	0.000000e+00					0.000000e+00
anth[c_Bt]		C7H6NO2	0.000000e+00					0.000000e+00
pran[c_Bt]		C12H13NO9P	0.000000e+00					0.000000e+00
chor[c_Bt]		C10H8O6	0.000000e+00					0.000000e+00
2aobut[c_Bt]		C4H7NO3	0.000000e+00					0.000000e+00
pmACP[c_Bt]		C18H29N2O9Apo_acpPS	0.000000e+00					0.000000e+00
5apru[c_Bt]		C9H13N4O9P	0.000000e+00					0.000000e+00
5aprbu[c_Bt]		C9H15N4O9P	0.000000e+00					0.000000e+00
arabttr[e_Bt]	Arabinotriose	C15H26O13	0.000000e+00					0.000000e+00
arab-L[e_Bt]	L-Arabinose	C5H10O5	0.000000e+00					0.000000e+00
arabinan101[e_Bt]	Arabinan, polymer of 1,5-a-L-linked arabinofuranose units substituted by 1,3 or 1,2 linked branches, MW ~ 15000 Da (REF: www.megazyme.com). Contains Arabinose: Galactose: Rhamnose: Galacturonic acid = 97: 0.4: 0.1: 2.1. -> 97 arab-L, 1 gal, 1 rmn, 2 galur	C509H812O410	0.000000e+00					0.000000e+00
gal[e_Bt]	D-Galactose	C6H12O6	0.000000e+00					0.000000e+00
rmn[e_Bt]	L-Rhamnose	C6H12O5	0.000000e+00					0.000000e+00
galur[e_Bt]	D-Galacturonate	C6H9O7	0.000000e+00					0.000000e+00
arabinogal[e_Bt]	Larch arabinogalactan, gal/ara 6:1, small amount of glcur, MW ~ 116000	C3862H6376O3218	0.000000e+00					0.000000e+00
glcur[e_Bt]	D-Glucuronate	C6H9O7	0.000000e+00					0.000000e+00
arab-L[c_Bt]		C5H10O5	0.000000e+00					0.000000e+00
rbl-L[c_Bt]		C5H10O5	0.000000e+00					0.000000e+00
argarg[c_Bt]		C12H28N8O3	0.000000e+00					0.000000e+00
arg-L[c_Bt]		C6H15N4O2	0.000000e+00					0.000000e+00
argarg[e_Bt]	L-argininyl-L-arginine	C12H28N8O3	0.000000e+00					0.000000e+00
urea[c_Bt]		CH4N2O	0.000000e+00					0.000000e+00
argsuc[c_Bt]		C10H17N4O6	0.000000e+00					0.000000e+00
citr-L[c_Bt]		C6H13N3O3	0.000000e+00					0.000000e+00
arg-L[e_Bt]	L-Arginine	C6H15N4O2	0.000000e+00					0.000000e+00
Largn[c_Bt]		C10H13NO5	0.000000e+00					0.000000e+00
phe-L[c_Bt]		C9H11NO2	0.000000e+00					0.000000e+00
hspg_degr_4[e_Bt]	Product AS6TASE_HS1, GlcN2S-GlcA-GlcN2,3diS	C18H28N2O24S3	0.000000e+00					0.000000e+00
hspg_degr_5[e_Bt]	Product AS3TASE_HS1, GlcN2S-GlcA-GlcN2S	C18H29N2O21S2	0.000000e+00					0.000000e+00
so4[e_Bt]	Sulfate	O4S	0.000000e+00					0.000000e+00
hspg_degr_9[e_Bt]	Product AS6TASE_HS2, GlcN2S-IdoA-GlcNAc3S-GlcA-Gal-Gal-Xyl-L-Ser (protein)	C38H55N2O40S3Hspg_rest	0.000000e+00					0.000000e+00
hspg_degr_10[e_Bt]	Product AS3TASE_HS2, GlcN2S-IdoA-GlcNAc-GlcA-Gal-Gal-Xyl-L-Ser (protein)	C38H56N2O37S2Hspg_rest	0.000000e+00					0.000000e+00
hspg_degr_3[e_Bt]	Product IDOURASE_HS1, GlcN2,6diS-GlcA-GlcN2,3,6triS	C18H26N2O30S5	0.000000e+00					0.000000e+00
hspg_degr_8[e_Bt]	Product IDOURASE_HS2, GlcN2,6diS-IdoA-GlcNAc3S-GlcA-Gal-Gal-Xyl-L-Ser (protein)	C38H54N2O43S4Hspg_rest	0.000000e+00					0.000000e+00
4pasp[c_Bt]		C4H6NO7P	0.000000e+00					0.000000e+00
aspsa[c_Bt]		C4H7NO3	0.000000e+00					0.000000e+00
asn-L[c_Bt]		C4H8N2O3	0.000000e+00					0.000000e+00
asn-L[e_Bt]	L-Asparagine	C4H8N2O3	0.000000e+00					0.000000e+00
ala-B[c_Bt]		C3H7NO2	0.000000e+00					0.000000e+00
cbp[c_Bt]		CH2NO5P	0.000000e+00					0.000000e+00
cbasp[c_Bt]		C5H6N2O5	0.000000e+00					0.000000e+00
o2[c_Bt]		O2	0.000000e+00					0.000000e+00
h2o2[c_Bt]		H2O2	0.000000e+00					0.000000e+00
oaa[c_Bt]		C4H2O5	0.000000e+00					0.000000e+00
iasp[c_Bt]		C4H3NO4	0.000000e+00					0.000000e+00
succ[c_Bt]		C4H4O4	0.000000e+00					0.000000e+00
asp-L[e_Bt]	L-Aspartate	C4H6NO4	0.000000e+00					0.000000e+00
prbatp[c_Bt]		C15H19N5O20P4	0.000000e+00					0.000000e+00
mn[e_Bt]	beta-1,4-mannose-N-acetylglucosamine	C14H25NO11	0.000000e+00					0.000000e+00
btn[c_Bt]		C10H15N2O3S	0.000000e+00					0.000000e+00
btn[e_Bt]	Biotin	C10H15N2O3S	0.000000e+00					0.000000e+00
dtbt[c_Bt]		C10H17N2O3	0.000000e+00					0.000000e+00
s[c_Bt]		S	0.000000e+00					0.000000e+00
met-L[c_Bt]		C5H11NO2S	0.000000e+00					0.000000e+00
bz[c_Bt]		C7H5O2	0.000000e+00					0.000000e+00
bz[e_Bt]	Benzoate	C7H5O2	0.000000e+00					0.000000e+00
ca2[c_Bt]		Ca	0.000000e+00					0.000000e+00
ctp[c_Bt]		C9H12N3O14P3	0.000000e+00					0.000000e+00
pg140[c_Bt]		C34H66O10P	0.000000e+00					0.000000e+00
clpn140[c_Bt]		C65H124O17P2	0.000000e+00					0.000000e+00
pg160[c_Bt]		C38H74O10P	0.000000e+00					0.000000e+00
clpn160[c_Bt]		C73H140O17P2	0.000000e+00					0.000000e+00
pg180[c_Bt]		C42H82O10P	0.000000e+00					0.000000e+00
clpn180[c_Bt]		C81H156O17P2	0.000000e+00					0.000000e+00
clpnai15[c_Bt]		C69H132O17P2	0.000000e+00					0.000000e+00
pgai17[c_Bt]		C40H78O10P	0.000000e+00					0.000000e+00
clpnai17[c_Bt]		C77H148O17P2	0.000000e+00					0.000000e+00
clpni14[c_Bt]		C65H124O17P2	0.000000e+00					0.000000e+00
clpni15[c_Bt]		C69H132O17P2	0.000000e+00					0.000000e+00
clpni16[c_Bt]		C73H140O17P2	0.000000e+00					0.000000e+00
pgi17[c_Bt]		C40H78O10P	0.000000e+00					0.000000e+00
clpni17[c_Bt]		C77H148O17P2	0.000000e+00					0.000000e+00
cobalt2[c_Bt]		Co	0.000000e+00					0.000000e+00
cps_bt[e_Bt]	Capsule polysaccharide (B.thetaiotaomicron specific)	C69H102N14O67P8	0.000000e+00					0.000000e+00
spmd[c_Bt]		C7H22N3	0.000000e+00					0.000000e+00
utp[c_Bt]		C9H11N2O15P3	0.000000e+00					0.000000e+00
lys-L[c_Bt]		C6H15N2O2	0.000000e+00					0.000000e+00
lps_bt[e_Bt]	Lipopolysacharide BT	C196H357N4O110P3	0.000000e+00					0.000000e+00
pe_cer1_bt[e_Bt]	Ceramide phosphoethanolamine (B. thetaiotaomicron specific)	C37H77N2O6P	0.000000e+00					0.000000e+00
sphmyln_bt[e_Bt]	Sphingomyelin (B. thetaiotaomicron specific)	C40H83N2O6P	0.000000e+00					0.000000e+00
fe2[c_Bt]		Fe	0.000000e+00					0.000000e+00
fe3[c_Bt]		Fe	0.000000e+00					0.000000e+00
fad[c_Bt]		C27H31N9O15P2	0.000000e+00					0.000000e+00
dttp[c_Bt]		C10H13N2O14P3	0.000000e+00					0.000000e+00
ser-L[c_Bt]		C3H7NO3	0.000000e+00					0.000000e+00
datp[c_Bt]		C10H12N5O12P3	0.000000e+00					0.000000e+00
pheme[c_Bt]		C34H30N4O4Fe	0.000000e+00					0.000000e+00
ile-L[c_Bt]		C6H13NO2	0.000000e+00					0.000000e+00
k[c_Bt]		K	0.000000e+00					0.000000e+00
5mthf[c_Bt]		C20H24N7O6	0.000000e+00					0.000000e+00
mg2[c_Bt]		Mg	0.000000e+00					0.000000e+00
mn2[c_Bt]		Mn	0.000000e+00					0.000000e+00
dgtp[c_Bt]		C10H12N5O13P3	0.000000e+00					0.000000e+00
dctp[c_Bt]		C9H12N3O13P3	0.000000e+00					0.000000e+00
pydx5p[c_Bt]		C8H8NO6P	0.000000e+00					0.000000e+00
pe160[c_Bt]		C37H74NO8P	0.000000e+00					0.000000e+00
pg120[c_Bt]		C30H58O10P	0.000000e+00					0.000000e+00
pg181[c_Bt]		C42H78O10P	0.000000e+00					0.000000e+00
peptido_EC[c_Bt]		C40H62N8O21	0.000000e+00					0.000000e+00
udcpdp[c_Bt]		C55H89O7P2	0.000000e+00					0.000000e+00
pe120[c_Bt]		C29H58NO8P	0.000000e+00					0.000000e+00
pe140[c_Bt]		C33H66NO8P	0.000000e+00					0.000000e+00
pe180[c_Bt]		C41H82NO8P	0.000000e+00					0.000000e+00
pe181[c_Bt]		C41H78NO8P	0.000000e+00					0.000000e+00
peai15[c_Bt]		C35H70NO8P	0.000000e+00					0.000000e+00
peai17[c_Bt]		C39H78NO8P	0.000000e+00					0.000000e+00
pei14[c_Bt]		C33H66NO8P	0.000000e+00					0.000000e+00
pei15[c_Bt]		C35H70NO8P	0.000000e+00					0.000000e+00
pei16[c_Bt]		C37H74NO8P	0.000000e+00					0.000000e+00
pei17[c_Bt]		C39H78NO8P	0.000000e+00					0.000000e+00
ribflv[c_Bt]		C17H20N4O6	0.000000e+00					0.000000e+00
thmpp[c_Bt]		C12H16N4O7P2S	0.000000e+00					0.000000e+00
trp-L[c_Bt]		C11H12N2O2	0.000000e+00					0.000000e+00
val-L[c_Bt]		C5H11NO2	0.000000e+00					0.000000e+00
zn2[c_Bt]		Zn	0.000000e+00					0.000000e+00
ca2[e_Bt]	Calcium	Ca	0.000000e+00					0.000000e+00
carn[c_Bt]		C9H14N4O3	0.000000e+00					0.000000e+00
carn[e_Bt]	L-Carnosine	C9H14N4O3	0.000000e+00					0.000000e+00
cbl1[e_Bt]	Cob(I)alamin	C62H88N13O14PCo	0.000000e+00					0.000000e+00
cbl1[c_Bt]		C62H88N13O14PCo	0.000000e+00					0.000000e+00
focytcc553[c_Bt]		Cytochrome_c	0.000000e+00					0.000000e+00
ficytcc553[c_Bt]		Cytochrome_c	0.000000e+00					0.000000e+00
4c2me[c_Bt]		C14H23N3O14P2	0.000000e+00					0.000000e+00
2p4c2me[c_Bt]		C14H22N3O17P3	0.000000e+00					0.000000e+00
cdpchol[c_Bt]		C14H25N4O11P2	0.000000e+00					0.000000e+00
cer1_bt[c_Bt]		C35H71NO3	0.000000e+00					0.000000e+00
cmp[c_Bt]		C9H12N3O8P	0.000000e+00					0.000000e+00
sphmyln_bt[c_Bt]		C40H83N2O6P	0.000000e+00					0.000000e+00
cdpea[c_Bt]		C11H19N4O11P2	0.000000e+00					0.000000e+00
pe_cer1_bt[c_Bt]		C37H77N2O6P	0.000000e+00					0.000000e+00
cgly[e_Bt]	Cys-Gly	C5H10N2O3S	0.000000e+00					0.000000e+00
cholp[c_Bt]		C5H13NO4P	0.000000e+00					0.000000e+00
chol[c_Bt]		C5H14NO	0.000000e+00					0.000000e+00
chols[c_Bt]		C5H13NO4S	0.000000e+00					0.000000e+00
so4[c_Bt]		O4S	0.000000e+00					0.000000e+00
pphn[c_Bt]		C10H8O6	0.000000e+00					0.000000e+00
3psme[c_Bt]		C10H9O10P	0.000000e+00					0.000000e+00
kdn[c_Bt]		C9H15O9	0.000000e+00					0.000000e+00
ckdn[c_Bt]		C18H26N3O16P	0.000000e+00					0.000000e+00
pgai15[c_Bt]		C36H70O10P	0.000000e+00					0.000000e+00
pgi14[c_Bt]		C34H66O10P	0.000000e+00					0.000000e+00
pgi15[c_Bt]		C36H70O10P	0.000000e+00					0.000000e+00
pgi16[c_Bt]		C38H74O10P	0.000000e+00					0.000000e+00
co2[e_Bt]	CO2	CO2	0.000000e+00					0.000000e+00
cobalt2[e_Bt]	Co2+	Co	0.000000e+00					0.000000e+00
gdpfuc[c_Bt]		C16H23N5O15P2	0.000000e+00					0.000000e+00
dtdprmn[c_Bt]		C16H24N2O15P2	0.000000e+00					0.000000e+00
uacmamu[c_Bt]		C17H22N3O18P2	0.000000e+00					0.000000e+00
cps_bt[c_Bt]		C69H102N14O67P8	0.000000e+00					0.000000e+00
cspg_a_degr[e_Bt]	Dimer GalNAc4S-GlcA	C14H21NO15S	0.000000e+00					0.000000e+00
acgalglcur[e_Bt]	Dimer GalNAc-GlcA	C14H22NO12	0.000000e+00					0.000000e+00
cspg_b_degr[e_Bt]	Dimer GalNAc4S-IdoA2S	C14H19NO21S3	0.000000e+00					0.000000e+00
acgalidour2s[e_Bt]	Dimer GalNAc-IdoA2S	C14H20NO18S2	0.000000e+00					0.000000e+00
cspg_c_degr[e_Bt]	Dimer GalNAc6S-GlcA	C14H21NO15S	0.000000e+00					0.000000e+00
cspg_a[e_Bt]	chondroitin sulfate A (GalNAc4S-GlcA) proteoglycan	C28H38N2O28S2Cspg_ab_rest	0.000000e+00					0.000000e+00
cspg_ab_rest[e_Bt]	Not degradable product CSABCPASE_A/B, Gal4S-Gal-Xyl-L-Ser-protein	Cspg_ab_rest	0.000000e+00					0.000000e+00
cspg_b[e_Bt]	chondroitin sulfate B / dermatan sulfate (IdoA2S-GalNAc4S) proteoglycan	C28H36N2O34S4Cspg_ab_rest	0.000000e+00					0.000000e+00
cspg_c[e_Bt]	chondroitin sulfate C (GalNAc6S-GlcA) proteoglycan	C28H38N2O28S2Cspg_c_rest	0.000000e+00					0.000000e+00
cspg_c_rest[e_Bt]	Not degradable product CSABCPASE_C, Gal6S-Gal-Xyl-L-Ser-protein	Cspg_c_rest	0.000000e+00					0.000000e+00
cspmd[c_Bt]		C8H20N3O2	0.000000e+00					0.000000e+00
ptrc[c_Bt]		C4H14N2	0.000000e+00					0.000000e+00
acser[c_Bt]		C5H9NO4	0.000000e+00					0.000000e+00
cyst-L[c_Bt]		C7H14N2O4S	0.000000e+00					0.000000e+00
cys-L[e_Bt]	L-Cysteine	C3H7NO2S	0.000000e+00					0.000000e+00
q8h2[c_Bt]		C49H76O4	0.000000e+00					0.000000e+00
q8[c_Bt]		C49H74O4	0.000000e+00					0.000000e+00
cytd[c_Bt]		C9H13N3O5	0.000000e+00					0.000000e+00
uri[c_Bt]		C9H12N2O6	0.000000e+00					0.000000e+00
itp[c_Bt]		C10H11N4O14P3	0.000000e+00					0.000000e+00
idp[c_Bt]		C10H11N4O11P2	0.000000e+00					0.000000e+00
udp[c_Bt]		C9H11N2O12P2	0.000000e+00					0.000000e+00
cytd[e_Bt]	Cytidine	C9H13N3O5	0.000000e+00					0.000000e+00
cdp[c_Bt]		C9H12N3O11P2	0.000000e+00					0.000000e+00
dcmp[c_Bt]		C9H12N3O7P	0.000000e+00					0.000000e+00
dcdp[c_Bt]		C9H12N3O10P2	0.000000e+00					0.000000e+00
cu2[e_Bt]	Cu2+	Cu	0.000000e+00					0.000000e+00
cu2[c_Bt]		Cu	0.000000e+00					0.000000e+00
damp[c_Bt]		C10H12N5O6P	0.000000e+00					0.000000e+00
dadp[c_Bt]		C10H12N5O9P2	0.000000e+00					0.000000e+00
dad-2[e_Bt]	Deoxyadenosine	C10H13N5O3	0.000000e+00					0.000000e+00
dad-2[c_Bt]		C10H13N5O3	0.000000e+00					0.000000e+00
12dgr160[c_Bt]		C35H68O5	0.000000e+00					0.000000e+00
26dap-M[c_Bt]		C7H14N2O4	0.000000e+00					0.000000e+00
l2a6o[c_Bt]		C7H10NO5	0.000000e+00					0.000000e+00
cdpdddecg[c_Bt]		C36H63N3O15P2	0.000000e+00					0.000000e+00
cdpdtdecg[c_Bt]		C40H71N3O15P2	0.000000e+00					0.000000e+00
cdpdhdecg[c_Bt]		C44H79N3O15P2	0.000000e+00					0.000000e+00
cdpdodecg[c_Bt]		C48H87N3O15P2	0.000000e+00					0.000000e+00
cdpdodec11eg[c_Bt]		C48H83N3O15P2	0.000000e+00					0.000000e+00
cdpdaipdecg[c_Bt]		C42H75N3O15P2	0.000000e+00					0.000000e+00
cdpdaihpdecg[c_Bt]		C46H83N3O15P2	0.000000e+00					0.000000e+00
cdpditdecg[c_Bt]		C40H71N3O15P2	0.000000e+00					0.000000e+00
cdpdipdecg[c_Bt]		C42H75N3O15P2	0.000000e+00					0.000000e+00
cdpdihdecg[c_Bt]		C44H79N3O15P2	0.000000e+00					0.000000e+00
cdpdihpdecg[c_Bt]		C46H83N3O15P2	0.000000e+00					0.000000e+00
db4p[c_Bt]		C4H7O6P	0.000000e+00					0.000000e+00
for[c_Bt]		CHO2	0.000000e+00					0.000000e+00
dump[c_Bt]		C9H11N2O8P	0.000000e+00					0.000000e+00
dcyt[c_Bt]		C9H13N3O4	0.000000e+00					0.000000e+00
duri[c_Bt]		C9H12N2O5	0.000000e+00					0.000000e+00
dcyt[e_Bt]	Deoxycytidine	C9H13N3O4	0.000000e+00					0.000000e+00
2ddg6p[c_Bt]		C6H8O9P	0.000000e+00					0.000000e+00
e4p[c_Bt]		C4H7O7P	0.000000e+00					0.000000e+00
2dda7p[c_Bt]		C7H10O10P	0.000000e+00					0.000000e+00
dextran40[e_Bt]	Dextran 40, 1,6-alpha-D-Glucan	C480H800O400	0.000000e+00					0.000000e+00
dkdglcn[c_Bt]		C6H7O6	0.000000e+00					0.000000e+00
dgmp[c_Bt]		C10H12N5O7P	0.000000e+00					0.000000e+00
dgdp[c_Bt]		C10H12N5O10P2	0.000000e+00					0.000000e+00
dgsn[e_Bt]	Deoxyguanosine	C10H13N5O4	0.000000e+00					0.000000e+00
dgsn[c_Bt]		C10H13N5O4	0.000000e+00					0.000000e+00
23dhmb[c_Bt]		C5H9O4	0.000000e+00					0.000000e+00
3mob[c_Bt]		C5H7O3	0.000000e+00					0.000000e+00
23dhmp[c_Bt]		C6H11O4	0.000000e+00					0.000000e+00
3mop[c_Bt]		C6H9O3	0.000000e+00					0.000000e+00
23dhdp[c_Bt]		C7H5NO4	0.000000e+00					0.000000e+00
dhf[c_Bt]		C19H19N7O6	0.000000e+00					0.000000e+00
dhpt[c_Bt]		C14H13N6O3	0.000000e+00					0.000000e+00
dhna[c_Bt]		C11H7O4	0.000000e+00					0.000000e+00
octdp[c_Bt]		C40H65O7P2	0.000000e+00					0.000000e+00
2ahhmp[c_Bt]		C7H9N5O2	0.000000e+00					0.000000e+00
dhor-S[c_Bt]		C5H5N2O4	0.000000e+00					0.000000e+00
orot[c_Bt]		C5H3N2O4	0.000000e+00					0.000000e+00
25dhpp[c_Bt]		C9H14N5O8P	0.000000e+00					0.000000e+00
3dhq[c_Bt]		C7H9O6	0.000000e+00					0.000000e+00
3dhsk[c_Bt]		C7H7O5	0.000000e+00					0.000000e+00
din[e_Bt]	Deoxyinosine	C10H12N4O4	0.000000e+00					0.000000e+00
din[c_Bt]		C10H12N4O4	0.000000e+00					0.000000e+00
dmpp[c_Bt]		C5H9O7P2	0.000000e+00					0.000000e+00
ipdp[c_Bt]		C5H9O7P2	0.000000e+00					0.000000e+00
grdp[c_Bt]		C10H17O7P2	0.000000e+00					0.000000e+00
h2mb4p[c_Bt]		C5H9O8P2	0.000000e+00					0.000000e+00
4hba[c_Bt]		C7H8O2	0.000000e+00					0.000000e+00
dpcoa[c_Bt]		C21H33N7O13P2S	0.000000e+00					0.000000e+00
2dhp[c_Bt]		C6H9O4	0.000000e+00					0.000000e+00
pant-R[c_Bt]		C6H11O4	0.000000e+00					0.000000e+00
g3p[c_Bt]		C3H5O6P	0.000000e+00					0.000000e+00
dt5hsu[e_Bt]	4-Deoxy-L-threo-5-hexosulose uronate	C6H7O6	0.000000e+00					0.000000e+00
dt5hsu[c_Bt]		C6H7O6	0.000000e+00					0.000000e+00
dtmp[c_Bt]		C10H13N2O8P	0.000000e+00					0.000000e+00
dtdp[c_Bt]		C10H13N2O11P2	0.000000e+00					0.000000e+00
2dr1p[c_Bt]		C5H9O7P	0.000000e+00					0.000000e+00
ura[c_Bt]		C4H4N2O2	0.000000e+00					0.000000e+00
duri[e_Bt]	Deoxyuridine	C9H12N2O5	0.000000e+00					0.000000e+00
dutp[c_Bt]		C9H11N2O14P3	0.000000e+00					0.000000e+00
dxyl5p[c_Bt]		C5H9O7P	0.000000e+00					0.000000e+00
2me4p[c_Bt]		C5H11O7P	0.000000e+00					0.000000e+00
lac-D[e_Bt]	D-Lactate	C3H5O3	0.000000e+00					0.000000e+00
lac-D[c_Bt]		C3H5O3	0.000000e+00					0.000000e+00
4per[c_Bt]		C4H6O8P	0.000000e+00					0.000000e+00
gACPm[c_Bt]		C17H28N2O9Apo_acpPS	0.000000e+00					0.000000e+00
pmACPm[c_Bt]		C19H32N2O9Apo_acpPS	0.000000e+00					0.000000e+00
14mpentdecACP[c_Bt]		C27H50N2O7Apo_acpPS	0.000000e+00					0.000000e+00
15mpalmACP[c_Bt]		C28H52N2O7Apo_acpPS	0.000000e+00					0.000000e+00
kdolipid4_bt[c_Bt]		C86H157N2O30P2	0.000000e+00					0.000000e+00
kdolipid4L_bt[c_Bt]		C98H179O31N2P2	0.000000e+00					0.000000e+00
2pg[c_Bt]		C3H4O7P	0.000000e+00					0.000000e+00
etoh[e_Bt]	Ethanol	C2H6O	0.000000e+00					0.000000e+00
2omfuc[e_Bt]	2-o-methylfucose (rare sugar in rhamnogalacturonan II)	C7H14O5	0.000000e+00					0.000000e+00
2omxyl[e_Bt]	2-O-methylxylose (rare sugar in rhamnogalacturonan II)	C6H12O5	0.000000e+00					0.000000e+00
3ddlhept[e_Bt]	3-deoxy-d-lyxo-heptulosaric acid (rare sugar in rhamnogalacturonan II)	C7H10O8	0.000000e+00					0.000000e+00
4abut[e_Bt]	4-Aminobutanoate	C4H9NO2	0.000000e+00					0.000000e+00
Ser_Thr[e_Bt]	protein-linked serine or threonine residue (O-glycosylation site)	Ser_thr_residue	0.000000e+00					0.000000e+00
T_antigen[e_Bt]	T antigen (core 1)	C14H23NO10Ser_thr_residue	0.000000e+00					0.000000e+00
Tn_antigen[e_Bt]	Tn antigen	C8H13NO5Ser_thr_residue	0.000000e+00					0.000000e+00
acerA[e_Bt]	Aceric acid (3-C-carboxy-5-deoxy-l-xylose) (rare sugar in rhamnogalacturonan II)	C6H10O6	0.000000e+00					0.000000e+00
acgalidour[e_Bt]	Dimer GalNAc-IdoA	C14H21NO15S	0.000000e+00					0.000000e+00
apio-D[e_Bt]	D-Apiose (rare sugar in rhamnogalacturonan II)	C5H10O5	0.000000e+00					0.000000e+00
cit[e_Bt]	Citrate	C6H5O7	0.000000e+00					0.000000e+00
core2[e_Bt]	Core 2	C22H36N2O15Ser_thr_residue	0.000000e+00					0.000000e+00
core3[e_Bt]	Core 3	C16H26N2O10Ser_thr_residue	0.000000e+00					0.000000e+00
core4[e_Bt]	Core 4	C24H39N3O15Ser_thr_residue	0.000000e+00					0.000000e+00
core5[e_Bt]	Core 5	C16H26N2O10Ser_thr_residue	0.000000e+00					0.000000e+00
core6[e_Bt]	Core 6	C16H26N2O10Ser_thr_residue	0.000000e+00					0.000000e+00
core7[e_Bt]	Core 7	C16H26N2O10Ser_thr_residue	0.000000e+00					0.000000e+00
core8[e_Bt]	Core 8	C14H23NO10Ser_thr_residue	0.000000e+00					0.000000e+00
dsT_antigen[e_Bt]	disialyl-T antigen	C36H55N3O26Ser_thr_residue	0.000000e+00					0.000000e+00
f1a[e_Bt]	F1alpha	C22H36N2O15Ser_thr_residue	0.000000e+00					0.000000e+00
fe2[e_Bt]	Fe2+	Fe	0.000000e+00					0.000000e+00
fe3[e_Bt]	Fe3+	Fe	0.000000e+00					0.000000e+00
fe3dcit[e_Bt]	Fe(III)dicitrate	C12H10O14Fe	0.000000e+00					0.000000e+00
fol[e_Bt]	Folate	C19H17N7O6	0.000000e+00					0.000000e+00
for[e_Bt]	Formate	CHO2	0.000000e+00					0.000000e+00
fru[e_Bt]	D-Fructose	C6H12O6	0.000000e+00					0.000000e+00
fucneulacnhx[e_Bt]	monofucosyl-monosialyl-lacto-N-hexaose (HMO, PMID: 17002410)	C57H94N3O43	0.000000e+00					0.000000e+00
fum[e_Bt]	Fumarate	C4H2O4	0.000000e+00					0.000000e+00
galam[e_Bt]	D_Galactosamine_C6H13NO5	C6H14NO5	0.000000e+00					0.000000e+00
gam[e_Bt]	D-Glucosamine	C6H14NO5	0.000000e+00					0.000000e+00
gam26s[e_Bt]	Glucosamine 2,6-sulfate	C6H11NO11S2	0.000000e+00					0.000000e+00
gchola[e_Bt]	glycocholate	C26H42NO6	0.000000e+00					0.000000e+00
gln-L[e_Bt]	L-Glutamine	C5H10N2O3	0.000000e+00					0.000000e+00
glu-L[e_Bt]	L-Glutamate	C5H8NO4	0.000000e+00					0.000000e+00
glyasn[e_Bt]	Glycyl-L-asparagine	C6H11N3O4	0.000000e+00					0.000000e+00
glyasp[e_Bt]	Glycyl-L-aspartate	C6H9N2O5	0.000000e+00					0.000000e+00
glycogen1500[e_Bt]	glycogen (n=1500 repeat units) (glc alpha 1,4/6 glc)	C9000H15002O7501	0.000000e+00					0.000000e+00
glygln[e_Bt]	Glycyl-L-glutamine	C7H13N3O4	0.000000e+00					0.000000e+00
glyglu[e_Bt]	Glycyl-L-glutamate	C7H11N2O5	0.000000e+00					0.000000e+00
glygly[e_Bt]	Glycyl-glycine	C4H8N2O3	0.000000e+00					0.000000e+00
glyleu[e_Bt]	Glycylleucine	C8H16N2O3	0.000000e+00					0.000000e+00
glymet[e_Bt]	Glycyl-L-methionine	C7H14N2O3S	0.000000e+00					0.000000e+00
glyphe[e_Bt]	Glycylphenylalanine	C11H14N2O3	0.000000e+00					0.000000e+00
glypro[e_Bt]	Glycylproline	C7H12N2O3	0.000000e+00					0.000000e+00
glytyr[e_Bt]	Glycyl-L-tyrosine	C11H14N2O4	0.000000e+00					0.000000e+00
gncore1[e_Bt]	GlcNAc-alpha-1,4-Core 1	C22H36N2O15Ser_thr_residue	0.000000e+00					0.000000e+00
gncore2[e_Bt]	GlcNAc-alpha-1,4-Core 2	C30H49N3O20Ser_thr_residue	0.000000e+00					0.000000e+00
gsn[e_Bt]	Guanosine	C10H13N5O5	0.000000e+00					0.000000e+00
h2[e_Bt]	H2	H2	0.000000e+00					0.000000e+00
h2s[e_Bt]	Hydrogen sulfide	H2S	0.000000e+00					0.000000e+00
ha[e_Bt]	hyaluronan	C28H40N2O22	0.000000e+00					0.000000e+00
ha_deg1[e_Bt]	hyaluronan degradation product 1	C22H33N2O16	0.000000e+00					0.000000e+00
ha_pre1[e_Bt]	hyaluronan biosynthesis, precursor 1	C14H20NO11	0.000000e+00					0.000000e+00
his-L[e_Bt]	L-Histidine	C6H9N3O2	0.000000e+00					0.000000e+00
homogal[e_Bt]	Homogalacturonan, 100 galacturonate residues. Assumed to be methylated/ acetylated in every 5th residue. Citrus HG consists of 72-100 galacturonate residues and has a methylesterification degree of 22,9% (PMID: 11278866).	C660H840O660	0.000000e+00					0.000000e+00
hspg[e_Bt]	heparan sulfate proteoglycan	C74H101N5O106S15Hspg_rest	0.000000e+00					0.000000e+00
hspg_degr_1[e_Bt]	Product 1 HEPARL1_e, IdoA-GlcN2,6diS-GlcA-GlcN2,3,6triS	C24H32N2O39S6	0.000000e+00					0.000000e+00
hspg_degr_11[e_Bt]	Product GAM2STASE_HS3, GlcN-IdoA-GlcNAc-GlcA-Gal-Gal-Xyl-L-Ser (protein)	C38H57N2O34SHspg_rest	0.000000e+00					0.000000e+00
hspg_degr_12[e_Bt]	Product GLCNACASE_HS2, GlcA-GlcNAc-IdoA-Gal-Gal-Xyl-L-Ser (protein)	C32H46NO30SHspg_rest	0.000000e+00					0.000000e+00
hspg_degr_13[e_Bt]	Product GLCAASE_HS, GlcNAc-IdoA-Gal-Gal-Xyl-L-Ser (protein)	C26H39NO24SHspg_rest	0.000000e+00					0.000000e+00
hspg_degr_14[e_Bt]	Product GLCNACASE_HS3, IdoA-Gal-Gal-Xyl-L-Ser (protein)	C18H26O19SHspg_rest	0.000000e+00					0.000000e+00
hspg_degr_15[e_Bt]	Product IDOURASE_HS3, Gal-Gal-Xyl-L-Ser (protein)	C12H20O10Hspg_rest	0.000000e+00					0.000000e+00
hspg_degr_2[e_Bt]	Product 2 HEPARL1_e, IdoA2S-GlcN2,6diS-IdoA2S-GlcNAc3S-GlcA-Gal-Gal-Xyl-L-Ser (protein)	C44H60N2O58S7Hspg_rest	0.000000e+00					0.000000e+00
hspg_degr_6[e_Bt]	Product GAM2STASE_HS2, GlcN-GlcA-GlcN	C18H31N2O15	0.000000e+00					0.000000e+00
hspg_degr_7[e_Bt]	Product IS2TASE_HS1, IdoA-GlcN2,6diS-IdoA-GlcNAc3S-GlcA-Gal-Gal-Xyl-L-Ser (protein)	C44H60N2O52S5Hspg_rest	0.000000e+00					0.000000e+00
hspg_rest[e_Bt]	Undegradable product GALASE_HS, Xyl-L-Ser (protein)	Hspg_rest	0.000000e+00					0.000000e+00
idour[e_Bt]	L-Iduronate	C6H8O10S	0.000000e+00					0.000000e+00
ile-L[e_Bt]	L-Isoleucine	C6H13NO2	0.000000e+00					0.000000e+00
ind3ac[e_Bt]	Indole_3_acetate_C10H8NO2	C10H8NO2	0.000000e+00					0.000000e+00
indlac[e_Bt]	indolelactate	C11H10NO3	0.000000e+00					0.000000e+00
ins[e_Bt]	Inosine	C10H12N4O5	0.000000e+00					0.000000e+00
inulin[e_Bt]	Chicory inulin, 30 monosaccharide units (29 fru, 1 glc) on average	C180H302O151	0.000000e+00					0.000000e+00
isobut[e_Bt]	Isobutyrate, 2-Methylpropanoate	C4H7O2	0.000000e+00					0.000000e+00
isocapr[e_Bt]	Isocaproate	C6H11O2	0.000000e+00					0.000000e+00
isoval[e_Bt]	Isovalerate, 3-Methylbutanoate	C5H9O2	0.000000e+00					0.000000e+00
k[e_Bt]	potassium	K	0.000000e+00					0.000000e+00
kdo[e_Bt]	3-Deoxy-D-manno-2-octulosonate	C8H13O8	0.000000e+00					0.000000e+00
kesto[e_Bt]	Kestose (2 fru, 1 glc inulin-type fructo-oligosaccharide)	C18H32O16	0.000000e+00					0.000000e+00
kestopt[e_Bt]	Kestopentaose (4 fru, 1 glc inulin-type fructo-oligosaccharide)	C30H52O26	0.000000e+00					0.000000e+00
kestottr[e_Bt]	Kestotetraose (3 fru, 1 glc inulin-type fructo-oligosaccharide)	C24H42O21	0.000000e+00					0.000000e+00
l2n2m2mn[e_Bt]	de-Fuc, reducing GlcNAc removed, de-Sia form of PA6 (w/o peptide linkage)	C54H91N3O41	0.000000e+00					0.000000e+00
lac-L[e_Bt]	L-Lactate	C3H5O3	0.000000e+00					0.000000e+00
lacdfucttr[e_Bt]	Lactodifucotetraose (HMO, PMID:11425797)	C24H42O19	0.000000e+00					0.000000e+00
lacndfuchx[e_Bt]	Lacto-N-difucohexaose (HMO, PMID:11425797)	C38H65NO29	0.000000e+00					0.000000e+00
lacnfucpt[e_Bt]	Lacto-N-fucopentaose (HMO, PMID:11425797)	C32H55NO25	0.000000e+00					0.000000e+00
lacnnttr[e_Bt]	Lacto-N-neotetraose (HMO, PMID:11425797)	C26H45NO21	0.000000e+00					0.000000e+00
lacnttr[e_Bt]	Lacto-N-tetraose (HMO, PMID:11425797)	C26H45NO21	0.000000e+00					0.000000e+00
leu-L[e_Bt]	L-Leucine	C6H13NO2	0.000000e+00					0.000000e+00
leugly[e_Bt]	Leucylglycine	C8H16N2O3	0.000000e+00					0.000000e+00
leuleu[e_Bt]	Leucylleucine	C12H24N2O3	0.000000e+00					0.000000e+00
levan1000[e_Bt]	Levan, 1000 fructose units	C6000H10002O5001	0.000000e+00					0.000000e+00
levanb[e_Bt]	Levanbiose	C12H22O11	0.000000e+00					0.000000e+00
levanttr[e_Bt]	Levantriose	C18H32O16	0.000000e+00					0.000000e+00
levantttr[e_Bt]	Levantetraose	C24H42O21	0.000000e+00					0.000000e+00
lmn2[e_Bt]	Laminaribiose	C12H22O11	0.000000e+00					0.000000e+00
lmn30[e_Bt]	laminarin (n=30 repeat units, beta -1,3 glc)	C180H300O150	0.000000e+00					0.000000e+00
lys-L[e_Bt]	L-Lysine	C6H15N2O2	0.000000e+00					0.000000e+00
malthp[e_Bt]	Maltoheptaose	C42H72O36	0.000000e+00					0.000000e+00
malthx[e_Bt]	Maltohexaose	C36H62O31	0.000000e+00					0.000000e+00
maltpt[e_Bt]	Maltopentaose	C30H52O26	0.000000e+00					0.000000e+00
maltttr[e_Bt]	Maltotetraose	C24H42O21	0.000000e+00					0.000000e+00
manb[e_Bt]	Mannobiose (beta-1,4)	C12H22O11	0.000000e+00					0.000000e+00
manpt[e_Bt]	mannopentaose	C30H52O26	0.000000e+00					0.000000e+00
mantr[e_Bt]	mannotriose (beta-1,4)	C18H32O16	0.000000e+00					0.000000e+00
manttr[e_Bt]	mannotetraose	C24H42O21	0.000000e+00					0.000000e+00
mbenz[e_Bt]	Methylbenzene	C7H8	0.000000e+00					0.000000e+00
melib[e_Bt]	Melibiose	C12H22O11	0.000000e+00					0.000000e+00
meoh[e_Bt]	Methanol	CH4O	0.000000e+00					0.000000e+00
met-L[e_Bt]	L-Methionine	C5H11NO2S	0.000000e+00					0.000000e+00
metala[e_Bt]	L-methionyl-L-alanine	C8H16N2O3S	0.000000e+00					0.000000e+00
mg2[e_Bt]	magnesium	Mg	0.000000e+00					0.000000e+00
mn2[e_Bt]	Mn2+	Mn	0.000000e+00					0.000000e+00
mqn10[e_Bt]	Menaquinone 10	C61H88O2	0.000000e+00					0.000000e+00
mqn11[e_Bt]	Menaquinone 11	C66H96O2	0.000000e+00					0.000000e+00
mqn7[e_Bt]	Menaquinone 7	C46H64O2	0.000000e+00					0.000000e+00
mqn8[e_Bt]	Menaquinone 8	C51H72O2	0.000000e+00					0.000000e+00
mqn9[e_Bt]	Menaquinone 9	C56H80O2	0.000000e+00					0.000000e+00
mthgxl[e_Bt]	Methylglyoxal	C3H4O2	0.000000e+00					0.000000e+00
nac[e_Bt]	Nicotinate	C6H4NO2	0.000000e+00					0.000000e+00
neulacnttr[e_Bt]	Sialyllacto-N-tetraose (HMO, PMID: 17002410)	C37H61N2O29	0.000000e+00					0.000000e+00
nh4[e_Bt]	Ammonium	H4N	0.000000e+00					0.000000e+00
nmn[e_Bt]	NMN	C11H14N2O8P	0.000000e+00					0.000000e+00
no2[e_Bt]	Nitrite	NO2	0.000000e+00					0.000000e+00
o2[e_Bt]	O2	O2	0.000000e+00					0.000000e+00
oligofru4[e_Bt]	Oligofructose, polymerization average 4 units of beta-2,1-fructose per chain	C24H40O20	0.000000e+00					0.000000e+00
orn[e_Bt]	Ornithine	C5H13N2O2	0.000000e+00					0.000000e+00
pac[e_Bt]	Phenylacetic acid	C8H7O2	0.000000e+00					0.000000e+00
pect[e_Bt]	pectins	C2535H3509O2535	0.000000e+00					0.000000e+00
pecticgal[e_Bt]	Pectic galactan (potato), gal: arab-L: rmn: galur = 78: 9: 4: 9 (www.megazyme.com). Assumed to consist of 100 sugars per macromolecule (I could not find information).	C597H971O503	0.000000e+00					0.000000e+00
phe-L[e_Bt]	L-Phenylalanine	C9H11NO2	0.000000e+00					0.000000e+00
phearg[e_Bt]	L-phenylalanyl-L-arginine	C15H24N5O3	0.000000e+00					0.000000e+00
pheme[e_Bt]	Protoheme	C34H30N4O4Fe	0.000000e+00					0.000000e+00
phppa[e_Bt]	Phenylpropionate	C9H9O2	0.000000e+00					0.000000e+00
phpyr[e_Bt]	Phenylpyruvate	C9H7O3	0.000000e+00					0.000000e+00
pi[e_Bt]	Phosphate	HO4P	0.000000e+00					0.000000e+00
plac[e_Bt]	Phenyllactate	C9H9O3	0.000000e+00					0.000000e+00
pnto-R[e_Bt]	(R)-Pantothenate	C9H16NO5	0.000000e+00					0.000000e+00
ppa[e_Bt]	Propionate (n-C3:0)	C3H5O2	0.000000e+00					0.000000e+00
ptrc[e_Bt]	Putrescine	C4H14N2	0.000000e+00					0.000000e+00
pullulan1200[e_Bt]	pullulan (n=1200 repeat units, alpha-1,4 and alph-1,6 bounds)	C7200H12002O6001	0.000000e+00					0.000000e+00
pydxn[e_Bt]	Pyridoxine	C8H11NO3	0.000000e+00					0.000000e+00
pyr[e_Bt]	Pyruvate	C3H3O3	0.000000e+00					0.000000e+00
raffin[e_Bt]	Raffinose_C18H32O16	C18H32O16	0.000000e+00					0.000000e+00
rhamnogalurI[e_Bt]	Potato rhamnogalacturonan I, MW assumed ~200000, 62 galur, 20 rmn, 12 gal, 3 arab-L, 1 xyl-D (www.megazyme.com, PMID: 16661590)	C5840H7862O5281	0.000000e+00					0.000000e+00
rhamnogalurII[e_Bt]	Wine rhamnogalacturonan II, MW ~ 5-10 kDa, 37% galur, 16% rmn, 3% fuc-L, 11% arab-L, 6% gal, 5% glcur, 4% 2omfuc, 3% 2omxyl, 6% apio-D, 2% acerA, 4% kdo, 3% 3ddlhept, 53 sugars in total (http://www.ccrc.uga.edu/~mao/rg2/intro.htm, doi:10.1155/2011/964521)	C317H448O273	0.000000e+00					0.000000e+00
rib-D[e_Bt]	D-Ribose	C5H10O5	0.000000e+00					0.000000e+00
ribflv[e_Bt]	Riboflavin	C17H20N4O6	0.000000e+00					0.000000e+00
s2l2fn2m2masn[e_Bt]	PA6	C6H10O4Pa_six_de_fuc	0.000000e+00					0.000000e+00
s2l2n2m2masn[e_Bt]	de-Fuc form of PA6	Pa_six_de_fuc	0.000000e+00					0.000000e+00
sT_antigen[e_Bt]	sialyl-T antigen	C25H39N2O18Ser_thr_residue	0.000000e+00					0.000000e+00
sTn_antigen[e_Bt]	sialyl-Tn antigen	C19H29N2O13Ser_thr_residue	0.000000e+00					0.000000e+00
ser-L[e_Bt]	L-Serine	C3H7NO3	0.000000e+00					0.000000e+00
skatole[e_Bt]	Skatole/ methylindole	C9H9N	0.000000e+00					0.000000e+00
spmd[e_Bt]	Spermidine	C7H22N3	0.000000e+00					0.000000e+00
stys[e_Bt]	stachyose	C24H42O21	0.000000e+00					0.000000e+00
succ[e_Bt]	Succinate	C4H4O4	0.000000e+00					0.000000e+00
sucr[e_Bt]	Sucrose	C12H22O11	0.000000e+00					0.000000e+00
taur[e_Bt]	Taurine	C2H7NO3S	0.000000e+00					0.000000e+00
tchola[e_Bt]	taurocholic_acid_C26H45NO7S	C26H44NO7S	0.000000e+00					0.000000e+00
thm[e_Bt]	Thiamin	C12H17N4OS	0.000000e+00					0.000000e+00
thr-L[e_Bt]	L-Threonine	C4H9NO3	0.000000e+00					0.000000e+00
thymd[e_Bt]	Thymidine	C10H14N2O5	0.000000e+00					0.000000e+00
tre[e_Bt]	Trehalose	C12H22O11	0.000000e+00					0.000000e+00
trp-L[e_Bt]	L-Tryptophan	C11H12N2O2	0.000000e+00					0.000000e+00
tyr-L[e_Bt]	L-Tyrosine	C9H11NO3	0.000000e+00					0.000000e+00
unsdigalur[e_Bt]	4-(4-Deoxy-alpha-D-gluc-4-enuronosyl)-D-galacturonate, Unsaturated digalacturonate	C12H14O12	0.000000e+00					0.000000e+00
ura[e_Bt]	Uracil	C4H4N2O2	0.000000e+00					0.000000e+00
urea[e_Bt]	Urea	CH4N2O	0.000000e+00					0.000000e+00
uri[e_Bt]	Uridine	C9H12N2O6	0.000000e+00					0.000000e+00
val-L[e_Bt]	L-Valine	C5H11NO2	0.000000e+00					0.000000e+00
xan[e_Bt]	Xanthine	C5H4N4O2	0.000000e+00					0.000000e+00
xyl-D[e_Bt]	D-Xylose	C5H10O5	0.000000e+00					0.000000e+00
zn2[e_Bt]	Zinc	Zn	0.000000e+00					0.000000e+00
fuc1p-L[c_Bt]		C6H11O8P	0.000000e+00					0.000000e+00
ttdca[c_Bt]		C14H27O2	0.000000e+00					0.000000e+00
hdca[c_Bt]		C16H31O2	0.000000e+00					0.000000e+00
ocdca[c_Bt]		C18H35O2	0.000000e+00					0.000000e+00
fa4[c_Bt]		C15H29O2	0.000000e+00					0.000000e+00
fa12[c_Bt]		C17H33O2	0.000000e+00					0.000000e+00
fa1[c_Bt]		C14H27O2	0.000000e+00					0.000000e+00
fa3[c_Bt]		C15H29O2	0.000000e+00					0.000000e+00
fa6[c_Bt]		C16H31O2	0.000000e+00					0.000000e+00
fa11[c_Bt]		C17H33O2	0.000000e+00					0.000000e+00
fdp[c_Bt]		C6H10O12P2	0.000000e+00					0.000000e+00
s17bp[c_Bt]		C7H12O13P2	0.000000e+00					0.000000e+00
f6p[c_Bt]		C6H11O9P	0.000000e+00					0.000000e+00
fuc-L[c_Bt]		C6H12O5	0.000000e+00					0.000000e+00
fcl-L[c_Bt]		C6H12O5	0.000000e+00					0.000000e+00
fc1p[c_Bt]		C6H11O8P	0.000000e+00					0.000000e+00
lald-L[c_Bt]		C3H6O2	0.000000e+00					0.000000e+00
fdxrd[c_Bt]		Ferredoxin	0.000000e+00					0.000000e+00
fdxox[c_Bt]		Ferredoxin	0.000000e+00					0.000000e+00
fmn[c_Bt]		C17H19N4O9P	0.000000e+00					0.000000e+00
2ahhmd[c_Bt]		C7H8N5O8P2	0.000000e+00					0.000000e+00
fol[c_Bt]		C19H17N7O6	0.000000e+00					0.000000e+00
5fthf[c_Bt]		C20H21N7O7	0.000000e+00					0.000000e+00
methf[c_Bt]		C20H20N7O6	0.000000e+00					0.000000e+00
mqn10[c_Bt]		C61H88O2	0.000000e+00					0.000000e+00
mqn11[c_Bt]		C66H96O2	0.000000e+00					0.000000e+00
mqn7[c_Bt]		C46H64O2	0.000000e+00					0.000000e+00
mqn9[c_Bt]		C56H80O2	0.000000e+00					0.000000e+00
frdp[c_Bt]		C15H25O7P2	0.000000e+00					0.000000e+00
ggdp[c_Bt]		C20H33O7P2	0.000000e+00					0.000000e+00
levanb[c_Bt]		C12H22O11	0.000000e+00					0.000000e+00
fru[c_Bt]		C6H12O6	0.000000e+00					0.000000e+00
5forthf[c_Bt]		C20H22N8O6	0.000000e+00					0.000000e+00
mal-L[c_Bt]		C4H4O5	0.000000e+00					0.000000e+00
gam1p[c_Bt]		C6H13NO8P	0.000000e+00					0.000000e+00
g1p[c_Bt]		C6H11O9P	0.000000e+00					0.000000e+00
dtdpglu[c_Bt]		C16H24N2O16P2	0.000000e+00					0.000000e+00
glyc3p[c_Bt]		C3H7O6P	0.000000e+00					0.000000e+00
glu5sa[c_Bt]		C5H9NO3	0.000000e+00					0.000000e+00
1pyr5c[c_Bt]		C5H6NO2	0.000000e+00					0.000000e+00
glu5p[c_Bt]		C5H8NO7P	0.000000e+00					0.000000e+00
g6p-B[c_Bt]		C6H11O9P	0.000000e+00					0.000000e+00
6pgl[c_Bt]		C6H9O9P	0.000000e+00					0.000000e+00
g6p[c_Bt]		C6H11O9P	0.000000e+00					0.000000e+00
tag6p-D[c_Bt]		C6H11O9P	0.000000e+00					0.000000e+00
galam[c_Bt]		C6H14NO5	0.000000e+00					0.000000e+00
gal[c_Bt]		C6H12O6	0.000000e+00					0.000000e+00
gal1p[c_Bt]		C6H11O9P	0.000000e+00					0.000000e+00
glc-bD[c_Bt]		C6H12O6	0.000000e+00					0.000000e+00
melib[c_Bt]		C12H22O11	0.000000e+00					0.000000e+00
galur[c_Bt]		C6H9O7	0.000000e+00					0.000000e+00
udpg[c_Bt]		C15H22N2O17P2	0.000000e+00					0.000000e+00
gam[c_Bt]		C6H14NO5	0.000000e+00					0.000000e+00
13dpg[c_Bt]		C3H4O10P2	0.000000e+00					0.000000e+00
gar[c_Bt]		C7H14N2O8P	0.000000e+00					0.000000e+00
fgam[c_Bt]		C8H13N2O9P	0.000000e+00					0.000000e+00
lpro[c_Bt]		Lipoylprotein	0.000000e+00					0.000000e+00
alpro[c_Bt]		CH6NLipoylprotein	0.000000e+00					0.000000e+00
dhlpro[c_Bt]		H2Lipoylprotein	0.000000e+00					0.000000e+00
mlthf[c_Bt]		C20H21N7O6	0.000000e+00					0.000000e+00
gchola[c_Bt]		C26H42NO6	0.000000e+00					0.000000e+00
gdpddman[c_Bt]		C16H21N5O15P2	0.000000e+00					0.000000e+00
pendp[c_Bt]		C25H41O7P2	0.000000e+00					0.000000e+00
gmp[c_Bt]		C10H12N5O8P	0.000000e+00					0.000000e+00
glycogen[c_Bt]		C6H10O5	0.000000e+00					0.000000e+00
glcur[c_Bt]		C6H9O7	0.000000e+00					0.000000e+00
4abut[c_Bt]		C4H9NO2	0.000000e+00					0.000000e+00
forglu[c_Bt]		C6H8N2O4	0.000000e+00					0.000000e+00
pram[c_Bt]		C5H11NO7P	0.000000e+00					0.000000e+00
glu-D[c_Bt]		C5H8NO4	0.000000e+00					0.000000e+00
glyasn[c_Bt]		C6H11N3O4	0.000000e+00					0.000000e+00
glyasp[c_Bt]		C6H9N2O5	0.000000e+00					0.000000e+00
glyc-R[c_Bt]		C3H5O4	0.000000e+00					0.000000e+00
3pg[c_Bt]		C3H4O7P	0.000000e+00					0.000000e+00
hpyr[c_Bt]		C3H3O4	0.000000e+00					0.000000e+00
glygln[c_Bt]		C7H13N3O4	0.000000e+00					0.000000e+00
glyglu[c_Bt]		C7H11N2O5	0.000000e+00					0.000000e+00
glygly[c_Bt]		C4H8N2O3	0.000000e+00					0.000000e+00
glyleu[c_Bt]		C8H16N2O3	0.000000e+00					0.000000e+00
glymet[c_Bt]		C7H14N2O3S	0.000000e+00					0.000000e+00
glyphe[c_Bt]		C11H14N2O3	0.000000e+00					0.000000e+00
glypro[c_Bt]		C7H12N2O3	0.000000e+00					0.000000e+00
glytyr[c_Bt]		C11H14N2O4	0.000000e+00					0.000000e+00
gdpmann[c_Bt]		C16H23N5O16P2	0.000000e+00					0.000000e+00
gmhep1p[c_Bt]		C7H13O10P	0.000000e+00					0.000000e+00
gmhep7p[c_Bt]		C7H13O10P	0.000000e+00					0.000000e+00
gmhep17bp[c_Bt]		C7H12O13P2	0.000000e+00					0.000000e+00
xmp[c_Bt]		C10H11N4O9P	0.000000e+00					0.000000e+00
6pgc[c_Bt]		C6H10O10P	0.000000e+00					0.000000e+00
gsn[c_Bt]		C10H13N5O5	0.000000e+00					0.000000e+00
gua[c_Bt]		C5H5N5O	0.000000e+00					0.000000e+00
gdptp[c_Bt]		C10H11N5O20P5	0.000000e+00					0.000000e+00
ppgpp[c_Bt]		C10H11N5O17P4	0.000000e+00					0.000000e+00
fruur[c_Bt]		C6H9O7	0.000000e+00					0.000000e+00
tagur[c_Bt]		C6H9O7	0.000000e+00					0.000000e+00
h2[c_Bt]		H2	0.000000e+00					0.000000e+00
hepdp[c_Bt]		C35H57O7P2	0.000000e+00					0.000000e+00
man[c_Bt]		C6H12O6	0.000000e+00					0.000000e+00
hexdp[c_Bt]		C30H49O7P2	0.000000e+00					0.000000e+00
urcan[c_Bt]		C6H5N2O2	0.000000e+00					0.000000e+00
histd[c_Bt]		C6H12N3O	0.000000e+00					0.000000e+00
hisp[c_Bt]		C6H11N3O4P	0.000000e+00					0.000000e+00
4ampm[c_Bt]		C6H8N3O4P	0.000000e+00					0.000000e+00
hom-L[c_Bt]		C4H9NO3	0.000000e+00					0.000000e+00
phom[c_Bt]		C4H8NO6P	0.000000e+00					0.000000e+00
succoa[c_Bt]		C25H35N7O19P3S	0.000000e+00					0.000000e+00
suchms[c_Bt]		C8H12NO6	0.000000e+00					0.000000e+00
imacp[c_Bt]		C6H7N2O5P	0.000000e+00					0.000000e+00
hxan[c_Bt]		C5H4N4O	0.000000e+00					0.000000e+00
sucorn[c_Bt]		C9H15N2O5	0.000000e+00					0.000000e+00
ibcoa[c_Bt]		C25H38N7O17P3S	0.000000e+00					0.000000e+00
ichor[c_Bt]		C10H8O6	0.000000e+00					0.000000e+00
prlp[c_Bt]		C15H21N5O15P2	0.000000e+00					0.000000e+00
eig3p[c_Bt]		C6H9N2O6P	0.000000e+00					0.000000e+00
2cpr5p[c_Bt]		C12H13NO9P	0.000000e+00					0.000000e+00
3ig3p[c_Bt]		C11H12NO6P	0.000000e+00					0.000000e+00
indpyr[c_Bt]		C11H8NO3	0.000000e+00					0.000000e+00
indlac[c_Bt]		C11H10NO3	0.000000e+00					0.000000e+00
ind3ac[c_Bt]		C10H8NO2	0.000000e+00					0.000000e+00
ins[c_Bt]		C10H12N4O5	0.000000e+00					0.000000e+00
fdox[c_Bt]		Ferredoxin	0.000000e+00					0.000000e+00
fdred[c_Bt]		Ferredoxin	0.000000e+00					0.000000e+00
indaccoa[c_Bt]		C31H39N8O17P3S	0.000000e+00					0.000000e+00
phpyr[c_Bt]		C9H7O3	0.000000e+00					0.000000e+00
phaccoa[c_Bt]		C29H38N7O17P3S	0.000000e+00					0.000000e+00
34hpp[c_Bt]		C9H7O4	0.000000e+00					0.000000e+00
hphaccoa[c_Bt]		C29H38N7O18P3S	0.000000e+00					0.000000e+00
3c2hmp[c_Bt]		C7H10O5	0.000000e+00					0.000000e+00
3c4mop[c_Bt]		C7H8O5	0.000000e+00					0.000000e+00
2ippm[c_Bt]		C7H8O4	0.000000e+00					0.000000e+00
3c3hmp[c_Bt]		C7H10O5	0.000000e+00					0.000000e+00
isobut[c_Bt]		C4H7O2	0.000000e+00					0.000000e+00
isocapr[c_Bt]		C6H11O2	0.000000e+00					0.000000e+00
isoval[c_Bt]		C5H9O2	0.000000e+00					0.000000e+00
ivcoa[c_Bt]		C26H40N7O17P3S	0.000000e+00					0.000000e+00
4izp[c_Bt]		C6H7N2O3	0.000000e+00					0.000000e+00
kdo[c_Bt]		C8H13O8	0.000000e+00					0.000000e+00
ckdo[c_Bt]		C17H24N3O15P	0.000000e+00					0.000000e+00
kdo8p[c_Bt]		C8H12O11P	0.000000e+00					0.000000e+00
lac-L[c_Bt]		C3H5O3	0.000000e+00					0.000000e+00
leugly[c_Bt]		C8H16N2O3	0.000000e+00					0.000000e+00
leuleu[c_Bt]		C12H24N2O3	0.000000e+00					0.000000e+00
4mop[c_Bt]		C6H9O3	0.000000e+00					0.000000e+00
lipidX_bt[c_Bt]		C39H74NO12P	0.000000e+00					0.000000e+00
u2ga_bt[c_Bt]		C48H86N3O20P2	0.000000e+00					0.000000e+00
lipidAds_bt[c_Bt]		C78H147O20N2P	0.000000e+00					0.000000e+00
core_lps_bt[c_Bt]		C137H250N2O67P3	0.000000e+00					0.000000e+00
udpgal[c_Bt]		C15H22N2O17P2	0.000000e+00					0.000000e+00
lps_bt[c_Bt]		C196H357N4O110P3	0.000000e+00					0.000000e+00
malcoam[c_Bt]		C25H36N7O19P3S	0.000000e+00					0.000000e+00
man1p[c_Bt]		C6H11O9P	0.000000e+00					0.000000e+00
mantr[c_Bt]		C18H32O16	0.000000e+00					0.000000e+00
mana[c_Bt]		C6H11O7	0.000000e+00					0.000000e+00
mbenz[c_Bt]		C7H8	0.000000e+00					0.000000e+00
2mecdp[c_Bt]		C5H10O9P2	0.000000e+00					0.000000e+00
meoh[c_Bt]		CH4O	0.000000e+00					0.000000e+00
metala[c_Bt]		C8H16N2O3S	0.000000e+00					0.000000e+00
metsox-S-L[c_Bt]		C5H11NO3S	0.000000e+00					0.000000e+00
mmcoa-S[c_Bt]		C25H35N7O19P3S	0.000000e+00					0.000000e+00
mmcoa-R[c_Bt]		C25H35N7O19P3S	0.000000e+00					0.000000e+00
lipidA_bt[c_Bt]		C78H146O23N2P2	0.000000e+00					0.000000e+00
nac[c_Bt]		C6H4NO2	0.000000e+00					0.000000e+00
nmn[c_Bt]		C11H14N2O8P	0.000000e+00					0.000000e+00
dnad[c_Bt]		C21H24N6O15P2	0.000000e+00					0.000000e+00
nicrnt[c_Bt]		C11H12NO9P	0.000000e+00					0.000000e+00
no2[c_Bt]		NO2	0.000000e+00					0.000000e+00
dudp[c_Bt]		C9H11N2O11P2	0.000000e+00					0.000000e+00
quln[c_Bt]		C7H3NO4	0.000000e+00					0.000000e+00
r1p[c_Bt]		C5H9O8P	0.000000e+00					0.000000e+00
nicrns[c_Bt]		C11H13NO6	0.000000e+00					0.000000e+00
sbzcoa[c_Bt]		C32H39N7O20P3S	0.000000e+00					0.000000e+00
xtsn[c_Bt]		C10H12N4O6	0.000000e+00					0.000000e+00
thymd[c_Bt]		C10H14N2O5	0.000000e+00					0.000000e+00
ohpb[c_Bt]		C4H4O8P	0.000000e+00					0.000000e+00
orot5p[c_Bt]		C10H10N2O11P	0.000000e+00					0.000000e+00
pac[c_Bt]		C8H7O2	0.000000e+00					0.000000e+00
pnto-R[c_Bt]		C9H16NO5	0.000000e+00					0.000000e+00
ugmda[c_Bt]		C41H61N9O28P2	0.000000e+00					0.000000e+00
uagmda[c_Bt]		C87H139N7O23P2	0.000000e+00					0.000000e+00
lpam[c_Bt]		C8H15NOS2	0.000000e+00					0.000000e+00
adhlam[c_Bt]		C10H19NO2S2	0.000000e+00					0.000000e+00
dhlam[c_Bt]		C8H17NOS2	0.000000e+00					0.000000e+00
pdx5p[c_Bt]		C8H10NO6P	0.000000e+00					0.000000e+00
tagdp-D[c_Bt]		C6H10O12P2	0.000000e+00					0.000000e+00
s7p[c_Bt]		C7H13O10P	0.000000e+00					0.000000e+00
3php[c_Bt]		C3H2O7P	0.000000e+00					0.000000e+00
pgp120[c_Bt]		C30H57O13P2	0.000000e+00					0.000000e+00
pgp140[c_Bt]		C34H65O13P2	0.000000e+00					0.000000e+00
pgp160[c_Bt]		C38H73O13P2	0.000000e+00					0.000000e+00
pgp180[c_Bt]		C42H81O13P2	0.000000e+00					0.000000e+00
pgp181[c_Bt]		C42H77O13P2	0.000000e+00					0.000000e+00
pgpai15[c_Bt]		C36H69O13P2	0.000000e+00					0.000000e+00
pgpai17[c_Bt]		C40H77O13P2	0.000000e+00					0.000000e+00
pgpi14[c_Bt]		C34H65O13P2	0.000000e+00					0.000000e+00
pgpi15[c_Bt]		C36H69O13P2	0.000000e+00					0.000000e+00
pgpi16[c_Bt]		C38H73O13P2	0.000000e+00					0.000000e+00
pgpi17[c_Bt]		C40H77O13P2	0.000000e+00					0.000000e+00
phearg[c_Bt]		C15H24N5O3	0.000000e+00					0.000000e+00
phppa[c_Bt]		C9H9O2	0.000000e+00					0.000000e+00
plac[c_Bt]		C9H9O3	0.000000e+00					0.000000e+00
4r5au[c_Bt]		C9H16N4O6	0.000000e+00					0.000000e+00
2mahmp[c_Bt]		C6H8N3O7P2	0.000000e+00					0.000000e+00
4ppan[c_Bt]		C9H15NO8P	0.000000e+00					0.000000e+00
ppap[c_Bt]		C3H5O5P	0.000000e+00					0.000000e+00
4ppcys[c_Bt]		C12H20N2O9PS	0.000000e+00					0.000000e+00
pan4p[c_Bt]		C11H21N2O7PS	0.000000e+00					0.000000e+00
uaagmda[c_Bt]		C95H152N8O28P2	0.000000e+00					0.000000e+00
fpram[c_Bt]		C8H15N3O8P	0.000000e+00					0.000000e+00
prbamp[c_Bt]		C15H19N5O14P2	0.000000e+00					0.000000e+00
prfp[c_Bt]		C15H21N5O15P2	0.000000e+00					0.000000e+00
fadh2[c_Bt]		C27H33N9O15P2	0.000000e+00					0.000000e+00
skm5p[c_Bt]		C7H8O8P	0.000000e+00					0.000000e+00
ps120[c_Bt]		C30H57NO10P	0.000000e+00					0.000000e+00
ps140[c_Bt]		C34H65NO10P	0.000000e+00					0.000000e+00
ps160[c_Bt]		C38H73NO10P	0.000000e+00					0.000000e+00
ps180[c_Bt]		C42H81NO10P	0.000000e+00					0.000000e+00
ps181[c_Bt]		C42H77NO10P	0.000000e+00					0.000000e+00
psai15[c_Bt]		C36H69NO10P	0.000000e+00					0.000000e+00
psai17[c_Bt]		C40H77NO10P	0.000000e+00					0.000000e+00
psi14[c_Bt]		C34H65NO10P	0.000000e+00					0.000000e+00
psi15[c_Bt]		C36H69NO10P	0.000000e+00					0.000000e+00
psi16[c_Bt]		C38H73NO10P	0.000000e+00					0.000000e+00
psi17[c_Bt]		C40H77NO10P	0.000000e+00					0.000000e+00
pser-L[c_Bt]		C3H6NO6P	0.000000e+00					0.000000e+00
xan[c_Bt]		C5H4N4O2	0.000000e+00					0.000000e+00
pyam5p[c_Bt]		C8H12N2O5P	0.000000e+00					0.000000e+00
pydam[c_Bt]		C8H13N2O2	0.000000e+00					0.000000e+00
pydx[c_Bt]		C8H9NO3	0.000000e+00					0.000000e+00
pydxn[c_Bt]		C8H11NO3	0.000000e+00					0.000000e+00
o2s[c_Bt]		O2	0.000000e+00					0.000000e+00
raffin[c_Bt]		C18H32O16	0.000000e+00					0.000000e+00
sucr[c_Bt]		C12H22O11	0.000000e+00					0.000000e+00
dmlz[c_Bt]		C13H18N4O6	0.000000e+00					0.000000e+00
ru5p-L[c_Bt]		C5H9O8P	0.000000e+00					0.000000e+00
xu5p-D[c_Bt]		C5H9O8P	0.000000e+00					0.000000e+00
adphep7p-LD[c_Bt]		C17H24N5O19P3	0.000000e+00					0.000000e+00
rmn[c_Bt]		C6H12O5	0.000000e+00					0.000000e+00
rml[c_Bt]		C6H12O5	0.000000e+00					0.000000e+00
rml1p[c_Bt]		C6H11O8P	0.000000e+00					0.000000e+00
2s5epchc[c_Bt]		C14H13O9	0.000000e+00					0.000000e+00
2shchc[c_Bt]		C11H10O6	0.000000e+00					0.000000e+00
skm[c_Bt]		C7H9O5	0.000000e+00					0.000000e+00
skatole[c_Bt]		C9H9N	0.000000e+00					0.000000e+00
stys[c_Bt]		C24H42O21	0.000000e+00					0.000000e+00
sucbz[c_Bt]		C11H8O5	0.000000e+00					0.000000e+00
succitr-L[c_Bt]		C10H16N3O6	0.000000e+00					0.000000e+00
taur[c_Bt]		C2H7NO3S	0.000000e+00					0.000000e+00
tchola[c_Bt]		C26H44NO7S	0.000000e+00					0.000000e+00
dtdp4d6dg[c_Bt]		C16H22N2O15P2	0.000000e+00					0.000000e+00
dtdp4d6dm[c_Bt]		C16H22N2O15P2	0.000000e+00					0.000000e+00
thm[c_Bt]		C12H17N4OS	0.000000e+00					0.000000e+00
4mpetz[c_Bt]		C6H8NO4PS	0.000000e+00					0.000000e+00
thmmp[c_Bt]		C12H16N4O4PS	0.000000e+00					0.000000e+00
indole[c_Bt]		C8H7N	0.000000e+00					0.000000e+00
u3hga_HP[c_Bt]		C31H54N3O18P2	0.000000e+00					0.000000e+00
u23ga_bt[c_Bt]		C48H85N3O20P2	0.000000e+00					0.000000e+00
u2hga_bt[c_Bt]		C31H54N3O18P2	0.000000e+00					0.000000e+00
ugam[c_Bt]		C15H24N3O16P2	0.000000e+00					0.000000e+00
uamag[c_Bt]		C28H39N5O23P2	0.000000e+00					0.000000e+00
ugmd[c_Bt]		C35H51N7O26P2	0.000000e+00					0.000000e+00
uacmam[c_Bt]		C17H25N3O17P2	0.000000e+00					0.000000e+00
u3aga_HP[c_Bt]		C33H55N3O19P2	0.000000e+00					0.000000e+00
uaccg[c_Bt]		C20H26N3O19P2	0.000000e+00					0.000000e+00
uama[c_Bt]		C23H33N4O20P2	0.000000e+00					0.000000e+00
uamr[c_Bt]		C20H28N3O19P2	0.000000e+00					0.000000e+00
xyl-D[c_Bt]		C5H10O5	0.000000e+00					0.000000e+00
xylu-D[c_Bt]		C5H10O5	0.000000e+00					0.000000e+00
biomassBt[e_Bt]	Biomass of Bacteroides thetaiotamicron	C43.33958482221233H70.68820660103184O15.628172295422996N8.019655406847951P1.235059184002145S0.18223390344973Na0.003251042808619Co0.006502085617239Ca0.003251042808619Fe0.009753128425858K0.003251042808619Mg0.003251042808619Mn0.003251042808619Zn0.003251042808619	0.000000e+00					0.000000e+00
h2o[c_Fp]		H2O	0.000000e+00					0.000000e+00
h[c_Fp]		H	0.000000e+00					0.000000e+00
thdp[c_Fp]		C7H7O4N	0.000000e+00					0.000000e+00
glu-L[c_Fp]		C5H8O4N	0.000000e+00					0.000000e+00
26dap-LL[c_Fp]		C7H14O4N2	0.000000e+00					0.000000e+00
akg[c_Fp]		C5H4O5	0.000000e+00					0.000000e+00
3hdecACP[c_Fp]		C21H38O8N2PSApo_acp	0.000000e+00					0.000000e+00
tdec2eACP[c_Fp]		C21H36O7N2PSApo_acp	0.000000e+00					0.000000e+00
3hddecACP[c_Fp]		C23H42O8N2PSApo_acp	0.000000e+00					0.000000e+00
tddec2eACP[c_Fp]		C23H40O7N2PSApo_acp	0.000000e+00					0.000000e+00
3hcddec5eACP[c_Fp]		C23H40O8N2PSApo_acp	0.000000e+00					0.000000e+00
t3c5ddeceACP[c_Fp]		C23H38O7N2PSApo_acp	0.000000e+00					0.000000e+00
3hmrsACP[c_Fp]		C25H46O8N2PSApo_acp	0.000000e+00					0.000000e+00
tmrs2eACP[c_Fp]		C25H44O7N2PSApo_acp	0.000000e+00					0.000000e+00
3hcmrs7eACP[c_Fp]		C25H44O8N2PSApo_acp	0.000000e+00					0.000000e+00
t3c7mrseACP[c_Fp]		C25H42O7N2PSApo_acp	0.000000e+00					0.000000e+00
3hpalmACP[c_Fp]		C27H50O8N2PSApo_acp	0.000000e+00					0.000000e+00
tpalm2eACP[c_Fp]		C27H48O7N2PSApo_acp	0.000000e+00					0.000000e+00
3hcpalm9eACP[c_Fp]		C27H48O8N2PSApo_acp	0.000000e+00					0.000000e+00
t3c9palmeACP[c_Fp]		C27H46O7N2PSApo_acp	0.000000e+00					0.000000e+00
3hoctaACP[c_Fp]		C29H54O8N2PSApo_acp	0.000000e+00					0.000000e+00
toctd2eACP[c_Fp]		C29H52O7N2PSApo_acp	0.000000e+00					0.000000e+00
3hcvac11eACP[c_Fp]		C29H52O8N2PSApo_acp	0.000000e+00					0.000000e+00
t3c11vaceACP[c_Fp]		C29H50O7N2PSApo_acp	0.000000e+00					0.000000e+00
3haACP[c_Fp]		C15H26O8N2PSApo_acp	0.000000e+00					0.000000e+00
but2eACP[c_Fp]		C15H24O7N2PSApo_acp	0.000000e+00					0.000000e+00
3hhexACP[c_Fp]		C17H30O8N2PSApo_acp	0.000000e+00					0.000000e+00
thex2eACP[c_Fp]		C17H28O7N2PSApo_acp	0.000000e+00					0.000000e+00
3hoctACP[c_Fp]		C19H34O8N2PSApo_acp	0.000000e+00					0.000000e+00
toct2eACP[c_Fp]		C19H32O7N2PSApo_acp	0.000000e+00					0.000000e+00
3mop[c_Fp]		C6H9O3	0.000000e+00					0.000000e+00
3mop[e_Fp]	(S)-3-Methyl-2-oxopentanoate	C6H9O3	0.000000e+00					0.000000e+00
3odecACP[c_Fp]		C21H36O8N2PSApo_acp	0.000000e+00					0.000000e+00
nadph[c_Fp]		C21H26N7O17P3	0.000000e+00					0.000000e+00
nadp[c_Fp]		C21H25N7O17P3	0.000000e+00					0.000000e+00
3oddecACP[c_Fp]		C23H40O8N2PSApo_acp	0.000000e+00					0.000000e+00
3ocddec5eACP[c_Fp]		C23H38O8N2PSApo_acp	0.000000e+00					0.000000e+00
3omrsACP[c_Fp]		C25H44O8N2PSApo_acp	0.000000e+00					0.000000e+00
3ocmrs7eACP[c_Fp]		C25H42O8N2PSApo_acp	0.000000e+00					0.000000e+00
3opalmACP[c_Fp]		C27H48O8N2PSApo_acp	0.000000e+00					0.000000e+00
3ocpalm9eACP[c_Fp]		C27H46O8N2PSApo_acp	0.000000e+00					0.000000e+00
3ooctdACP[c_Fp]		C29H52O8N2PSApo_acp	0.000000e+00					0.000000e+00
3ocvac11eACP[c_Fp]		C29H50O8N2PSApo_acp	0.000000e+00					0.000000e+00
actACP[c_Fp]		C15H24O8N2PSApo_acp	0.000000e+00					0.000000e+00
3ohexACP[c_Fp]		C17H28O8N2PSApo_acp	0.000000e+00					0.000000e+00
3ooctACP[c_Fp]		C19H32O8N2PSApo_acp	0.000000e+00					0.000000e+00
malACP[c_Fp]		C14H21O9N2PSApo_acp	0.000000e+00					0.000000e+00
ocACP[c_Fp]		C19H34O7N2PSApo_acp	0.000000e+00					0.000000e+00
ACP[c_Fp]		C11H20O6N2PSApo_acp	0.000000e+00					0.000000e+00
co2[c_Fp]		CO2	0.000000e+00					0.000000e+00
dcaACP[c_Fp]		C21H38O7N2PSApo_acp	0.000000e+00					0.000000e+00
cdec3eACP[c_Fp]		C21H36O7N2PSApo_acp	0.000000e+00					0.000000e+00
ddcaACP[c_Fp]		C23H42O7N2PSApo_acp	0.000000e+00					0.000000e+00
cddec5eACP[c_Fp]		C23H40O7N2PSApo_acp	0.000000e+00					0.000000e+00
myrsACP[c_Fp]		C25H46O7N2PSApo_acp	0.000000e+00					0.000000e+00
tdeACP[c_Fp]		C25H44O7N2PSApo_acp	0.000000e+00					0.000000e+00
palmACP[c_Fp]		C27H50O7N2PSApo_acp	0.000000e+00					0.000000e+00
hdeACP[c_Fp]		C27H48O7N2PSApo_acp	0.000000e+00					0.000000e+00
butACP[c_Fp]		C15H26O7N2PSApo_acp	0.000000e+00					0.000000e+00
hexACP[c_Fp]		C17H30O7N2PSApo_acp	0.000000e+00					0.000000e+00
h[e_Fp]	H+	H	0.000000e+00					0.000000e+00
pi[c_Fp]		HO4P	0.000000e+00					0.000000e+00
gln-L[e_Fp]	L-Glutamine	C5H10O3N2	0.000000e+00					0.000000e+00
5oxpro[e_Fp]	5-Oxoproline	C5H6O3N	0.000000e+00					0.000000e+00
nh4[e_Fp]	Ammonium	H4N	0.000000e+00					0.000000e+00
g6p[c_Fp]		C6H11O9P	0.000000e+00					0.000000e+00
accoa[c_Fp]		C23H34N7O17P3S	0.000000e+00					0.000000e+00
aacoa[c_Fp]		C25H36O18N7P3S	0.000000e+00					0.000000e+00
coa[c_Fp]		C21H32N7O16P3S	0.000000e+00					0.000000e+00
btcoa[c_Fp]		C25H38O17N7P3S	0.000000e+00					0.000000e+00
tdcoa[c_Fp]		C35H58O17N7P3S	0.000000e+00					0.000000e+00
acald[c_Fp]		C2H4O	0.000000e+00					0.000000e+00
nad[c_Fp]		C21H26N7O14P2	0.000000e+00					0.000000e+00
nadh[c_Fp]		C21H27N7O14P2	0.000000e+00					0.000000e+00
asp-L[c_Fp]		C4H6O4N	0.000000e+00					0.000000e+00
acasp[c_Fp]		C6H7O5N	0.000000e+00					0.000000e+00
acasp[e_Fp]	N-acetyl-L-aspartate	C6H7O5N	0.000000e+00					0.000000e+00
atp[c_Fp]		C10H12N5O13P3	0.000000e+00					0.000000e+00
hco3[c_Fp]		CHO3	0.000000e+00					0.000000e+00
adp[c_Fp]		C10H12N5O10P2	0.000000e+00					0.000000e+00
malcoa[c_Fp]		C24H33O19N7P3S	0.000000e+00					0.000000e+00
acgam[e_Fp]	N-Acetyl-D-glucosamine	C8H15O6N	0.000000e+00					0.000000e+00
pep[c_Fp]		C3H2O6P	0.000000e+00					0.000000e+00
acgam6p[c_Fp]		C8H14O9NP	0.000000e+00					0.000000e+00
pyr[c_Fp]		C3H3O3	0.000000e+00					0.000000e+00
acglu[c_Fp]		C7H9O5N	0.000000e+00					0.000000e+00
acg5p[c_Fp]		C7H9O8NP	0.000000e+00					0.000000e+00
acglu[e_Fp]	N-Acetyl-L-glutamate	C7H9O5N	0.000000e+00					0.000000e+00
2obut[c_Fp]		C4H5O3	0.000000e+00					0.000000e+00
2ahbut[c_Fp]		C6H9O4	0.000000e+00					0.000000e+00
ac[c_Fp]		C2H3O2	0.000000e+00					0.000000e+00
actp[c_Fp]		C2H3O5P	0.000000e+00					0.000000e+00
thmpp[c_Fp]		C12H16O7N4P2S	0.000000e+00					0.000000e+00
hethmpp[c_Fp]		C14H20O8N4P2S	0.000000e+00					0.000000e+00
alac-S[c_Fp]		C5H7O4	0.000000e+00					0.000000e+00
acnam[e_Fp]	N-Acetylneuraminate	C11H18O9N	0.000000e+00					0.000000e+00
acnam[c_Fp]		C11H18O9N	0.000000e+00					0.000000e+00
acmana[c_Fp]		C8H15O6N	0.000000e+00					0.000000e+00
1tdecg3p[c_Fp]		C17H33O7P	0.000000e+00					0.000000e+00
pa140[c_Fp]		C31H59O8P	0.000000e+00					0.000000e+00
pmtcoa[c_Fp]		C37H62O17N7P3S	0.000000e+00					0.000000e+00
1hdecg3p[c_Fp]		C19H37O7P	0.000000e+00					0.000000e+00
pa160[c_Fp]		C35H67O8P	0.000000e+00					0.000000e+00
stcoa[c_Fp]		C39H66O17N7P3S	0.000000e+00					0.000000e+00
1odecg3p[c_Fp]		C21H41O7P	0.000000e+00					0.000000e+00
pa180[c_Fp]		C39H75O8P	0.000000e+00					0.000000e+00
fad[c_Fp]		C27H31O15N9P2	0.000000e+00					0.000000e+00
fadh2[c_Fp]		C27H33O15N9P2	0.000000e+00					0.000000e+00
acACP[c_Fp]		C13H22O7N2PSApo_acp	0.000000e+00					0.000000e+00
cit[c_Fp]		C6H5O7	0.000000e+00					0.000000e+00
icit[c_Fp]		C6H5O7	0.000000e+00					0.000000e+00
acorn[c_Fp]		C7H14O3N2	0.000000e+00					0.000000e+00
acg5sa[c_Fp]		C7H10O4N	0.000000e+00					0.000000e+00
apoACP[c_Fp]		Apo_acp	0.000000e+00					0.000000e+00
pap[c_Fp]		C10H11O10N5P2	0.000000e+00					0.000000e+00
ac[e_Fp]	Acetate	C2H3O2	0.000000e+00					0.000000e+00
gln-L[c_Fp]		C5H10O3N2	0.000000e+00					0.000000e+00
ade[c_Fp]		C5H5N5	0.000000e+00					0.000000e+00
nh4[c_Fp]		H4N	0.000000e+00					0.000000e+00
hxan[c_Fp]		C5H4ON4	0.000000e+00					0.000000e+00
ade[e_Fp]	Adenine	C5H5N5	0.000000e+00					0.000000e+00
amp[c_Fp]		C10H12N5O7P	0.000000e+00					0.000000e+00
pppi[c_Fp]		HO10P3	0.000000e+00					0.000000e+00
ppi[c_Fp]		HO7P2	0.000000e+00					0.000000e+00
gtp[c_Fp]		C10H12O14N5P3	0.000000e+00					0.000000e+00
gdp[c_Fp]		C10H12O11N5P2	0.000000e+00					0.000000e+00
adn[c_Fp]		C10H13O4N5	0.000000e+00					0.000000e+00
rib-D[c_Fp]		C5H10O5	0.000000e+00					0.000000e+00
adocbl[c_Fp]		C72H100CoN18O17P	0.000000e+00					0.000000e+00
gmp[c_Fp]		C10H12O8N5P	0.000000e+00					0.000000e+00
adocbl[e_Fp]	Adenosylcobalamin	C72H100CoN18O17P	0.000000e+00					0.000000e+00
r5p[c_Fp]		C5H9O8P	0.000000e+00					0.000000e+00
prpp[c_Fp]		C5H8O14P3	0.000000e+00					0.000000e+00
dcamp[c_Fp]		C14H14O11N5P	0.000000e+00					0.000000e+00
fum[c_Fp]		C4H2O4	0.000000e+00					0.000000e+00
25aics[c_Fp]		C13H15O12N4P	0.000000e+00					0.000000e+00
aicar[c_Fp]		C9H13O8N4P	0.000000e+00					0.000000e+00
imp[c_Fp]		C10H11O8N4P	0.000000e+00					0.000000e+00
gam6p[c_Fp]		C6H13O8NP	0.000000e+00					0.000000e+00
agm[c_Fp]		C5H16N4	0.000000e+00					0.000000e+00
ptrc[c_Fp]		C4H14N2	0.000000e+00					0.000000e+00
urea[c_Fp]		CH4ON2	0.000000e+00					0.000000e+00
1ddecg3p[c_Fp]		C15H29O7P	0.000000e+00					0.000000e+00
pa120[c_Fp]		C27H51O8P	0.000000e+00					0.000000e+00
ocdcaACP[c_Fp]		C29H54O7N2PSApo_acp	0.000000e+00					0.000000e+00
1odec11eg3p[c_Fp]		C21H39O7P	0.000000e+00					0.000000e+00
octeACP[c_Fp]		C29H52O7N2PSApo_acp	0.000000e+00					0.000000e+00
pa181[c_Fp]		C39H71O8P	0.000000e+00					0.000000e+00
ahcys[c_Fp]		C14H20O5N6S	0.000000e+00					0.000000e+00
rhcys[c_Fp]		C9H17O6NS	0.000000e+00					0.000000e+00
air[c_Fp]		C8H12O7N3P	0.000000e+00					0.000000e+00
h2s[c_Fp]		H2S	0.000000e+00					0.000000e+00
hcys-L[c_Fp]		C4H9O2NS	0.000000e+00					0.000000e+00
trdrd[c_Fp]		H2Trd_ox	0.000000e+00					0.000000e+00
trdox[c_Fp]		Trd_ox	0.000000e+00					0.000000e+00
10fthf[c_Fp]		C20H21O7N7	0.000000e+00					0.000000e+00
fprica[c_Fp]		C10H13O9N4P	0.000000e+00					0.000000e+00
thf[c_Fp]		C19H21O6N7	0.000000e+00					0.000000e+00
5caiz[c_Fp]		C9H11O9N3P	0.000000e+00					0.000000e+00
5aizc[c_Fp]		C9H11O9N3P	0.000000e+00					0.000000e+00
ala-D[c_Fp]		C3H7O2N	0.000000e+00					0.000000e+00
ala-D[e_Fp]	D-Alanine	C3H7O2N	0.000000e+00					0.000000e+00
alaala[c_Fp]		C6H12O3N2	0.000000e+00					0.000000e+00
alaala[e_Fp]	D-Alanyl-D-alanine	C6H12O3N2	0.000000e+00					0.000000e+00
alaasp[c_Fp]		C7H11O5N2	0.000000e+00					0.000000e+00
ala-L[c_Fp]		C3H7O2N	0.000000e+00					0.000000e+00
alaasp[e_Fp]	L-alanyl-L-aspartate	C7H11O5N2	0.000000e+00					0.000000e+00
alagln[c_Fp]		C8H15O4N3	0.000000e+00					0.000000e+00
alagln[e_Fp]	L-alanyl-L-glutamine	C8H15O4N3	0.000000e+00					0.000000e+00
alaglu[c_Fp]		C8H13O5N2	0.000000e+00					0.000000e+00
alaglu[e_Fp]	L-alanyl-L-glutamate	C8H13O5N2	0.000000e+00					0.000000e+00
alagly[c_Fp]		C5H10O3N2	0.000000e+00					0.000000e+00
gly[c_Fp]		C2H5O2N	0.000000e+00					0.000000e+00
alagly[e_Fp]	L-alanylglycine	C5H10O3N2	0.000000e+00					0.000000e+00
alahis[c_Fp]		C9H14O3N4	0.000000e+00					0.000000e+00
his-L[c_Fp]		C6H9O2N3	0.000000e+00					0.000000e+00
alahis[e_Fp]	L-alanyl-L-histidine	C9H14O3N4	0.000000e+00					0.000000e+00
alaleu[c_Fp]		C9H18O3N2	0.000000e+00					0.000000e+00
leu-L[c_Fp]		C6H13O2N	0.000000e+00					0.000000e+00
alaleu[e_Fp]	L-alanyl-L-leucine	C9H18O3N2	0.000000e+00					0.000000e+00
alathr[c_Fp]		C7H14O4N2	0.000000e+00					0.000000e+00
thr-L[c_Fp]		C4H9O3N	0.000000e+00					0.000000e+00
alathr[e_Fp]	L-alanyl-L-threonine	C7H14O4N2	0.000000e+00					0.000000e+00
ala-L[e_Fp]	L-Alanine	C3H7O2N	0.000000e+00					0.000000e+00
na1[e_Fp]	Sodium	Na	0.000000e+00					0.000000e+00
na1[c_Fp]		Na	0.000000e+00					0.000000e+00
glyald[c_Fp]		C3H6O3	0.000000e+00					0.000000e+00
glyc[c_Fp]		C3H8O3	0.000000e+00					0.000000e+00
dhap[c_Fp]		C3H5O6P	0.000000e+00					0.000000e+00
altrn[c_Fp]		C6H11O7	0.000000e+00					0.000000e+00
2ddglcn[c_Fp]		C6H9O6	0.000000e+00					0.000000e+00
malt[c_Fp]		C12H22O11	0.000000e+00					0.000000e+00
malttr[c_Fp]		C18H32O16	0.000000e+00					0.000000e+00
glc-D[c_Fp]		C6H12O6	0.000000e+00					0.000000e+00
maltttr[c_Fp]		C24H42O21	0.000000e+00					0.000000e+00
maltpt[c_Fp]		C30H52O26	0.000000e+00					0.000000e+00
malthx[c_Fp]		C36H62O31	0.000000e+00					0.000000e+00
malthp[c_Fp]		C42H72O36	0.000000e+00					0.000000e+00
acmanap[c_Fp]		C8H14O9NP	0.000000e+00					0.000000e+00
4ampm[c_Fp]		C6H8O4N3P	0.000000e+00					0.000000e+00
for[c_Fp]		CHO2	0.000000e+00					0.000000e+00
cgly[c_Fp]		C5H10O3N2S	0.000000e+00					0.000000e+00
cys-L[c_Fp]		C3H7O2NS	0.000000e+00					0.000000e+00
progly[c_Fp]		C7H12O3N2	0.000000e+00					0.000000e+00
pro-L[c_Fp]		C5H9NO2	0.000000e+00					0.000000e+00
strch1[c_Fp]		C66H112O56	0.000000e+00					0.000000e+00
strch2[c_Fp]		C18H32O16	0.000000e+00					0.000000e+00
arg-L[c_Fp]		C6H15O2N4	0.000000e+00					0.000000e+00
argsuc[c_Fp]		C10H17O6N4	0.000000e+00					0.000000e+00
citr-L[c_Fp]		C6H13O3N3	0.000000e+00					0.000000e+00
arg-L[e_Fp]	L-Arginine	C6H15O2N4	0.000000e+00					0.000000e+00
Largn[c_Fp]		C10H13O5N	0.000000e+00					0.000000e+00
phe-L[c_Fp]		C9H11O2N	0.000000e+00					0.000000e+00
4pasp[c_Fp]		C4H6O7NP	0.000000e+00					0.000000e+00
aspsa[c_Fp]		C4H7O3N	0.000000e+00					0.000000e+00
asn-L[c_Fp]		C4H8O3N2	0.000000e+00					0.000000e+00
asn-L[e_Fp]	L-Asparagine	C4H8O3N2	0.000000e+00					0.000000e+00
aso3[e_Fp]	arsenite	O3As	0.000000e+00					0.000000e+00
aso3[c_Fp]		O3As	0.000000e+00					0.000000e+00
aso4[e_Fp]	arsenate	O4As	0.000000e+00					0.000000e+00
aso4[c_Fp]		O4As	0.000000e+00					0.000000e+00
cbp[c_Fp]		CH2O5NP	0.000000e+00					0.000000e+00
cbasp[c_Fp]		C5H6O5N2	0.000000e+00					0.000000e+00
oaa[c_Fp]		C4H2O5	0.000000e+00					0.000000e+00
asp-L[e_Fp]	L-Aspartate	C4H6O4N	0.000000e+00					0.000000e+00
gthrd[c_Fp]		C10H16O6N3S	0.000000e+00					0.000000e+00
gthox[c_Fp]		C20H30O12N6S2	0.000000e+00					0.000000e+00
prbatp[c_Fp]		C15H19O20N5P4	0.000000e+00					0.000000e+00
btn[c_Fp]		C10H15O3N2S	0.000000e+00					0.000000e+00
6pgg[c_Fp]		C12H21O14P	0.000000e+00					0.000000e+00
but[c_Fp]		C4H7O2	0.000000e+00					0.000000e+00
fdxox[c_Fp]		Ferredoxin	0.000000e+00					0.000000e+00
b2coa[c_Fp]		C25H36O17N7P3S	0.000000e+00					0.000000e+00
fdxrd[c_Fp]		Ferredoxin	0.000000e+00					0.000000e+00
btn[e_Fp]	Biotin	C10H15O3N2S	0.000000e+00					0.000000e+00
but[e_Fp]	Butyrate (n-C4:0)	C4H7O2	0.000000e+00					0.000000e+00
amet[c_Fp]		C15H23O5N6S	0.000000e+00					0.000000e+00
met-L[c_Fp]		C5H11O2NS	0.000000e+00					0.000000e+00
pydx5p[c_Fp]		C8H8O6NP	0.000000e+00					0.000000e+00
pg160[c_Fp]		C38H74O10P	0.000000e+00					0.000000e+00
pg181[c_Fp]		C42H78O10P	0.000000e+00					0.000000e+00
fe2[c_Fp]		Fe	0.000000e+00					0.000000e+00
cu2[c_Fp]		Cu	0.000000e+00					0.000000e+00
udcpdp[c_Fp]		C55H89O7P2	0.000000e+00					0.000000e+00
5mthf[c_Fp]		C20H24O6N7	0.000000e+00					0.000000e+00
pg120[c_Fp]		C30H58O10P	0.000000e+00					0.000000e+00
trp-L[c_Fp]		C11H12O2N2	0.000000e+00					0.000000e+00
lys-L[c_Fp]		C6H15O2N2	0.000000e+00					0.000000e+00
pg140[c_Fp]		C34H66O10P	0.000000e+00					0.000000e+00
dttp[c_Fp]		C10H13O14N2P3	0.000000e+00					0.000000e+00
cbl1[c_Fp]		C62H88CoN13O14P	0.000000e+00					0.000000e+00
clpn140[c_Fp]		C65H124O17P2	0.000000e+00					0.000000e+00
clpn181[c_Fp]		C81H148O17P2	0.000000e+00					0.000000e+00
k[c_Fp]		K	0.000000e+00					0.000000e+00
pg180[c_Fp]		C42H82O10P	0.000000e+00					0.000000e+00
ctp[c_Fp]		C9H12O14N3P3	0.000000e+00					0.000000e+00
peptido_EC[c_Fp]		C40H62O21N8	0.000000e+00					0.000000e+00
ser-L[c_Fp]		C3H7O3N	0.000000e+00					0.000000e+00
so4[c_Fp]		O4S	0.000000e+00					0.000000e+00
mg2[c_Fp]		Mg	0.000000e+00					0.000000e+00
cobalt2[c_Fp]		Co	0.000000e+00					0.000000e+00
clpn180[c_Fp]		C81H156O17P2	0.000000e+00					0.000000e+00
datp[c_Fp]		C10H12O12N5P3	0.000000e+00					0.000000e+00
dgtp[c_Fp]		C10H12O13N5P3	0.000000e+00					0.000000e+00
dctp[c_Fp]		C9H12O13N3P3	0.000000e+00					0.000000e+00
cl[c_Fp]		Cl	0.000000e+00					0.000000e+00
fe3[c_Fp]		Fe	0.000000e+00					0.000000e+00
ribflv[c_Fp]		C17H20O6N4	0.000000e+00					0.000000e+00
utp[c_Fp]		C9H11O15N2P3	0.000000e+00					0.000000e+00
ile-L[c_Fp]		C6H13O2N	0.000000e+00					0.000000e+00
tyr-L[c_Fp]		C9H11O3N	0.000000e+00					0.000000e+00
ca2[c_Fp]		Ca	0.000000e+00					0.000000e+00
val-L[c_Fp]		C5H11O2N	0.000000e+00					0.000000e+00
clpn160[c_Fp]		C73H140O17P2	0.000000e+00					0.000000e+00
cps_fp[e_Fp]	Capsular polysaccharide (F. prausnitzii, putative)	C63H93O66N9P8	0.000000e+00					0.000000e+00
ca2[e_Fp]	Calcium	Ca	0.000000e+00					0.000000e+00
cbl1[e_Fp]	Cob(I)alamin	C62H88CoN13O14P	0.000000e+00					0.000000e+00
4c2me[c_Fp]		C14H23O14N3P2	0.000000e+00					0.000000e+00
2p4c2me[c_Fp]		C14H22O17N3P3	0.000000e+00					0.000000e+00
cellb[c_Fp]		C12H22O11	0.000000e+00					0.000000e+00
cellb[e_Fp]	cellobiose	C12H22O11	0.000000e+00					0.000000e+00
g1p[c_Fp]		C6H11O9P	0.000000e+00					0.000000e+00
cgly[e_Fp]	Cys-Gly	C5H10O3N2S	0.000000e+00					0.000000e+00
chor[c_Fp]		C10H8O6	0.000000e+00					0.000000e+00
pphn[c_Fp]		C10H8O6	0.000000e+00					0.000000e+00
3psme[c_Fp]		C10H9O10P	0.000000e+00					0.000000e+00
cit[e_Fp]	Citrate	C6H5O7	0.000000e+00					0.000000e+00
co2[e_Fp]	CO2	CO2	0.000000e+00					0.000000e+00
udpg[c_Fp]		C15H22O17N2P2	0.000000e+00					0.000000e+00
udpacgal[c_Fp]		C17H25O17N3P2	0.000000e+00					0.000000e+00
udpgalfur[c_Fp]		C15H22O17N2P2	0.000000e+00					0.000000e+00
dtdprmn[c_Fp]		C16H24N2O15P2	0.000000e+00					0.000000e+00
cps_fp[c_Fp]		C63H93O66N9P8	0.000000e+00					0.000000e+00
acser[c_Fp]		C5H9O4N	0.000000e+00					0.000000e+00
cys-L[e_Fp]	L-Cysteine	C3H7O2NS	0.000000e+00					0.000000e+00
fe3[e_Fp]	Fe3+	Fe	0.000000e+00					0.000000e+00
Lcystin[e_Fp]	L_Cystine_C6H12N2O4S2	C6H12O4N2S2	0.000000e+00					0.000000e+00
fe2[e_Fp]	Fe2+	Fe	0.000000e+00					0.000000e+00
cytd[c_Fp]		C9H13O5N3	0.000000e+00					0.000000e+00
uri[c_Fp]		C9H12O6N2	0.000000e+00					0.000000e+00
csn[c_Fp]		C4H5ON3	0.000000e+00					0.000000e+00
cmp[c_Fp]		C9H12O8N3P	0.000000e+00					0.000000e+00
udp[c_Fp]		C9H11O12N2P2	0.000000e+00					0.000000e+00
dcmp[c_Fp]		C9H12O7N3P	0.000000e+00					0.000000e+00
cl[e_Fp]	Chloride	Cl	0.000000e+00					0.000000e+00
cobalt2[e_Fp]	Co2+	Co	0.000000e+00					0.000000e+00
cu2[e_Fp]	Cu2+	Cu	0.000000e+00					0.000000e+00
damp[c_Fp]		C10H12O6N5P	0.000000e+00					0.000000e+00
dadp[c_Fp]		C10H12O9N5P2	0.000000e+00					0.000000e+00
26dap-M[c_Fp]		C7H14O4N2	0.000000e+00					0.000000e+00
cdpdddecg[c_Fp]		C36H63O15N3P2	0.000000e+00					0.000000e+00
cdpdtdecg[c_Fp]		C40H71O15N3P2	0.000000e+00					0.000000e+00
cdpdhdecg[c_Fp]		C44H79O15N3P2	0.000000e+00					0.000000e+00
cdpdodecg[c_Fp]		C48H87O15N3P2	0.000000e+00					0.000000e+00
cdpdodec11eg[c_Fp]		C48H83O15N3P2	0.000000e+00					0.000000e+00
dump[c_Fp]		C9H11N2O8P	0.000000e+00					0.000000e+00
dutp[c_Fp]		C9H11O14N2P3	0.000000e+00					0.000000e+00
dcyt[c_Fp]		C9H13O4N3	0.000000e+00					0.000000e+00
duri[c_Fp]		C9H12O5N2	0.000000e+00					0.000000e+00
2ddg6p[c_Fp]		C6H8O9P	0.000000e+00					0.000000e+00
e4p[c_Fp]		C4H7O7P	0.000000e+00					0.000000e+00
2dda7p[c_Fp]		C7H10O10P	0.000000e+00					0.000000e+00
dgmp[c_Fp]		C10H12O7N5P	0.000000e+00					0.000000e+00
23dhmb[c_Fp]		C5H9O4	0.000000e+00					0.000000e+00
3mob[c_Fp]		C5H7O3	0.000000e+00					0.000000e+00
23dhmp[c_Fp]		C6H11O4	0.000000e+00					0.000000e+00
23dhdp[c_Fp]		C7H5O4N	0.000000e+00					0.000000e+00
dhf[c_Fp]		C19H19O6N7	0.000000e+00					0.000000e+00
fol[c_Fp]		C19H17O6N7	0.000000e+00					0.000000e+00
dhor-S[c_Fp]		C5H5O4N2	0.000000e+00					0.000000e+00
mqn8[c_Fp]		C51H72O2	0.000000e+00					0.000000e+00
mql8[c_Fp]		C51H74O2	0.000000e+00					0.000000e+00
orot[c_Fp]		C5H3O4N2	0.000000e+00					0.000000e+00
succ[c_Fp]		C4H4O4	0.000000e+00					0.000000e+00
o2[c_Fp]		O2	0.000000e+00					0.000000e+00
h2o2[c_Fp]		H2O2	0.000000e+00					0.000000e+00
dhor-S[e_Fp]	(S)-Dihydroorotate	C5H5O4N2	0.000000e+00					0.000000e+00
dhptd[c_Fp]		C5H8O4	0.000000e+00					0.000000e+00
hmfurn[c_Fp]		C5H6O3	0.000000e+00					0.000000e+00
3dhq[c_Fp]		C7H9O6	0.000000e+00					0.000000e+00
3dhsk[c_Fp]		C7H7O5	0.000000e+00					0.000000e+00
dmpp[c_Fp]		C5H9O7P2	0.000000e+00					0.000000e+00
ipdp[c_Fp]		C5H9O7P2	0.000000e+00					0.000000e+00
grdp[c_Fp]		C10H17O7P2	0.000000e+00					0.000000e+00
h2mb4p[c_Fp]		C5H9O8P2	0.000000e+00					0.000000e+00
4hba[c_Fp]		C7H8O2	0.000000e+00					0.000000e+00
selnp[c_Fp]		H3O3PSe	0.000000e+00					0.000000e+00
dpcoa[c_Fp]		C21H33O13N7P2S	0.000000e+00					0.000000e+00
2dr5p[c_Fp]		C5H9O7P	0.000000e+00					0.000000e+00
g3p[c_Fp]		C3H5O6P	0.000000e+00					0.000000e+00
dtmp[c_Fp]		C10H13O8N2P	0.000000e+00					0.000000e+00
dtdp[c_Fp]		C10H13O11N2P2	0.000000e+00					0.000000e+00
2dr1p[c_Fp]		C5H9O7P	0.000000e+00					0.000000e+00
ura[c_Fp]		C4H4O2N2	0.000000e+00					0.000000e+00
dxyl5p[c_Fp]		C5H9O7P	0.000000e+00					0.000000e+00
2me4p[c_Fp]		C5H11O7P	0.000000e+00					0.000000e+00
lac-D[e_Fp]	D-Lactate	C3H5O3	0.000000e+00					0.000000e+00
lac-D[c_Fp]		C3H5O3	0.000000e+00					0.000000e+00
3hbcoa[c_Fp]		C25H38O18N7P3S	0.000000e+00					0.000000e+00
2pg[c_Fp]		C3H4O7P	0.000000e+00					0.000000e+00
rbflvrd[e_Fp]	Reduced riboflavin	C17H22O6N4	0.000000e+00					0.000000e+00
ribflv[e_Fp]	Riboflavin	C17H20O6N4	0.000000e+00					0.000000e+00
o2[e_Fp]	O2	O2	0.000000e+00					0.000000e+00
h2o[e_Fp]	H2O	H2O	0.000000e+00					0.000000e+00
gthox[e_Fp]	Oxidized glutathione	C20H30O12N6S2	0.000000e+00					0.000000e+00
gthrd[e_Fp]	Reduced glutathione	C10H16O6N3S	0.000000e+00					0.000000e+00
acgal[e_Fp]	N-Acetyl-D-galactosamine	C8H15O6N	0.000000e+00					0.000000e+00
acgalglcur[e_Fp]	Dimer GalNAc-GlcA	C14H22O12N	0.000000e+00					0.000000e+00
fe3dcit[e_Fp]	Fe(III)dicitrate	C12H10O14Fe	0.000000e+00					0.000000e+00
fol[e_Fp]	Folate	C19H17O6N7	0.000000e+00					0.000000e+00
for[e_Fp]	Formate	CHO2	0.000000e+00					0.000000e+00
fru[e_Fp]	D-Fructose	C6H12O6	0.000000e+00					0.000000e+00
fum[e_Fp]	Fumarate	C4H2O4	0.000000e+00					0.000000e+00
gal[e_Fp]	D-Galactose	C6H12O6	0.000000e+00					0.000000e+00
galur[e_Fp]	D-Galacturonate	C6H9O7	0.000000e+00					0.000000e+00
gam[e_Fp]	D-Glucosamine	C6H14O5N	0.000000e+00					0.000000e+00
glc-D[e_Fp]	D-Glucose	C6H12O6	0.000000e+00					0.000000e+00
glcur[e_Fp]	D-Glucuronate	C6H9O7	0.000000e+00					0.000000e+00
glu-L[e_Fp]	L-Glutamate	C5H8O4N	0.000000e+00					0.000000e+00
gly[e_Fp]	Glycine	C2H5O2N	0.000000e+00					0.000000e+00
glyasn[e_Fp]	Glycyl-L-asparagine	C6H11O4N3	0.000000e+00					0.000000e+00
glyasp[e_Fp]	Glycyl-L-aspartate	C6H9O5N2	0.000000e+00					0.000000e+00
glyc3p[e_Fp]	Glycerol 3-phosphate	C3H7O6P	0.000000e+00					0.000000e+00
glyc-R[e_Fp]	(R)-Glycerate	C3H5O4	0.000000e+00					0.000000e+00
glygln[e_Fp]	Glycyl-L-glutamine	C7H13O4N3	0.000000e+00					0.000000e+00
glyglu[e_Fp]	Glycyl-L-glutamate	C7H11O5N2	0.000000e+00					0.000000e+00
glygly[e_Fp]	Glycyl-glycine	C4H8O3N2	0.000000e+00					0.000000e+00
glyleu[e_Fp]	Glycylleucine	C8H16O3N2	0.000000e+00					0.000000e+00
glymet[e_Fp]	Glycyl-L-methionine	C7H14O3N2S	0.000000e+00					0.000000e+00
glyphe[e_Fp]	Glycylphenylalanine	C11H14O3N2	0.000000e+00					0.000000e+00
glypro[e_Fp]	Glycylproline	C7H12O3N2	0.000000e+00					0.000000e+00
glytyr[e_Fp]	Glycyl-L-tyrosine	C11H14O4N2	0.000000e+00					0.000000e+00
gua[e_Fp]	Guanine	C5H5ON5	0.000000e+00					0.000000e+00
h2s[e_Fp]	Hydrogen sulfide	H2S	0.000000e+00					0.000000e+00
his-L[e_Fp]	L-Histidine	C6H9O2N3	0.000000e+00					0.000000e+00
hxan[e_Fp]	Hypoxanthine	C5H4ON4	0.000000e+00					0.000000e+00
ile-L[e_Fp]	L-Isoleucine	C6H13O2N	0.000000e+00					0.000000e+00
ins[e_Fp]	Inosine	C10H12O5N4	0.000000e+00					0.000000e+00
inulin[e_Fp]	Chicory inulin, 30 monosaccharide units (29 fru, 1 glc) on average	C180H302O151	0.000000e+00					0.000000e+00
k[e_Fp]	potassium	K	0.000000e+00					0.000000e+00
kesto[e_Fp]	Kestose (2 fru, 1 glc inulin-type fructo-oligosaccharide)	C18H32O16	0.000000e+00					0.000000e+00
kestopt[e_Fp]	Kestopentaose (4 fru, 1 glc inulin-type fructo-oligosaccharide)	C30H52O26	0.000000e+00					0.000000e+00
kestottr[e_Fp]	Kestotetraose (3 fru, 1 glc inulin-type fructo-oligosaccharide)	C24H42O21	0.000000e+00					0.000000e+00
lcts[e_Fp]	Lactose	C12H22O11	0.000000e+00					0.000000e+00
leu-L[e_Fp]	L-Leucine	C6H13O2N	0.000000e+00					0.000000e+00
leugly[e_Fp]	Leucylglycine	C8H16O3N2	0.000000e+00					0.000000e+00
leuleu[e_Fp]	Leucylleucine	C12H24O3N2	0.000000e+00					0.000000e+00
lys-L[e_Fp]	L-Lysine	C6H15O2N2	0.000000e+00					0.000000e+00
mal-L[e_Fp]	L-Malate	C4H4O5	0.000000e+00					0.000000e+00
malt[e_Fp]	Maltose	C12H22O11	0.000000e+00					0.000000e+00
meoh[e_Fp]	Methanol	CH4O	0.000000e+00					0.000000e+00
met-L[e_Fp]	L-Methionine	C5H11O2NS	0.000000e+00					0.000000e+00
metala[e_Fp]	L-methionyl-L-alanine	C8H16O3N2S	0.000000e+00					0.000000e+00
metsox-S-L[e_Fp]	L-Methionine Sulfoxide	C5H11O3NS	0.000000e+00					0.000000e+00
mg2[e_Fp]	magnesium	Mg	0.000000e+00					0.000000e+00
nac[e_Fp]	Nicotinate	C6H4O2N	0.000000e+00					0.000000e+00
ncam[e_Fp]	Nicotinamide	C6H6ON2	0.000000e+00					0.000000e+00
orn[e_Fp]	Ornithine	C5H13O2N2	0.000000e+00					0.000000e+00
orot[e_Fp]	Orotate	C5H3O4N2	0.000000e+00					0.000000e+00
pect[e_Fp]	pectins	C2535H3509O2535	0.000000e+00					0.000000e+00
phe-L[e_Fp]	L-Phenylalanine	C9H11O2N	0.000000e+00					0.000000e+00
pi[e_Fp]	Phosphate	HO4P	0.000000e+00					0.000000e+00
plac[e_Fp]	Phenyllactate	C9H9O3	0.000000e+00					0.000000e+00
pnto-R[e_Fp]	(R)-Pantothenate	C9H16O5N	0.000000e+00					0.000000e+00
pro-L[e_Fp]	L-Proline	C5H9NO2	0.000000e+00					0.000000e+00
progly[e_Fp]	L-Prolinylglycine	C7H12O3N2	0.000000e+00					0.000000e+00
ptrc[e_Fp]	Putrescine	C4H14N2	0.000000e+00					0.000000e+00
pydx[e_Fp]	Pyridoxal	C8H9O3N	0.000000e+00					0.000000e+00
seln[e_Fp]	Selenide	H2Se	0.000000e+00					0.000000e+00
ser-L[e_Fp]	L-Serine	C3H7O3N	0.000000e+00					0.000000e+00
so4[e_Fp]	Sulfate	O4S	0.000000e+00					0.000000e+00
strch1[e_Fp]	starch, structure 1 (1,6-{7[1,4-Glc], 4[1,4-Glc]})	C66H112O56	0.000000e+00					0.000000e+00
succ[e_Fp]	Succinate	C4H4O4	0.000000e+00					0.000000e+00
thm[e_Fp]	Thiamin	C12H17ON4S	0.000000e+00					0.000000e+00
thr-L[e_Fp]	L-Threonine	C4H9O3N	0.000000e+00					0.000000e+00
thymd[e_Fp]	Thymidine	C10H14O5N2	0.000000e+00					0.000000e+00
trp-L[e_Fp]	L-Tryptophan	C11H12O2N2	0.000000e+00					0.000000e+00
tyr-L[e_Fp]	L-Tyrosine	C9H11O3N	0.000000e+00					0.000000e+00
ura[e_Fp]	Uracil	C4H4O2N2	0.000000e+00					0.000000e+00
urate[e_Fp]	Urate	C5H4O3N4	0.000000e+00					0.000000e+00
urea[e_Fp]	Urea	CH4ON2	0.000000e+00					0.000000e+00
val-L[e_Fp]	L-Valine	C5H11O2N	0.000000e+00					0.000000e+00
xan[e_Fp]	Xanthine	C5H4O2N4	0.000000e+00					0.000000e+00
ttdca[c_Fp]		C14H27O2	0.000000e+00					0.000000e+00
hdca[c_Fp]		C16H31O2	0.000000e+00					0.000000e+00
ocdca[c_Fp]		C18H35O2	0.000000e+00					0.000000e+00
fdp[c_Fp]		C6H10O12P2	0.000000e+00					0.000000e+00
f1p[c_Fp]		C6H11O9P	0.000000e+00					0.000000e+00
s17bp[c_Fp]		C7H12O13P2	0.000000e+00					0.000000e+00
f6p[c_Fp]		C6H11O9P	0.000000e+00					0.000000e+00
fmn[c_Fp]		C17H19O9N4P	0.000000e+00					0.000000e+00
fmnh2[c_Fp]		C17H21O9N4P	0.000000e+00					0.000000e+00
frdp[c_Fp]		C15H25O7P2	0.000000e+00					0.000000e+00
methf[c_Fp]		C20H20O6N7	0.000000e+00					0.000000e+00
mal-L[c_Fp]		C4H4O5	0.000000e+00					0.000000e+00
gam1p[c_Fp]		C6H13O8NP	0.000000e+00					0.000000e+00
acgam1p[c_Fp]		C8H14O9NP	0.000000e+00					0.000000e+00
dtdpglu[c_Fp]		C16H24O16N2P2	0.000000e+00					0.000000e+00
glyc3p[c_Fp]		C3H7O6P	0.000000e+00					0.000000e+00
glu5sa[c_Fp]		C5H9NO3	0.000000e+00					0.000000e+00
1pyr5c[c_Fp]		C5H6NO2	0.000000e+00					0.000000e+00
glu5p[c_Fp]		C5H8O7NP	0.000000e+00					0.000000e+00
g6p-B[c_Fp]		C6H11O9P	0.000000e+00					0.000000e+00
gal[c_Fp]		C6H12O6	0.000000e+00					0.000000e+00
gal1p[c_Fp]		C6H11O9P	0.000000e+00					0.000000e+00
glc-bD[c_Fp]		C6H12O6	0.000000e+00					0.000000e+00
udpgal[c_Fp]		C15H22O17N2P2	0.000000e+00					0.000000e+00
galur[c_Fp]		C6H9O7	0.000000e+00					0.000000e+00
13dpg[c_Fp]		C3H4O10P2	0.000000e+00					0.000000e+00
gar[c_Fp]		C7H14O8N2P	0.000000e+00					0.000000e+00
fgam[c_Fp]		C8H13O9N2P	0.000000e+00					0.000000e+00
glycogen[c_Fp]		C6H10O5	0.000000e+00					0.000000e+00
adpglc[c_Fp]		C16H23O15N5P2	0.000000e+00					0.000000e+00
glcur[c_Fp]		C6H9O7	0.000000e+00					0.000000e+00
uaagmda[c_Fp]		C95H152O28N8P2	0.000000e+00					0.000000e+00
pram[c_Fp]		C5H11O7NP	0.000000e+00					0.000000e+00
glu-D[c_Fp]		C5H8O4N	0.000000e+00					0.000000e+00
glyasn[c_Fp]		C6H11O4N3	0.000000e+00					0.000000e+00
glyasp[c_Fp]		C6H9O5N2	0.000000e+00					0.000000e+00
glyc-R[c_Fp]		C3H5O4	0.000000e+00					0.000000e+00
3pg[c_Fp]		C3H4O7P	0.000000e+00					0.000000e+00
glygln[c_Fp]		C7H13O4N3	0.000000e+00					0.000000e+00
glyglu[c_Fp]		C7H11O5N2	0.000000e+00					0.000000e+00
glygly[c_Fp]		C4H8O3N2	0.000000e+00					0.000000e+00
glyleu[c_Fp]		C8H16O3N2	0.000000e+00					0.000000e+00
glymet[c_Fp]		C7H14O3N2S	0.000000e+00					0.000000e+00
lgt-S[c_Fp]		C13H20O8N3S	0.000000e+00					0.000000e+00
glyphe[c_Fp]		C11H14O3N2	0.000000e+00					0.000000e+00
glypro[c_Fp]		C7H12O3N2	0.000000e+00					0.000000e+00
glytyr[c_Fp]		C11H14O4N2	0.000000e+00					0.000000e+00
xmp[c_Fp]		C10H11O9N4P	0.000000e+00					0.000000e+00
gsn[c_Fp]		C10H13O5N5	0.000000e+00					0.000000e+00
gua[c_Fp]		C5H5ON5	0.000000e+00					0.000000e+00
g3pg[c_Fp]		C6H14O8P	0.000000e+00					0.000000e+00
fruur[c_Fp]		C6H9O7	0.000000e+00					0.000000e+00
tagur[c_Fp]		C6H9O7	0.000000e+00					0.000000e+00
4mpetz[c_Fp]		C6H8O4NPS	0.000000e+00					0.000000e+00
fru[c_Fp]		C6H12O6	0.000000e+00					0.000000e+00
histd[c_Fp]		C6H12ON3	0.000000e+00					0.000000e+00
hisp[c_Fp]		C6H11O4N3P	0.000000e+00					0.000000e+00
hpyr[c_Fp]		C3H3O4	0.000000e+00					0.000000e+00
hom-L[c_Fp]		C4H9O3N	0.000000e+00					0.000000e+00
phom[c_Fp]		C4H8O6NP	0.000000e+00					0.000000e+00
imacp[c_Fp]		C6H7O5N2P	0.000000e+00					0.000000e+00
xan[c_Fp]		C5H4O2N4	0.000000e+00					0.000000e+00
prlp[c_Fp]		C15H21O15N5P2	0.000000e+00					0.000000e+00
eig3p[c_Fp]		C6H9O6N2P	0.000000e+00					0.000000e+00
ins[c_Fp]		C10H12O5N4	0.000000e+00					0.000000e+00
inulin[c_Fp]		C180H302O151	0.000000e+00					0.000000e+00
3c2hmp[c_Fp]		C7H10O5	0.000000e+00					0.000000e+00
3c4mop[c_Fp]		C7H8O5	0.000000e+00					0.000000e+00
2ippm[c_Fp]		C7H8O4	0.000000e+00					0.000000e+00
3c3hmp[c_Fp]		C7H10O5	0.000000e+00					0.000000e+00
kesto[c_Fp]		C18H32O16	0.000000e+00					0.000000e+00
kestopt[c_Fp]		C30H52O26	0.000000e+00					0.000000e+00
kestottr[c_Fp]		C24H42O21	0.000000e+00					0.000000e+00
lcts[c_Fp]		C12H22O11	0.000000e+00					0.000000e+00
leugly[c_Fp]		C8H16O3N2	0.000000e+00					0.000000e+00
leuleu[c_Fp]		C12H24O3N2	0.000000e+00					0.000000e+00
4mop[c_Fp]		C6H9O3	0.000000e+00					0.000000e+00
mthgxl[c_Fp]		C3H4O2	0.000000e+00					0.000000e+00
1agpg140[c_Fp]		C20H40O9P	0.000000e+00					0.000000e+00
1agpg160[c_Fp]		C22H44O9P	0.000000e+00					0.000000e+00
1agpg180[c_Fp]		C24H48O9P	0.000000e+00					0.000000e+00
2tdecg3p[c_Fp]		C17H34O7P	0.000000e+00					0.000000e+00
2hdecg3p[c_Fp]		C19H38O7P	0.000000e+00					0.000000e+00
2odecg3p[c_Fp]		C21H42O7P	0.000000e+00					0.000000e+00
2agpg140[c_Fp]		C20H40O9P	0.000000e+00					0.000000e+00
2agpg160[c_Fp]		C22H44O9P	0.000000e+00					0.000000e+00
2agpg180[c_Fp]		C24H48O9P	0.000000e+00					0.000000e+00
ppcoa[c_Fp]		C24H36O17N7P3S	0.000000e+00					0.000000e+00
mana[c_Fp]		C6H11O7	0.000000e+00					0.000000e+00
2mecdp[c_Fp]		C5H10O9P2	0.000000e+00					0.000000e+00
metala[c_Fp]		C8H16O3N2S	0.000000e+00					0.000000e+00
metsox-S-L[c_Fp]		C5H11O3NS	0.000000e+00					0.000000e+00
mlthf[c_Fp]		C20H21O6N7	0.000000e+00					0.000000e+00
nac[c_Fp]		C6H4O2N	0.000000e+00					0.000000e+00
nmn[c_Fp]		C11H14O8N2P	0.000000e+00					0.000000e+00
q8[c_Fp]		C49H74O4	0.000000e+00					0.000000e+00
q8h2[c_Fp]		C49H76O4	0.000000e+00					0.000000e+00
dnad[c_Fp]		C21H24O15N6P2	0.000000e+00					0.000000e+00
nicrnt[c_Fp]		C11H12O9NP	0.000000e+00					0.000000e+00
ncam[c_Fp]		C6H6ON2	0.000000e+00					0.000000e+00
r1p[c_Fp]		C5H9O8P	0.000000e+00					0.000000e+00
nicrns[c_Fp]		C11H13O6N	0.000000e+00					0.000000e+00
xtsn[c_Fp]		C10H12O6N4	0.000000e+00					0.000000e+00
ump[c_Fp]		C9H11O9N2P	0.000000e+00					0.000000e+00
thymd[c_Fp]		C10H14O5N2	0.000000e+00					0.000000e+00
rnam[c_Fp]		C11H15O5N2	0.000000e+00					0.000000e+00
dad-2[c_Fp]		C10H13O3N5	0.000000e+00					0.000000e+00
dgsn[c_Fp]		C10H13O4N5	0.000000e+00					0.000000e+00
orn[c_Fp]		C5H13O2N2	0.000000e+00					0.000000e+00
orot5p[c_Fp]		C10H10O11N2P	0.000000e+00					0.000000e+00
udcpp[c_Fp]		C55H89O4P	0.000000e+00					0.000000e+00
ugmda[c_Fp]		C41H61O28N9P2	0.000000e+00					0.000000e+00
uagmda[c_Fp]		C87H139O23N7P2	0.000000e+00					0.000000e+00
lpam[c_Fp]		C8H15NOS2	0.000000e+00					0.000000e+00
adhlam[c_Fp]		C10H19O2NS2	0.000000e+00					0.000000e+00
dhlam[c_Fp]		C8H17ONS2	0.000000e+00					0.000000e+00
s7p[c_Fp]		C7H13O10P	0.000000e+00					0.000000e+00
pgp120[c_Fp]		C30H57O13P2	0.000000e+00					0.000000e+00
pgp140[c_Fp]		C34H65O13P2	0.000000e+00					0.000000e+00
pgp160[c_Fp]		C38H73O13P2	0.000000e+00					0.000000e+00
pgp180[c_Fp]		C42H81O13P2	0.000000e+00					0.000000e+00
pgp181[c_Fp]		C42H77O13P2	0.000000e+00					0.000000e+00
phpyr[c_Fp]		C9H7O3	0.000000e+00					0.000000e+00
plac[c_Fp]		C9H9O3	0.000000e+00					0.000000e+00
2mahmp[c_Fp]		C6H8O7N3P2	0.000000e+00					0.000000e+00
pnto-R[c_Fp]		C9H16O5N	0.000000e+00					0.000000e+00
4ppan[c_Fp]		C9H15O8NP	0.000000e+00					0.000000e+00
ppap[c_Fp]		C3H5O5P	0.000000e+00					0.000000e+00
ppa[c_Fp]		C3H5O2	0.000000e+00					0.000000e+00
4ppcys[c_Fp]		C12H20O9N2PS	0.000000e+00					0.000000e+00
pan4p[c_Fp]		C11H21O7N2PS	0.000000e+00					0.000000e+00
34hpp[c_Fp]		C9H7O4	0.000000e+00					0.000000e+00
fpram[c_Fp]		C8H15O8N3P	0.000000e+00					0.000000e+00
prbamp[c_Fp]		C15H19O14N5P2	0.000000e+00					0.000000e+00
prfp[c_Fp]		C15H21O15N5P2	0.000000e+00					0.000000e+00
skm5p[c_Fp]		C7H8O8P	0.000000e+00					0.000000e+00
pydx[c_Fp]		C8H9O3N	0.000000e+00					0.000000e+00
ru5p-D[c_Fp]		C5H9O8P	0.000000e+00					0.000000e+00
xu5p-D[c_Fp]		C5H9O8P	0.000000e+00					0.000000e+00
seln[c_Fp]		H2Se	0.000000e+00					0.000000e+00
skm[c_Fp]		C7H9O5	0.000000e+00					0.000000e+00
dtdp4d6dg[c_Fp]		C16H22O15N2P2	0.000000e+00					0.000000e+00
dtdp4d6dm[c_Fp]		C16H22O15N2P2	0.000000e+00					0.000000e+00
thmmp[c_Fp]		C12H16O4N4PS	0.000000e+00					0.000000e+00
thm[c_Fp]		C12H17ON4S	0.000000e+00					0.000000e+00
uamag[c_Fp]		C28H39O23N5P2	0.000000e+00					0.000000e+00
ugmd[c_Fp]		C35H51O26N7P2	0.000000e+00					0.000000e+00
uacgam[c_Fp]		C17H25O17N3P2	0.000000e+00					0.000000e+00
uaccg[c_Fp]		C20H26O19N3P2	0.000000e+00					0.000000e+00
uama[c_Fp]		C23H33O20N4P2	0.000000e+00					0.000000e+00
uamr[c_Fp]		C20H28O19N3P2	0.000000e+00					0.000000e+00
urate[c_Fp]		C5H4O3N4	0.000000e+00					0.000000e+00
biomassFp[e_Fp]	Biomass of Faecalibacterium prausnitzii	C43.73094770568205H71.63546816672353O15.305993361283816N7.846159568214003P1.292074962428731S0.188730993838005Co0.007801287320533Ca0.003900643660266Fe0.007801287320533K0.003900643660266Mg0.003900643660266Cu0.003900643660266Cl0.003900643660266	0.000000e+00					0.000000e+00
12dgr120[p_Kp]		C27H52O5	0.000000e+00					0.000000e+00
12dgr120[c_Kp]		C27H52O5	0.000000e+00					0.000000e+00
12dgr140[p_Kp]		C31H60O5	0.000000e+00					0.000000e+00
12dgr140[c_Kp]		C31H60O5	0.000000e+00					0.000000e+00
12dgr141[p_Kp]		C31H56O5	0.000000e+00					0.000000e+00
12dgr141[c_Kp]		C31H56O5	0.000000e+00					0.000000e+00
12dgr160[p_Kp]		C35H68O5	0.000000e+00					0.000000e+00
12dgr160[c_Kp]		C35H68O5	0.000000e+00					0.000000e+00
12dgr161[p_Kp]		C35H64O5	0.000000e+00					0.000000e+00
12dgr161[c_Kp]		C35H64O5	0.000000e+00					0.000000e+00
12dgr180[p_Kp]		C39H76O5	0.000000e+00					0.000000e+00
12dgr180[c_Kp]		C39H76O5	0.000000e+00					0.000000e+00
12dgr181[p_Kp]		C39H72O5	0.000000e+00					0.000000e+00
12dgr181[c_Kp]		C39H72O5	0.000000e+00					0.000000e+00
12ppd-S[c_Kp]		C3H8O2	0.000000e+00					0.000000e+00
h2o[c_Kp]		H2O	0.000000e+00					0.000000e+00
ppal[c_Kp]		C3H6O	0.000000e+00					0.000000e+00
12ppd-S[e_Kp]	(S)-Propane-1,2-diol	C3H8O2	0.000000e+00					0.000000e+00
3hppnl[c_Kp]		H6O2C3	0.000000e+00					0.000000e+00
h[c_Kp]		H	0.000000e+00					0.000000e+00
nadh[c_Kp]		C21H27N7O14P2	0.000000e+00					0.000000e+00
13ppd[c_Kp]		C3H8O2	0.000000e+00					0.000000e+00
nad[c_Kp]		C21H26N7O14P2	0.000000e+00					0.000000e+00
13ppd[e_Kp]	1,3-Propanediol	C3H8O2	0.000000e+00					0.000000e+00
13ppd[p_Kp]		C3H8O2	0.000000e+00					0.000000e+00
14glucan[p_Kp]		C36H62O31	0.000000e+00					0.000000e+00
atp[c_Kp]		C10H12N5O13P3	0.000000e+00					0.000000e+00
14glucan[c_Kp]		C36H62O31	0.000000e+00					0.000000e+00
adp[c_Kp]		C10H12N5O10P2	0.000000e+00					0.000000e+00
pi[c_Kp]		HO4P	0.000000e+00					0.000000e+00
14glucan[e_Kp]	1,4-alpha-D-glucan	C36H62O31	0.000000e+00					0.000000e+00
23camp[e_Kp]	2',3'-Cyclic AMP	C10H11O6N5P	0.000000e+00					0.000000e+00
23camp[p_Kp]		C10H11O6N5P	0.000000e+00					0.000000e+00
23ccmp[e_Kp]	2',3'-Cyclic CMP	C9H11O7N3P	0.000000e+00					0.000000e+00
23ccmp[p_Kp]		C9H11O7N3P	0.000000e+00					0.000000e+00
23cgmp[e_Kp]	2',3'-Cyclic GMP	C10H11O7N5P	0.000000e+00					0.000000e+00
23cgmp[p_Kp]		C10H11O7N5P	0.000000e+00					0.000000e+00
23cump[e_Kp]	2',3'-Cyclic UMP	C9H10O8N2P	0.000000e+00					0.000000e+00
23cump[p_Kp]		C9H10O8N2P	0.000000e+00					0.000000e+00
23dappa[p_Kp]		C3H9O2N2	0.000000e+00					0.000000e+00
h[p_Kp]		H	0.000000e+00					0.000000e+00
23dappa[c_Kp]		C3H9O2N2	0.000000e+00					0.000000e+00
23dappa[e_Kp]	2,3-diaminopropionate	C3H9O2N2	0.000000e+00					0.000000e+00
h2o[p_Kp]		H2O	0.000000e+00					0.000000e+00
3ump[p_Kp]		C9H11O9N2P	0.000000e+00					0.000000e+00
3cmp[p_Kp]		C9H12O8N3P	0.000000e+00					0.000000e+00
3amp[p_Kp]		C10H12O7N5P	0.000000e+00					0.000000e+00
3gmp[p_Kp]		C10H12O8N5P	0.000000e+00					0.000000e+00
2ddecg3p[p_Kp]		C15H30O7P	0.000000e+00					0.000000e+00
2ddecg3p[c_Kp]		C15H30O7P	0.000000e+00					0.000000e+00
2tdecg3p[p_Kp]		C17H34O7P	0.000000e+00					0.000000e+00
2tdecg3p[c_Kp]		C17H34O7P	0.000000e+00					0.000000e+00
2tdec7eg3p[p_Kp]		C17H32O7P	0.000000e+00					0.000000e+00
2tdec7eg3p[c_Kp]		C17H32O7P	0.000000e+00					0.000000e+00
2hdecg3p[p_Kp]		C19H38O7P	0.000000e+00					0.000000e+00
2hdecg3p[c_Kp]		C19H38O7P	0.000000e+00					0.000000e+00
2hdec9eg3p[p_Kp]		C19H36O7P	0.000000e+00					0.000000e+00
2hdec9eg3p[c_Kp]		C19H36O7P	0.000000e+00					0.000000e+00
2odecg3p[p_Kp]		C21H42O7P	0.000000e+00					0.000000e+00
2odecg3p[c_Kp]		C21H42O7P	0.000000e+00					0.000000e+00
2odec11eg3p[p_Kp]		C21H40O7P	0.000000e+00					0.000000e+00
2odec11eg3p[c_Kp]		C21H40O7P	0.000000e+00					0.000000e+00
2agpe120[p_Kp]		C17H36O7NP	0.000000e+00					0.000000e+00
2agpe120[c_Kp]		C17H36O7NP	0.000000e+00					0.000000e+00
2agpe140[p_Kp]		C19H40O7NP	0.000000e+00					0.000000e+00
2agpe140[c_Kp]		C19H40O7NP	0.000000e+00					0.000000e+00
2agpe141[p_Kp]		C19H38O7NP	0.000000e+00					0.000000e+00
2agpe141[c_Kp]		C19H38O7NP	0.000000e+00					0.000000e+00
2agpe160[p_Kp]		C21H44O7NP	0.000000e+00					0.000000e+00
2agpe160[c_Kp]		C21H44O7NP	0.000000e+00					0.000000e+00
2agpe161[p_Kp]		C21H42O7NP	0.000000e+00					0.000000e+00
2agpe161[c_Kp]		C21H42O7NP	0.000000e+00					0.000000e+00
2agpe180[p_Kp]		C23H48O7NP	0.000000e+00					0.000000e+00
2agpe180[c_Kp]		C23H48O7NP	0.000000e+00					0.000000e+00
2agpe181[p_Kp]		C23H46O7NP	0.000000e+00					0.000000e+00
2agpe181[c_Kp]		C23H46O7NP	0.000000e+00					0.000000e+00
ddca[c_Kp]		H23O2C12	0.000000e+00					0.000000e+00
amp[c_Kp]		C10H12N5O7P	0.000000e+00					0.000000e+00
pe120[c_Kp]		C29H58O8NP	0.000000e+00					0.000000e+00
ppi[c_Kp]		HO7P2	0.000000e+00					0.000000e+00
ttdca[c_Kp]		H27O2C14	0.000000e+00					0.000000e+00
pe140[c_Kp]		C33H66O8NP	0.000000e+00					0.000000e+00
ttdcea[c_Kp]		H25O2C14	0.000000e+00					0.000000e+00
pe141[c_Kp]		C33H62O8NP	0.000000e+00					0.000000e+00
hdca[c_Kp]		H31O2C16	0.000000e+00					0.000000e+00
pe160[c_Kp]		C37H74O8NP	0.000000e+00					0.000000e+00
hdcea[c_Kp]		H29O2C16	0.000000e+00					0.000000e+00
pe161[c_Kp]		C37H70O8NP	0.000000e+00					0.000000e+00
ocdca[c_Kp]		H35O2C18	0.000000e+00					0.000000e+00
pe180[c_Kp]		C41H82O8NP	0.000000e+00					0.000000e+00
ocdcea[c_Kp]		H33O2C18	0.000000e+00					0.000000e+00
pe181[c_Kp]		C41H78O8NP	0.000000e+00					0.000000e+00
2agpg120[p_Kp]		C18H36O9P	0.000000e+00					0.000000e+00
2agpg120[c_Kp]		C18H36O9P	0.000000e+00					0.000000e+00
2agpg140[p_Kp]		C20H40O9P	0.000000e+00					0.000000e+00
2agpg140[c_Kp]		C20H40O9P	0.000000e+00					0.000000e+00
2agpg141[p_Kp]		C20H38O9P	0.000000e+00					0.000000e+00
2agpg141[c_Kp]		C20H38O9P	0.000000e+00					0.000000e+00
2agpg160[p_Kp]		C22H44O9P	0.000000e+00					0.000000e+00
2agpg160[c_Kp]		C22H44O9P	0.000000e+00					0.000000e+00
2agpg161[p_Kp]		C22H42O9P	0.000000e+00					0.000000e+00
2agpg161[c_Kp]		C22H42O9P	0.000000e+00					0.000000e+00
2agpg180[p_Kp]		C24H48O9P	0.000000e+00					0.000000e+00
2agpg180[c_Kp]		C24H48O9P	0.000000e+00					0.000000e+00
2agpg181[p_Kp]		C24H46O9P	0.000000e+00					0.000000e+00
2agpg181[c_Kp]		C24H46O9P	0.000000e+00					0.000000e+00
pg120[c_Kp]		C30H58O10P	0.000000e+00					0.000000e+00
pg140[c_Kp]		C34H66O10P	0.000000e+00					0.000000e+00
pg141[c_Kp]		C34H62O10P	0.000000e+00					0.000000e+00
pg160[c_Kp]		C38H74O10P	0.000000e+00					0.000000e+00
pg161[c_Kp]		C38H70O10P	0.000000e+00					0.000000e+00
pg180[c_Kp]		C42H82O10P	0.000000e+00					0.000000e+00
pg181[c_Kp]		C42H78O10P	0.000000e+00					0.000000e+00
glcn[c_Kp]		C6H11O7	0.000000e+00					0.000000e+00
nadph[c_Kp]		C21H26N7O17P3	0.000000e+00					0.000000e+00
nadp[c_Kp]		C21H25N7O17P3	0.000000e+00					0.000000e+00
2ins[c_Kp]		H10O6C6	0.000000e+00					0.000000e+00
dkdi[c_Kp]		H8O5C6	0.000000e+00					0.000000e+00
2mahmp[c_Kp]		H8O7C6N3P2	0.000000e+00					0.000000e+00
4ampm[c_Kp]		H8O4C6N3P	0.000000e+00					0.000000e+00
34dhpac[e_Kp]	3,4-Dihydroxyphenylacetaldehyde	C8H8O3	0.000000e+00					0.000000e+00
34dhpac[p_Kp]		C8H8O3	0.000000e+00					0.000000e+00
3amp[e_Kp]	3'-AMP	C10H12O7N5P	0.000000e+00					0.000000e+00
3cmp[e_Kp]	3'-cmp	C9H12O8N3P	0.000000e+00					0.000000e+00
3gmp[e_Kp]	3'-GMP	C10H12O8N5P	0.000000e+00					0.000000e+00
3hdecACP[c_Kp]		H38O8C21N2PSApo_acp	0.000000e+00					0.000000e+00
tdec2eACP[c_Kp]		H36O7C21N2PSApo_acp	0.000000e+00					0.000000e+00
3hddecACP[c_Kp]		H42O8C23N2PSApo_acp	0.000000e+00					0.000000e+00
tddec2eACP[c_Kp]		H40O7C23N2PSApo_acp	0.000000e+00					0.000000e+00
3hcddec5eACP[c_Kp]		H40O8C23N2PSApo_acp	0.000000e+00					0.000000e+00
t3c5ddeceACP[c_Kp]		H38O7C23N2PSApo_acp	0.000000e+00					0.000000e+00
3hmrsACP[c_Kp]		H46O8C25N2PSApo_acp	0.000000e+00					0.000000e+00
tmrs2eACP[c_Kp]		H44O7C25N2PSApo_acp	0.000000e+00					0.000000e+00
3hcmrs7eACP[c_Kp]		H44O8C25N2PSApo_acp	0.000000e+00					0.000000e+00
t3c7mrseACP[c_Kp]		H42O7C25N2PSApo_acp	0.000000e+00					0.000000e+00
3hpalmACP[c_Kp]		H50O8C27N2PSApo_acp	0.000000e+00					0.000000e+00
tpalm2eACP[c_Kp]		H48O7C27N2PSApo_acp	0.000000e+00					0.000000e+00
3hcpalm9eACP[c_Kp]		H48O8C27N2PSApo_acp	0.000000e+00					0.000000e+00
t3c9palmeACP[c_Kp]		H46O7C27N2PSApo_acp	0.000000e+00					0.000000e+00
3hoctaACP[c_Kp]		H54O8C29N2PSApo_acp	0.000000e+00					0.000000e+00
toctd2eACP[c_Kp]		H52O7C29N2PSApo_acp	0.000000e+00					0.000000e+00
3hcvac11eACP[c_Kp]		H52O8C29N2PSApo_acp	0.000000e+00					0.000000e+00
t3c11vaceACP[c_Kp]		H50O7C29N2PSApo_acp	0.000000e+00					0.000000e+00
3haACP[c_Kp]		H26O8C15N2PSApo_acp	0.000000e+00					0.000000e+00
but2eACP[c_Kp]		H24O7C15N2PSApo_acp	0.000000e+00					0.000000e+00
3hhexACP[c_Kp]		H30O8C17N2PSApo_acp	0.000000e+00					0.000000e+00
thex2eACP[c_Kp]		H28O7C17N2PSApo_acp	0.000000e+00					0.000000e+00
3hoctACP[c_Kp]		H34O8C19N2PSApo_acp	0.000000e+00					0.000000e+00
toct2eACP[c_Kp]		H32O7C19N2PSApo_acp	0.000000e+00					0.000000e+00
3hcinnm[c_Kp]		C9H7O3	0.000000e+00					0.000000e+00
o2[c_Kp]		O2	0.000000e+00					0.000000e+00
dhcinnm[c_Kp]		H7O4C9	0.000000e+00					0.000000e+00
3hpppn[c_Kp]		C9H9O3	0.000000e+00					0.000000e+00
dhpppn[c_Kp]		H9O4C9	0.000000e+00					0.000000e+00
pi[p_Kp]		HO4P	0.000000e+00					0.000000e+00
uri[p_Kp]		C9H12O6N2	0.000000e+00					0.000000e+00
cytd[p_Kp]		C9H13O5N3	0.000000e+00					0.000000e+00
adn[p_Kp]		C10H13O4N5	0.000000e+00					0.000000e+00
gsn[p_Kp]		C10H13O5N5	0.000000e+00					0.000000e+00
3oxoadp[c_Kp]		H6O5C6	0.000000e+00					0.000000e+00
succoa[c_Kp]		H35O19C25N7P3S	0.000000e+00					0.000000e+00
oxadpcoa[c_Kp]		H37O20C27N7P3S	0.000000e+00					0.000000e+00
succ[c_Kp]		C4H4O4	0.000000e+00					0.000000e+00
3odecACP[c_Kp]		H36O8C21N2PSApo_acp	0.000000e+00					0.000000e+00
3oddecACP[c_Kp]		H40O8C23N2PSApo_acp	0.000000e+00					0.000000e+00
3ocddec5eACP[c_Kp]		H38O8C23N2PSApo_acp	0.000000e+00					0.000000e+00
3omrsACP[c_Kp]		H44O8C25N2PSApo_acp	0.000000e+00					0.000000e+00
3ocmrs7eACP[c_Kp]		H42O8C25N2PSApo_acp	0.000000e+00					0.000000e+00
3opalmACP[c_Kp]		H48O8C27N2PSApo_acp	0.000000e+00					0.000000e+00
3ocpalm9eACP[c_Kp]		H46O8C27N2PSApo_acp	0.000000e+00					0.000000e+00
3ooctdACP[c_Kp]		H52O8C29N2PSApo_acp	0.000000e+00					0.000000e+00
3ocvac11eACP[c_Kp]		H50O8C29N2PSApo_acp	0.000000e+00					0.000000e+00
actACP[c_Kp]		H24O8C15N2PSApo_acp	0.000000e+00					0.000000e+00
3ohexACP[c_Kp]		H28O8C17N2PSApo_acp	0.000000e+00					0.000000e+00
3ooctACP[c_Kp]		H32O8C19N2PSApo_acp	0.000000e+00					0.000000e+00
malACP[c_Kp]		H21O9C14N2PSApo_acp	0.000000e+00					0.000000e+00
ocACP[c_Kp]		H34O7C19N2PSApo_acp	0.000000e+00					0.000000e+00
ACP[c_Kp]		H20O6C11N2PSApo_acp	0.000000e+00					0.000000e+00
co2[c_Kp]		CO2	0.000000e+00					0.000000e+00
dcaACP[c_Kp]		H38O7C21N2PSApo_acp	0.000000e+00					0.000000e+00
cdec3eACP[c_Kp]		H36O7C21N2PSApo_acp	0.000000e+00					0.000000e+00
ddcaACP[c_Kp]		H42O7C23N2PSApo_acp	0.000000e+00					0.000000e+00
cddec5eACP[c_Kp]		H40O7C23N2PSApo_acp	0.000000e+00					0.000000e+00
myrsACP[c_Kp]		H46O7C25N2PSApo_acp	0.000000e+00					0.000000e+00
tdeACP[c_Kp]		H44O7C25N2PSApo_acp	0.000000e+00					0.000000e+00
palmACP[c_Kp]		H50O7C27N2PSApo_acp	0.000000e+00					0.000000e+00
hdeACP[c_Kp]		H48O7C27N2PSApo_acp	0.000000e+00					0.000000e+00
butACP[c_Kp]		H26O7C15N2PSApo_acp	0.000000e+00					0.000000e+00
hexACP[c_Kp]		H30O7C17N2PSApo_acp	0.000000e+00					0.000000e+00
coa[c_Kp]		H32O16C21N7P3S	0.000000e+00					0.000000e+00
accoa[c_Kp]		H34O17C23N7P3S	0.000000e+00					0.000000e+00
LalaDgluMdap[p_Kp]		C15H25O8N4	0.000000e+00					0.000000e+00
LalaDgluMdap[c_Kp]		C15H25O8N4	0.000000e+00					0.000000e+00
LalaDgluMdap[e_Kp]	L-alanine-D-glutamate-meso-2,6-diaminoheptanedioate	C15H25O8N4	0.000000e+00					0.000000e+00
3ump[e_Kp]	3'-UMP	C9H11O9N2P	0.000000e+00					0.000000e+00
dopa[p_Kp]		C8H12O2N	0.000000e+00					0.000000e+00
o2[p_Kp]		O2	0.000000e+00					0.000000e+00
h2o2[p_Kp]		H2O2	0.000000e+00					0.000000e+00
nh4[p_Kp]		H4N	0.000000e+00					0.000000e+00
4hoxpacd[e_Kp]	4-Hydroxyphenylacetaldehyde	C8H8O2	0.000000e+00					0.000000e+00
4hoxpacd[p_Kp]		C8H8O2	0.000000e+00					0.000000e+00
phthr[c_Kp]		H8O7C4NP	0.000000e+00					0.000000e+00
LalaDgluMdapDala[c_Kp]		C18H30O9N5	0.000000e+00					0.000000e+00
ala-D[c_Kp]		C3H7O2N	0.000000e+00					0.000000e+00
LalaDgluMdapDala[p_Kp]		C18H30O9N5	0.000000e+00					0.000000e+00
ala-D[p_Kp]		C3H7O2N	0.000000e+00					0.000000e+00
LalaDgluMdapDala[e_Kp]	L-alanine-D-glutamate-meso-2,6-diaminoheptanedioate-D-alanine	C18H30O9N5	0.000000e+00					0.000000e+00
ade[c_Kp]		C5H5N5	0.000000e+00					0.000000e+00
ru5p-D[c_Kp]		H9O8C5P	0.000000e+00					0.000000e+00
ara5p[c_Kp]		H9O8C5P	0.000000e+00					0.000000e+00
octeACP[c_Kp]		H52O7C29N2PSApo_acp	0.000000e+00					0.000000e+00
ocdcaACP[c_Kp]		H54O7C29N2PSApo_acp	0.000000e+00					0.000000e+00
dca[c_Kp]		H19O2C10	0.000000e+00					0.000000e+00
octa[c_Kp]		H15O2C8	0.000000e+00					0.000000e+00
dtdp[c_Kp]		H13O11C10N2P2	0.000000e+00					0.000000e+00
malthx[c_Kp]		C36H62O31	0.000000e+00					0.000000e+00
malthx[p_Kp]		C36H62O31	0.000000e+00					0.000000e+00
g6p[c_Kp]		C6H11O9P	0.000000e+00					0.000000e+00
4abut[c_Kp]		C4H9O2N	0.000000e+00					0.000000e+00
akg[c_Kp]		C5H4O5	0.000000e+00					0.000000e+00
glu-L[c_Kp]		C5H8O4N	0.000000e+00					0.000000e+00
sucsal[c_Kp]		H5O3C4	0.000000e+00					0.000000e+00
abt-D[c_Kp]		C5H12O5	0.000000e+00					0.000000e+00
xylu-D[c_Kp]		H10O5C5	0.000000e+00					0.000000e+00
4abutn[c_Kp]		H10OC4N	0.000000e+00					0.000000e+00
4abut[p_Kp]		C4H9O2N	0.000000e+00					0.000000e+00
4abut[e_Kp]	4-Aminobutanoate	C4H9O2N	0.000000e+00					0.000000e+00
aacoa[c_Kp]		H36O18C25N7P3S	0.000000e+00					0.000000e+00
acald[c_Kp]		C2H4O	0.000000e+00					0.000000e+00
acald[e_Kp]	Acetaldehyde	C2H4O	0.000000e+00					0.000000e+00
acald[p_Kp]		C2H4O	0.000000e+00					0.000000e+00
anth[c_Kp]		H6O2C7N	0.000000e+00					0.000000e+00
gtp[c_Kp]		H12O14C10N5P3	0.000000e+00					0.000000e+00
hco3[c_Kp]		HO3C	0.000000e+00					0.000000e+00
malcoa[c_Kp]		H33O19C24N7P3S	0.000000e+00					0.000000e+00
acgal1p[e_Kp]	N-Acetyl-D-galactosamine 1-phosphate	C8H14O9NP	0.000000e+00					0.000000e+00
acgal1p[p_Kp]		C8H14O9NP	0.000000e+00					0.000000e+00
acgam1p[e_Kp]	N-Acetyl-D-glucosamine 1-phosphate	C8H14O9NP	0.000000e+00					0.000000e+00
acgam1p[p_Kp]		C8H14O9NP	0.000000e+00					0.000000e+00
acgam6p[c_Kp]		C8H14NO9P	0.000000e+00					0.000000e+00
uacgam[c_Kp]		H25O17C17N3P2	0.000000e+00					0.000000e+00
udcpp[c_Kp]		H89O4C55P	0.000000e+00					0.000000e+00
ump[c_Kp]		H11O9C9N2P	0.000000e+00					0.000000e+00
acgam[p_Kp]		C8H15O6N	0.000000e+00					0.000000e+00
pep[c_Kp]		C3H2O6P	0.000000e+00					0.000000e+00
pyr[c_Kp]		C3H3O3	0.000000e+00					0.000000e+00
acgam[e_Kp]	N-Acetyl-D-glucosamine	C8H15O6N	0.000000e+00					0.000000e+00
acglu[c_Kp]		H9O5C7N	0.000000e+00					0.000000e+00
acg5p[c_Kp]		H9O8C7NP	0.000000e+00					0.000000e+00
2obut[c_Kp]		H5O3C4	0.000000e+00					0.000000e+00
2ahbut[c_Kp]		H9O4C6	0.000000e+00					0.000000e+00
ac[c_Kp]		C2H3O2	0.000000e+00					0.000000e+00
actp[c_Kp]		H3O5C2P	0.000000e+00					0.000000e+00
alac-S[c_Kp]		H7O4C5	0.000000e+00					0.000000e+00
actn-R[c_Kp]		H8O2C4	0.000000e+00					0.000000e+00
thmpp[c_Kp]		H16O7C12N4P2S	0.000000e+00					0.000000e+00
hethmpp[c_Kp]		H20O8C14N4P2S	0.000000e+00					0.000000e+00
udp[c_Kp]		H11O12C9N2P2	0.000000e+00					0.000000e+00
acmana[p_Kp]		C8H15O6N	0.000000e+00					0.000000e+00
acmanap[c_Kp]		C8H14O9NP	0.000000e+00					0.000000e+00
acmana[e_Kp]	N-Acetyl-D-mannosamine	C8H15O6N	0.000000e+00					0.000000e+00
btcoa[c_Kp]		H38O17C25N7P3S	0.000000e+00					0.000000e+00
fad[c_Kp]		H31O15C27N9P2	0.000000e+00					0.000000e+00
b2coa[c_Kp]		H36O17C25N7P3S	0.000000e+00					0.000000e+00
fadh2[c_Kp]		H33O15C27N9P2	0.000000e+00					0.000000e+00
hxcoa[c_Kp]		H42O17C27N7P3S	0.000000e+00					0.000000e+00
hx2coa[c_Kp]		H40O17C27N7P3S	0.000000e+00					0.000000e+00
occoa[c_Kp]		H46O17C29N7P3S	0.000000e+00					0.000000e+00
oc2coa[c_Kp]		H44O17C29N7P3S	0.000000e+00					0.000000e+00
dcacoa[c_Kp]		H50O17C31N7P3S	0.000000e+00					0.000000e+00
dc2coa[c_Kp]		H48O17C31N7P3S	0.000000e+00					0.000000e+00
ddcacoa[c_Kp]		H54O17C33N7P3S	0.000000e+00					0.000000e+00
dd2coa[c_Kp]		H52O17C33N7P3S	0.000000e+00					0.000000e+00
tdcoa[c_Kp]		H58O17C35N7P3S	0.000000e+00					0.000000e+00
td2coa[c_Kp]		H56O17C35N7P3S	0.000000e+00					0.000000e+00
pmtcoa[c_Kp]		H62O17C37N7P3S	0.000000e+00					0.000000e+00
hdd2coa[c_Kp]		H60O17C37N7P3S	0.000000e+00					0.000000e+00
stcoa[c_Kp]		H66O17C39N7P3S	0.000000e+00					0.000000e+00
od2coa[c_Kp]		H64O17C39N7P3S	0.000000e+00					0.000000e+00
acACP[c_Kp]		H22O7C13N2PSApo_acp	0.000000e+00					0.000000e+00
acorn[c_Kp]		H14O3C7N2	0.000000e+00					0.000000e+00
orn[c_Kp]		C5H13O2N2	0.000000e+00					0.000000e+00
acon-C[c_Kp]		H3O6C6	0.000000e+00					0.000000e+00
amet[c_Kp]		H23O5C15N6S	0.000000e+00					0.000000e+00
ahcys[c_Kp]		H20O5C14N6S	0.000000e+00					0.000000e+00
cit[c_Kp]		C6H5O7	0.000000e+00					0.000000e+00
icit[c_Kp]		H5O7C6	0.000000e+00					0.000000e+00
acg5sa[c_Kp]		H10O4C7N	0.000000e+00					0.000000e+00
pap[c_Kp]		H11O10C10N5P2	0.000000e+00					0.000000e+00
acser[e_Kp]	O-Acetyl-L-serine	C5H9O4N	0.000000e+00					0.000000e+00
acser[p_Kp]		C5H9O4N	0.000000e+00					0.000000e+00
acser[c_Kp]		C5H9O4N	0.000000e+00					0.000000e+00
diact[c_Kp]		C4H6O2	0.000000e+00					0.000000e+00
ac[p_Kp]		C2H3O2	0.000000e+00					0.000000e+00
na1[p_Kp]		Na	0.000000e+00					0.000000e+00
na1[c_Kp]		Na	0.000000e+00					0.000000e+00
ac[e_Kp]	Acetate	C2H3O2	0.000000e+00					0.000000e+00
adn[c_Kp]		C10H13O4N5	0.000000e+00					0.000000e+00
ins[c_Kp]		C10H12O5N4	0.000000e+00					0.000000e+00
nh4[c_Kp]		H4N	0.000000e+00					0.000000e+00
4adcho[c_Kp]		H10O5C10N	0.000000e+00					0.000000e+00
4abz[c_Kp]		H6O2C7N	0.000000e+00					0.000000e+00
adcobhex[c_Kp]		C55H76N15O11Co	0.000000e+00					0.000000e+00
appl[c_Kp]		H10OC3N	0.000000e+00					0.000000e+00
adocbi[c_Kp]		C58H84N16O11Co	0.000000e+00					0.000000e+00
chor[c_Kp]		H8O6C10	0.000000e+00					0.000000e+00
gln-L[c_Kp]		C5H10O3N2	0.000000e+00					0.000000e+00
adcobdam[c_Kp]		H68O15C55N11Co	0.000000e+00					0.000000e+00
hxan[c_Kp]		H4OC5N4	0.000000e+00					0.000000e+00
ade[p_Kp]		C5H5N5	0.000000e+00					0.000000e+00
ade[e_Kp]	Adenine	C5H5N5	0.000000e+00					0.000000e+00
gdp[c_Kp]		H12O11C10N5P2	0.000000e+00					0.000000e+00
itp[c_Kp]		H11O14C10N4P3	0.000000e+00					0.000000e+00
idp[c_Kp]		H11O11C10N4P2	0.000000e+00					0.000000e+00
ametam[c_Kp]		H24O3C14N6S	0.000000e+00					0.000000e+00
camp[c_Kp]		H11O6C10N5P	0.000000e+00					0.000000e+00
rib-D[c_Kp]		C5H10O5	0.000000e+00					0.000000e+00
adn[e_Kp]	Adenosine	C10H13O4N5	0.000000e+00					0.000000e+00
adocbl[c_Kp]		C72H100CoN18O17P	0.000000e+00					0.000000e+00
gmp[c_Kp]		H12O8C10N5P	0.000000e+00					0.000000e+00
adocbl[p_Kp]		C72H100CoN18O17P	0.000000e+00					0.000000e+00
adocbl[e_Kp]	Adenosylcobalamin	C72H100CoN18O17P	0.000000e+00					0.000000e+00
adprib[c_Kp]		H21O14C15N5P2	0.000000e+00					0.000000e+00
r5p[c_Kp]		H9O8C5P	0.000000e+00					0.000000e+00
prpp[c_Kp]		H8O14C5P3	0.000000e+00					0.000000e+00
aps[c_Kp]		H12O10C10N5PS	0.000000e+00					0.000000e+00
paps[c_Kp]		H11O13C10N5P2S	0.000000e+00					0.000000e+00
dcamp[c_Kp]		H14O11C14N5P	0.000000e+00					0.000000e+00
fum[c_Kp]		C4H2O4	0.000000e+00					0.000000e+00
25aics[c_Kp]		H15O12C13N4P	0.000000e+00					0.000000e+00
aicar[c_Kp]		H13O8C9N4P	0.000000e+00					0.000000e+00
asp-L[c_Kp]		C4H6O4N	0.000000e+00					0.000000e+00
[truncated: 6,161 more rows]
