# Supplementary material for: SteadyCom: Predicting microbial abundances while ensuring community stability
Source: PLoS Comput Biol. 2017 May 15;13(5):e1005539. doi: 10.1371/journal.pcbi.1005539 (PMC5448816; doi:10.1371/journal.pcbi.1005539)
Supplement: S1 Dataset — (ZIP) [file pcbi.1005539.s018.zip › S1 Dataset/models/TSV/model9_rxns_params.txt]

rxns	rev	lb	ub	c
12ETHDt_Bt	1.000000e+00	-1.000000e+03	1.000000e+03	0.000000e+00
12PPDRt_Bt	1.000000e+00	-1.000000e+03	1.000000e+03	0.000000e+00
12PPDt_Bt	1.000000e+00	-1.000000e+03	1.000000e+03	0.000000e+00
26DAPLLATi_Bt	0.000000e+00	-0.000000e+00	1.000000e+03	0.000000e+00
2AMEPHPAT_Bt	1.000000e+00	-1.000000e+03	1.000000e+03	0.000000e+00
2FUCLAC_FUCASEe_Bt	0.000000e+00	-0.000000e+00	1.000000e+03	0.000000e+00
2MBCOATA_Bt	1.000000e+00	-1.000000e+03	1.000000e+03	0.000000e+00
2MMALD_Bt	1.000000e+00	-1.000000e+03	1.000000e+03	0.000000e+00
2MMALD2_Bt	1.000000e+00	-1.000000e+03	1.000000e+03	0.000000e+00
3DSPHR_Bt	0.000000e+00	-0.000000e+00	1.000000e+03	0.000000e+00
3FUCLAC_FUCASEe_Bt	0.000000e+00	-0.000000e+00	1.000000e+03	0.000000e+00
3HACPR1_Bt	0.000000e+00	-0.000000e+00	1.000000e+03	0.000000e+00
3HACPR2_Bt	0.000000e+00	-0.000000e+00	1.000000e+03	0.000000e+00
3HAD100_Bt	0.000000e+00	-0.000000e+00	1.000000e+03	0.000000e+00
3HAD10M11_Bt	0.000000e+00	-0.000000e+00	1.000000e+03	0.000000e+00
3HAD10M12_Bt	0.000000e+00	-0.000000e+00	1.000000e+03	0.000000e+00
3HAD11M12_Bt	0.000000e+00	-0.000000e+00	1.000000e+03	0.000000e+00
3HAD120_Bt	0.000000e+00	-0.000000e+00	1.000000e+03	0.000000e+00
3HAD121_Bt	0.000000e+00	-0.000000e+00	1.000000e+03	0.000000e+00
3HAD12M13_Bt	0.000000e+00	-0.000000e+00	1.000000e+03	0.000000e+00
3HAD12M14_Bt	0.000000e+00	-0.000000e+00	1.000000e+03	0.000000e+00
3HAD13M14_Bt	0.000000e+00	-0.000000e+00	1.000000e+03	0.000000e+00
3HAD140_Bt	0.000000e+00	-0.000000e+00	1.000000e+03	0.000000e+00
3HAD141_Bt	0.000000e+00	-0.000000e+00	1.000000e+03	0.000000e+00
3HAD14M15_Bt	0.000000e+00	-0.000000e+00	1.000000e+03	0.000000e+00
3HAD14M16_Bt	0.000000e+00	-0.000000e+00	1.000000e+03	0.000000e+00
3HAD15M16_Bt	0.000000e+00	-0.000000e+00	1.000000e+03	0.000000e+00
3HAD160_Bt	0.000000e+00	-0.000000e+00	1.000000e+03	0.000000e+00
3HAD161_Bt	0.000000e+00	-0.000000e+00	1.000000e+03	0.000000e+00
3HAD180_Bt	0.000000e+00	-0.000000e+00	1.000000e+03	0.000000e+00
3HAD181_Bt	0.000000e+00	-0.000000e+00	1.000000e+03	0.000000e+00
3HAD40_Bt	0.000000e+00	-0.000000e+00	1.000000e+03	0.000000e+00
3HAD4M5_Bt	0.000000e+00	-0.000000e+00	1.000000e+03	0.000000e+00
3HAD4M6_Bt	0.000000e+00	-0.000000e+00	1.000000e+03	0.000000e+00
3HAD5M6_Bt	0.000000e+00	-0.000000e+00	1.000000e+03	0.000000e+00
3HAD60_Bt	0.000000e+00	-0.000000e+00	1.000000e+03	0.000000e+00
3HAD6M7_Bt	0.000000e+00	-0.000000e+00	1.000000e+03	0.000000e+00
3HAD6M8_Bt	0.000000e+00	-0.000000e+00	1.000000e+03	0.000000e+00
3HAD7M8_Bt	0.000000e+00	-0.000000e+00	1.000000e+03	0.000000e+00
3HAD80_Bt	0.000000e+00	-0.000000e+00	1.000000e+03	0.000000e+00
3HAD8M10_Bt	0.000000e+00	-0.000000e+00	1.000000e+03	0.000000e+00
3HAD8M9_Bt	0.000000e+00	-0.000000e+00	1.000000e+03	0.000000e+00
3HAD9M10_Bt	0.000000e+00	-0.000000e+00	1.000000e+03	0.000000e+00
3OAACPR1_Bt	0.000000e+00	-0.000000e+00	1.000000e+03	0.000000e+00
3OAACPR2_Bt	0.000000e+00	-0.000000e+00	1.000000e+03	0.000000e+00
3OAR100_Bt	1.000000e+00	-1.000000e+03	1.000000e+03	0.000000e+00
3OAR10M11_Bt	1.000000e+00	-1.000000e+03	1.000000e+03	0.000000e+00
3OAR10M12_Bt	1.000000e+00	-1.000000e+03	1.000000e+03	0.000000e+00
3OAR11M12_Bt	1.000000e+00	-1.000000e+03	1.000000e+03	0.000000e+00
3OAR120_Bt	1.000000e+00	-1.000000e+03	1.000000e+03	0.000000e+00
3OAR121_Bt	0.000000e+00	-0.000000e+00	1.000000e+03	0.000000e+00
3OAR12M13_Bt	1.000000e+00	-1.000000e+03	1.000000e+03	0.000000e+00
3OAR12M14_Bt	1.000000e+00	-1.000000e+03	1.000000e+03	0.000000e+00
3OAR13M14_Bt	1.000000e+00	-1.000000e+03	1.000000e+03	0.000000e+00
3OAR140_Bt	1.000000e+00	-1.000000e+03	1.000000e+03	0.000000e+00
3OAR141_Bt	0.000000e+00	-0.000000e+00	1.000000e+03	0.000000e+00
3OAR14M15_Bt	1.000000e+00	-1.000000e+03	1.000000e+03	0.000000e+00
3OAR14M16_Bt	1.000000e+00	-1.000000e+03	1.000000e+03	0.000000e+00
3OAR15M16_Bt	1.000000e+00	-1.000000e+03	1.000000e+03	0.000000e+00
3OAR160_Bt	1.000000e+00	-1.000000e+03	1.000000e+03	0.000000e+00
3OAR161_Bt	0.000000e+00	-0.000000e+00	1.000000e+03	0.000000e+00
3OAR180_Bt	1.000000e+00	-1.000000e+03	1.000000e+03	0.000000e+00
3OAR181_Bt	0.000000e+00	-0.000000e+00	1.000000e+03	0.000000e+00
3OAR40_Bt	1.000000e+00	-1.000000e+03	1.000000e+03	0.000000e+00
3OAR4M5_Bt	1.000000e+00	-1.000000e+03	1.000000e+03	0.000000e+00
3OAR4M6_Bt	1.000000e+00	-1.000000e+03	1.000000e+03	0.000000e+00
3OAR5M6_Bt	1.000000e+00	-1.000000e+03	1.000000e+03	0.000000e+00
3OAR60_Bt	1.000000e+00	-1.000000e+03	1.000000e+03	0.000000e+00
3OAR6M7_Bt	1.000000e+00	-1.000000e+03	1.000000e+03	0.000000e+00
3OAR6M8_Bt	1.000000e+00	-1.000000e+03	1.000000e+03	0.000000e+00
3OAR7M8_Bt	1.000000e+00	-1.000000e+03	1.000000e+03	0.000000e+00
3OAR80_Bt	1.000000e+00	-1.000000e+03	1.000000e+03	0.000000e+00
3OAR8M10_Bt	1.000000e+00	-1.000000e+03	1.000000e+03	0.000000e+00
3OAR8M9_Bt	1.000000e+00	-1.000000e+03	1.000000e+03	0.000000e+00
3OAR9M10_Bt	1.000000e+00	-1.000000e+03	1.000000e+03	0.000000e+00
3OAS100_Bt	0.000000e+00	-0.000000e+00	1.000000e+03	0.000000e+00
3OAS10M11_Bt	0.000000e+00	-0.000000e+00	1.000000e+03	0.000000e+00
3OAS10M12_Bt	0.000000e+00	-0.000000e+00	1.000000e+03	0.000000e+00
3OAS11M12_Bt	0.000000e+00	-0.000000e+00	1.000000e+03	0.000000e+00
3OAS120_Bt	0.000000e+00	-0.000000e+00	1.000000e+03	0.000000e+00
3OAS121_Bt	0.000000e+00	-0.000000e+00	1.000000e+03	0.000000e+00
3OAS12M13_Bt	0.000000e+00	-0.000000e+00	1.000000e+03	0.000000e+00
3OAS12M14_Bt	0.000000e+00	-0.000000e+00	1.000000e+03	0.000000e+00
3OAS13M14_Bt	0.000000e+00	-0.000000e+00	1.000000e+03	0.000000e+00
3OAS140_Bt	0.000000e+00	-0.000000e+00	1.000000e+03	0.000000e+00
3OAS141_Bt	0.000000e+00	-0.000000e+00	1.000000e+03	0.000000e+00
3OAS160_Bt	0.000000e+00	-0.000000e+00	1.000000e+03	0.000000e+00
3OAS161_Bt	0.000000e+00	-0.000000e+00	1.000000e+03	0.000000e+00
3OAS180_Bt	0.000000e+00	-0.000000e+00	1.000000e+03	0.000000e+00
3OAS181_Bt	0.000000e+00	-0.000000e+00	1.000000e+03	0.000000e+00
3OAS2M3_Bt	0.000000e+00	-0.000000e+00	1.000000e+03	0.000000e+00
3OAS3M4_Bt	0.000000e+00	-0.000000e+00	1.000000e+03	0.000000e+00
3OAS4M3O6_Bt	0.000000e+00	-0.000000e+00	1.000000e+03	0.000000e+00
3OAS4M5_Bt	0.000000e+00	-0.000000e+00	1.000000e+03	0.000000e+00
3OAS4M6_Bt	0.000000e+00	-0.000000e+00	1.000000e+03	0.000000e+00
3OAS5M6_Bt	0.000000e+00	-0.000000e+00	1.000000e+03	0.000000e+00
3OAS60_Bt	0.000000e+00	-0.000000e+00	1.000000e+03	0.000000e+00
3OAS6M7_Bt	0.000000e+00	-0.000000e+00	1.000000e+03	0.000000e+00
3OAS6M8_Bt	0.000000e+00	-0.000000e+00	1.000000e+03	0.000000e+00
3OAS7M8_Bt	0.000000e+00	-0.000000e+00	1.000000e+03	0.000000e+00
3OAS80_Bt	0.000000e+00	-0.000000e+00	1.000000e+03	0.000000e+00
3OAS8M10_Bt	0.000000e+00	-0.000000e+00	1.000000e+03	0.000000e+00
3OAS8M9_Bt	0.000000e+00	-0.000000e+00	1.000000e+03	0.000000e+00
3OAS9M10_Bt	0.000000e+00	-0.000000e+00	1.000000e+03	0.000000e+00
3POPDC_Bt	0.000000e+00	-0.000000e+00	1.000000e+03	0.000000e+00
4HBZF_Bt	0.000000e+00	-0.000000e+00	1.000000e+03	0.000000e+00
4HBZt_Bt	0.000000e+00	-0.000000e+00	1.000000e+03	0.000000e+00
4HPHACt_Bt	0.000000e+00	-0.000000e+00	1.000000e+03	0.000000e+00
5DOAN_Bt	0.000000e+00	-0.000000e+00	1.000000e+03	0.000000e+00
7AHSDH_Bt	1.000000e+00	-1.000000e+03	1.000000e+03	0.000000e+00
7OCHOLATEt2_Bt	0.000000e+00	-0.000000e+00	1.000000e+03	0.000000e+00
A5PISO_Bt	1.000000e+00	-1.000000e+03	1.000000e+03	0.000000e+00
ACCOAC_Bt	0.000000e+00	-0.000000e+00	1.000000e+03	0.000000e+00
ACETOLt_Bt	1.000000e+00	-1.000000e+03	1.000000e+03	0.000000e+00
ACGALK3_Bt	0.000000e+00	-0.000000e+00	1.000000e+03	0.000000e+00
ACGALr_Bt	1.000000e+00	-1.000000e+03	1.000000e+03	0.000000e+00
ACGAM2E_Bt	1.000000e+00	-1.000000e+03	1.000000e+03	0.000000e+00
ACGAMK_Bt	0.000000e+00	-0.000000e+00	1.000000e+03	0.000000e+00
ACGAMPM_Bt	1.000000e+00	-1.000000e+03	1.000000e+03	0.000000e+00
ACGAMtr_Bt	1.000000e+00	-1.000000e+03	1.000000e+03	0.000000e+00
ACGK_Bt	0.000000e+00	-0.000000e+00	1.000000e+03	0.000000e+00
ACGS_Bt	0.000000e+00	-0.000000e+00	1.000000e+03	0.000000e+00
ACHBS_Bt	0.000000e+00	-0.000000e+00	1.000000e+03	0.000000e+00
ACKr_Bt	1.000000e+00	-1.000000e+03	1.000000e+03	0.000000e+00
ACLS_Bt	0.000000e+00	-0.000000e+00	1.000000e+03	0.000000e+00
ACNAM9PL2_Bt	0.000000e+00	-0.000000e+00	1.000000e+03	0.000000e+00
ACOAAGPAT140_Bt	0.000000e+00	-0.000000e+00	1.000000e+03	0.000000e+00
ACOAAGPAT160_Bt	0.000000e+00	-0.000000e+00	1.000000e+03	0.000000e+00
ACOAAGPAT180_Bt	0.000000e+00	-0.000000e+00	1.000000e+03	0.000000e+00
ACOAAGPATAI15_Bt	0.000000e+00	-0.000000e+00	1.000000e+03	0.000000e+00
ACOAAGPATAI17_Bt	0.000000e+00	-0.000000e+00	1.000000e+03	0.000000e+00
ACOAAGPATI14_Bt	0.000000e+00	-0.000000e+00	1.000000e+03	0.000000e+00
ACOAAGPATI15_Bt	0.000000e+00	-0.000000e+00	1.000000e+03	0.000000e+00
ACOAAGPATI16_Bt	0.000000e+00	-0.000000e+00	1.000000e+03	0.000000e+00
ACOAAGPATI17_Bt	0.000000e+00	-0.000000e+00	1.000000e+03	0.000000e+00
ACOATA_Bt	1.000000e+00	-1.000000e+03	1.000000e+03	0.000000e+00
ACODA_Bt	0.000000e+00	-0.000000e+00	1.000000e+03	0.000000e+00
ACONTa_Bt	1.000000e+00	-1.000000e+03	1.000000e+03	0.000000e+00
ACONTb_Bt	1.000000e+00	-1.000000e+03	1.000000e+03	0.000000e+00
ACOTA_Bt	1.000000e+00	-1.000000e+03	1.000000e+03	0.000000e+00
ACPS1_Bt	0.000000e+00	-0.000000e+00	1.000000e+03	0.000000e+00
ACS_Bt	0.000000e+00	-0.000000e+00	1.000000e+03	0.000000e+00
ACS2_Bt	0.000000e+00	-0.000000e+00	1.000000e+03	0.000000e+00
ACtr_Bt	1.000000e+00	-1.000000e+03	1.000000e+03	0.000000e+00
ADCL_Bt	0.000000e+00	-0.000000e+00	1.000000e+03	0.000000e+00
ADK1_Bt	1.000000e+00	-1.000000e+03	1.000000e+03	0.000000e+00
ADK2_Bt	1.000000e+00	-1.000000e+03	1.000000e+03	0.000000e+00
ADNUC_Bt	0.000000e+00	-0.000000e+00	1.000000e+03	0.000000e+00
ADNt2_Bt	0.000000e+00	-0.000000e+00	1.000000e+03	0.000000e+00
ADOCBLabc_Bt	0.000000e+00	-0.000000e+00	1.000000e+03	0.000000e+00
ADPT_Bt	0.000000e+00	-0.000000e+00	1.000000e+03	0.000000e+00
ADSL1r_Bt	1.000000e+00	-1.000000e+03	1.000000e+03	0.000000e+00
ADSL2r_Bt	1.000000e+00	-1.000000e+03	1.000000e+03	0.000000e+00
ADSS_Bt	0.000000e+00	-0.000000e+00	1.000000e+03	0.000000e+00
AGDC_Bt	0.000000e+00	-0.000000e+00	1.000000e+03	0.000000e+00
AGDC2_Bt	0.000000e+00	-0.000000e+00	1.000000e+03	0.000000e+00
AGMD_Bt	0.000000e+00	-0.000000e+00	1.000000e+03	0.000000e+00
AGMHE_Bt	0.000000e+00	-0.000000e+00	1.000000e+03	0.000000e+00
AGPAT120_Bt	0.000000e+00	-0.000000e+00	1.000000e+03	0.000000e+00
AGPAT140_Bt	0.000000e+00	-0.000000e+00	1.000000e+03	0.000000e+00
AGPAT160_Bt	0.000000e+00	-0.000000e+00	1.000000e+03	0.000000e+00
AGPAT180_Bt	0.000000e+00	-0.000000e+00	1.000000e+03	0.000000e+00
AGPAT181_Bt	0.000000e+00	-0.000000e+00	1.000000e+03	0.000000e+00
AGPR_Bt	1.000000e+00	-1.000000e+03	1.000000e+03	0.000000e+00
AHC_Bt	1.000000e+00	-1.000000e+03	1.000000e+03	0.000000e+00
AHEXASE2e_Bt	0.000000e+00	-0.000000e+00	1.000000e+03	0.000000e+00
AHEXASE3e_Bt	0.000000e+00	-0.000000e+00	1.000000e+03	0.000000e+00
AHEXASEe_Bt	0.000000e+00	-0.000000e+00	1.000000e+03	0.000000e+00
AHMMPS_Bt	0.000000e+00	-0.000000e+00	1.000000e+03	0.000000e+00
AHSERL2_Bt	0.000000e+00	-0.000000e+00	1.000000e+03	0.000000e+00
AHSERL3_Bt	1.000000e+00	-1.000000e+03	1.000000e+03	0.000000e+00
AICART_Bt	1.000000e+00	-1.000000e+03	1.000000e+03	0.000000e+00
AIHPDCOATA_Bt	1.000000e+00	-1.000000e+03	1.000000e+03	0.000000e+00
AIPDCOATA_Bt	1.000000e+00	-1.000000e+03	1.000000e+03	0.000000e+00
AIRC2_Bt	0.000000e+00	-0.000000e+00	1.000000e+03	0.000000e+00
AIRC3_Bt	1.000000e+00	-1.000000e+03	1.000000e+03	0.000000e+00
AIRCr_Bt	1.000000e+00	-1.000000e+03	1.000000e+03	0.000000e+00
AKP1_Bt	0.000000e+00	-0.000000e+00	1.000000e+03	0.000000e+00
ALAALA_Bt	0.000000e+00	-0.000000e+00	1.000000e+03	0.000000e+00
ALAALADe_Bt	0.000000e+00	-0.000000e+00	1.000000e+03	0.000000e+00
ALAASP1c_Bt	1.000000e+00	-1.000000e+03	1.000000e+03	0.000000e+00
ALAASPt_Bt	0.000000e+00	-0.000000e+00	1.000000e+03	0.000000e+00
ALAD_R_Bt	1.000000e+00	-1.000000e+03	1.000000e+03	0.000000e+00
ALAGLN1c_Bt	1.000000e+00	-1.000000e+03	1.000000e+03	0.000000e+00
ALAGLNt_Bt	0.000000e+00	-0.000000e+00	1.000000e+03	0.000000e+00
ALAGLU1c_Bt	1.000000e+00	-1.000000e+03	1.000000e+03	0.000000e+00
ALAGLUt_Bt	0.000000e+00	-0.000000e+00	1.000000e+03	0.000000e+00
ALAGLY1c_Bt	1.000000e+00	-1.000000e+03	1.000000e+03	0.000000e+00
ALAGLYt_Bt	0.000000e+00	-0.000000e+00	1.000000e+03	0.000000e+00
ALAHIS1c_Bt	1.000000e+00	-1.000000e+03	1.000000e+03	0.000000e+00
ALAHISt_Bt	0.000000e+00	-0.000000e+00	1.000000e+03	0.000000e+00
ALALEU1c_Bt	1.000000e+00	-1.000000e+03	1.000000e+03	0.000000e+00
ALALEUt_Bt	0.000000e+00	-0.000000e+00	1.000000e+03	0.000000e+00
ALAR_Bt	1.000000e+00	-1.000000e+03	1.000000e+03	0.000000e+00
ALATHR1c_Bt	1.000000e+00	-1.000000e+03	1.000000e+03	0.000000e+00
ALATHRt_Bt	0.000000e+00	-0.000000e+00	1.000000e+03	0.000000e+00
ALAt4r_Bt	1.000000e+00	-1.000000e+03	1.000000e+03	0.000000e+00
ALCD2x_Bt	1.000000e+00	-1.000000e+03	1.000000e+03	0.000000e+00
ALR2_Bt	0.000000e+00	-0.000000e+00	1.000000e+03	0.000000e+00
ALR4x_Bt	0.000000e+00	-0.000000e+00	1.000000e+03	0.000000e+00
ALTRH_Bt	0.000000e+00	-0.000000e+00	1.000000e+03	0.000000e+00
AMALT1_Bt	0.000000e+00	-0.000000e+00	1.000000e+03	0.000000e+00
AMALT2_Bt	0.000000e+00	-0.000000e+00	1.000000e+03	0.000000e+00
AMALT3_Bt	0.000000e+00	-0.000000e+00	1.000000e+03	0.000000e+00
AMALT4_Bt	0.000000e+00	-0.000000e+00	1.000000e+03	0.000000e+00
AMANNANASEe_Bt	0.000000e+00	-0.000000e+00	1.000000e+03	0.000000e+00
AMAOTr_Bt	1.000000e+00	-1.000000e+03	1.000000e+03	0.000000e+00
AMMQLT10_Bt	0.000000e+00	-0.000000e+00	1.000000e+03	0.000000e+00
AMMQLT11_Bt	0.000000e+00	-0.000000e+00	1.000000e+03	0.000000e+00
AMMQLT7_Bt	0.000000e+00	-0.000000e+00	1.000000e+03	0.000000e+00
AMMQLT8_Bt	0.000000e+00	-0.000000e+00	1.000000e+03	0.000000e+00
AMMQLT9_Bt	0.000000e+00	-0.000000e+00	1.000000e+03	0.000000e+00
AMMQT8_2_Bt	0.000000e+00	-0.000000e+00	1.000000e+03	0.000000e+00
AMPN_Bt	0.000000e+00	-0.000000e+00	1.000000e+03	0.000000e+00
AMPTASECG_Bt	0.000000e+00	-0.000000e+00	1.000000e+03	0.000000e+00
AMPTASEPG_Bt	0.000000e+00	-0.000000e+00	1.000000e+03	0.000000e+00
AMPTASEPGe_Bt	0.000000e+00	-0.000000e+00	1.000000e+03	0.000000e+00
AMY1e_Bt	0.000000e+00	-0.000000e+00	1.000000e+03	0.000000e+00
AMYLe_Bt	0.000000e+00	-0.000000e+00	1.000000e+03	0.000000e+00
AMYe_Bt	0.000000e+00	-0.000000e+00	1.000000e+03	0.000000e+00
ANPRT_Bt	0.000000e+00	-0.000000e+00	1.000000e+03	0.000000e+00
ANS_Bt	0.000000e+00	-0.000000e+00	1.000000e+03	0.000000e+00
ANS2_Bt	0.000000e+00	-0.000000e+00	1.000000e+03	0.000000e+00
AOXSr2_Bt	1.000000e+00	-1.000000e+03	1.000000e+03	0.000000e+00
APRAUR_Bt	0.000000e+00	-0.000000e+00	1.000000e+03	0.000000e+00
ARABASE3e_Bt	0.000000e+00	-0.000000e+00	1.000000e+03	0.000000e+00
ARABINANASEe_Bt	1.000000e+00	-1.000000e+03	1.000000e+03	0.000000e+00
ARABINOGALASEe_Bt	0.000000e+00	-0.000000e+00	1.000000e+03	0.000000e+00
ARAI_Bt	1.000000e+00	-1.000000e+03	1.000000e+03	0.000000e+00
ARBt2r_Bt	1.000000e+00	-1.000000e+03	1.000000e+03	0.000000e+00
ARGARG1c_Bt	1.000000e+00	-1.000000e+03	1.000000e+03	0.000000e+00
ARGARGt_Bt	1.000000e+00	-1.000000e+03	1.000000e+03	0.000000e+00
ARGDC_Bt	0.000000e+00	-0.000000e+00	1.000000e+03	0.000000e+00
ARGN_Bt	0.000000e+00	-0.000000e+00	1.000000e+03	0.000000e+00
ARGSL_Bt	1.000000e+00	-1.000000e+03	1.000000e+03	0.000000e+00
ARGSSr_Bt	1.000000e+00	-1.000000e+03	1.000000e+03	0.000000e+00
ARGabc_Bt	0.000000e+00	-0.000000e+00	1.000000e+03	0.000000e+00
AROH_Bt	0.000000e+00	-0.000000e+00	1.000000e+03	0.000000e+00
AS3TASE_HS1_Bt	0.000000e+00	-0.000000e+00	1.000000e+03	0.000000e+00
AS3TASE_HS2_Bt	0.000000e+00	-0.000000e+00	1.000000e+03	0.000000e+00
AS6TASE_HS1_Bt	0.000000e+00	-0.000000e+00	1.000000e+03	0.000000e+00
AS6TASE_HS2_Bt	0.000000e+00	-0.000000e+00	1.000000e+03	0.000000e+00
ASADi_Bt	0.000000e+00	-0.000000e+00	1.000000e+03	0.000000e+00
ASNN_Bt	0.000000e+00	-0.000000e+00	1.000000e+03	0.000000e+00
ASNS1_Bt	0.000000e+00	-0.000000e+00	1.000000e+03	0.000000e+00
ASNS2_Bt	0.000000e+00	-0.000000e+00	1.000000e+03	0.000000e+00
ASNt2r_Bt	1.000000e+00	-1.000000e+03	1.000000e+03	0.000000e+00
ASP1DC_Bt	0.000000e+00	-0.000000e+00	1.000000e+03	0.000000e+00
ASPCT_Bt	0.000000e+00	-0.000000e+00	1.000000e+03	0.000000e+00
ASPK_Bt	1.000000e+00	-1.000000e+03	1.000000e+03	0.000000e+00
ASPO1_Bt	0.000000e+00	-0.000000e+00	1.000000e+03	0.000000e+00
ASPO5_Bt	0.000000e+00	-0.000000e+00	1.000000e+03	0.000000e+00
ASPO6_Bt	0.000000e+00	-0.000000e+00	1.000000e+03	0.000000e+00
ASPT_Bt	0.000000e+00	-0.000000e+00	1.000000e+03	0.000000e+00
ASPTA_Bt	1.000000e+00	-1.000000e+03	1.000000e+03	0.000000e+00
ASPt2r_Bt	1.000000e+00	-1.000000e+03	1.000000e+03	0.000000e+00
ATPM_Bt	0.000000e+00	1.000000e+00	1.000000e+03	0.000000e+00
ATPPRT_Bt	0.000000e+00	-0.000000e+00	1.000000e+03	0.000000e+00
ATPS4_Bt	0.000000e+00	-0.000000e+00	1.000000e+03	0.000000e+00
A_MANASEe_Bt	0.000000e+00	-0.000000e+00	1.000000e+03	0.000000e+00
BPNT_Bt	0.000000e+00	-0.000000e+00	1.000000e+03	0.000000e+00
BTNt2_Bt	1.000000e+00	-1.000000e+03	1.000000e+03	0.000000e+00
BTS4_Bt	0.000000e+00	-0.000000e+00	1.000000e+03	0.000000e+00
BZF_Bt	0.000000e+00	-0.000000e+00	1.000000e+03	0.000000e+00
BZt_Bt	1.000000e+00	-1.000000e+03	1.000000e+03	0.000000e+00
B_MANNASEe_Bt	0.000000e+00	-0.000000e+00	1.000000e+03	0.000000e+00
Biomass_BT_v2_Bt	0.000000e+00	-0.000000e+00	1.000000e+03	1.000000e+00
CA2abc_Bt	0.000000e+00	-0.000000e+00	1.000000e+03	0.000000e+00
CARNCNc_Bt	1.000000e+00	-1.000000e+03	1.000000e+03	0.000000e+00
CARPEPT1tr_Bt	1.000000e+00	-0.000000e+00	1.000000e+03	0.000000e+00
CAT_Bt	0.000000e+00	-0.000000e+00	1.000000e+03	0.000000e+00
CAt7r_Bt	1.000000e+00	-1.000000e+03	1.000000e+03	0.000000e+00
CBL1abc_Bt	0.000000e+00	-0.000000e+00	1.000000e+03	0.000000e+00
CBLAT_Bt	1.000000e+00	-1.000000e+03	1.000000e+03	0.000000e+00
CBPS_Bt	0.000000e+00	-0.000000e+00	1.000000e+03	0.000000e+00
CCP_Bt	0.000000e+00	-0.000000e+00	1.000000e+03	0.000000e+00
CDPMEK_Bt	0.000000e+00	-0.000000e+00	1.000000e+03	0.000000e+00
CEPTC_BT_Bt	0.000000e+00	-0.000000e+00	1.000000e+03	0.000000e+00
CEPTE_BT_Bt	0.000000e+00	-0.000000e+00	1.000000e+03	0.000000e+00
CERS_BT_Bt	0.000000e+00	-0.000000e+00	1.000000e+03	0.000000e+00
CGLYt3_2__Bt	0.000000e+00	-0.000000e+00	1.000000e+03	0.000000e+00
CHLPCTD_Bt	0.000000e+00	-0.000000e+00	1.000000e+03	0.000000e+00
CHOLK_Bt	0.000000e+00	-0.000000e+00	1.000000e+03	0.000000e+00
CHOLSH_Bt	0.000000e+00	-0.000000e+00	1.000000e+03	0.000000e+00
CHORM_Bt	0.000000e+00	-0.000000e+00	1.000000e+03	0.000000e+00
CHORS_Bt	0.000000e+00	-0.000000e+00	1.000000e+03	0.000000e+00
CITRAMALS_Bt	1.000000e+00	-1.000000e+03	1.000000e+03	0.000000e+00
CKDNS_Bt	0.000000e+00	-0.000000e+00	1.000000e+03	0.000000e+00
CLPNS140_Bt	1.000000e+00	-1.000000e+03	1.000000e+03	0.000000e+00
CLPNS160_Bt	1.000000e+00	-1.000000e+03	1.000000e+03	0.000000e+00
CLPNS180_Bt	1.000000e+00	-1.000000e+03	1.000000e+03	0.000000e+00
CLPNSAI15_Bt	1.000000e+00	-1.000000e+03	1.000000e+03	0.000000e+00
CLPNSAI17_Bt	1.000000e+00	-1.000000e+03	1.000000e+03	0.000000e+00
CLPNSI14_Bt	1.000000e+00	-1.000000e+03	1.000000e+03	0.000000e+00
CLPNSI15_Bt	1.000000e+00	-1.000000e+03	1.000000e+03	0.000000e+00
CLPNSI16_Bt	1.000000e+00	-1.000000e+03	1.000000e+03	0.000000e+00
CLPNSI17_Bt	1.000000e+00	-1.000000e+03	1.000000e+03	0.000000e+00
CO2t_Bt	1.000000e+00	-1.000000e+03	1.000000e+03	0.000000e+00
COBALTt5_Bt	1.000000e+00	-1.000000e+03	1.000000e+03	0.000000e+00
CPSS_BT_Bt	0.000000e+00	-0.000000e+00	1.000000e+03	0.000000e+00
CPS_BT_ABC_Bt	0.000000e+00	-0.000000e+00	1.000000e+03	0.000000e+00
CS_Bt	0.000000e+00	-0.000000e+00	1.000000e+03	0.000000e+00
CS4TASE_Bt	0.000000e+00	-0.000000e+00	1.000000e+03	0.000000e+00
CS4TASE2_Bt	0.000000e+00	-0.000000e+00	1.000000e+03	0.000000e+00
CS6TASE_Bt	0.000000e+00	-0.000000e+00	1.000000e+03	0.000000e+00
CSABCASE_A_e_Bt	0.000000e+00	-0.000000e+00	1.000000e+03	0.000000e+00
CSABCASE_B_e_Bt	0.000000e+00	-0.000000e+00	1.000000e+03	0.000000e+00
CSABCASE_C_e_Bt	0.000000e+00	-0.000000e+00	1.000000e+03	0.000000e+00
CSPMDDC_Bt	0.000000e+00	-0.000000e+00	1.000000e+03	0.000000e+00
CSPMDDH_Bt	1.000000e+00	-1.000000e+03	1.000000e+03	0.000000e+00
CTPS1_Bt	0.000000e+00	-0.000000e+00	1.000000e+03	0.000000e+00
CTPS2_Bt	0.000000e+00	-0.000000e+00	1.000000e+03	0.000000e+00
CYSDS_Bt	0.000000e+00	-0.000000e+00	1.000000e+03	0.000000e+00
CYSS_Bt	0.000000e+00	-0.000000e+00	1.000000e+03	0.000000e+00
CYSS3r_Bt	1.000000e+00	-1.000000e+03	1.000000e+03	0.000000e+00
CYSTL_Bt	0.000000e+00	-0.000000e+00	1.000000e+03	0.000000e+00
CYSt2r_Bt	1.000000e+00	-1.000000e+03	1.000000e+03	0.000000e+00
CYTBD_Bt	0.000000e+00	-0.000000e+00	1.000000e+03	0.000000e+00
CYTBD2_Bt	0.000000e+00	-0.000000e+00	1.000000e+03	0.000000e+00
CYTD_Bt	0.000000e+00	-0.000000e+00	1.000000e+03	0.000000e+00
CYTDK1_Bt	0.000000e+00	-0.000000e+00	1.000000e+03	0.000000e+00
CYTDK2_Bt	0.000000e+00	-0.000000e+00	1.000000e+03	0.000000e+00
CYTDK3_Bt	0.000000e+00	-0.000000e+00	1.000000e+03	0.000000e+00
CYTDK4_Bt	0.000000e+00	-0.000000e+00	1.000000e+03	0.000000e+00
CYTDt2r_Bt	1.000000e+00	-1.000000e+03	1.000000e+03	0.000000e+00
CYTK1_Bt	1.000000e+00	-1.000000e+03	1.000000e+03	0.000000e+00
CYTK2_Bt	1.000000e+00	-1.000000e+03	1.000000e+03	0.000000e+00
Cuabc_Bt	0.000000e+00	-0.000000e+00	1.000000e+03	0.000000e+00
Cut1_Bt	0.000000e+00	-0.000000e+00	1.000000e+03	0.000000e+00
DADK_Bt	1.000000e+00	-1.000000e+03	1.000000e+03	0.000000e+00
DADNt2r_Bt	1.000000e+00	-1.000000e+03	1.000000e+03	0.000000e+00
DAGK160_Bt	0.000000e+00	-0.000000e+00	1.000000e+03	0.000000e+00
DALAt2r_Bt	1.000000e+00	-0.000000e+00	1.000000e+03	0.000000e+00
DAPDC_Bt	0.000000e+00	-0.000000e+00	1.000000e+03	0.000000e+00
DAPE_Bt	1.000000e+00	-1.000000e+03	1.000000e+03	0.000000e+00
DAPMDH_Bt	1.000000e+00	-1.000000e+03	1.000000e+03	0.000000e+00
DASYN120_Bt	0.000000e+00	-0.000000e+00	1.000000e+03	0.000000e+00
DASYN140_Bt	0.000000e+00	-0.000000e+00	1.000000e+03	0.000000e+00
DASYN160_Bt	0.000000e+00	-0.000000e+00	1.000000e+03	0.000000e+00
DASYN180_Bt	0.000000e+00	-0.000000e+00	1.000000e+03	0.000000e+00
DASYN181_Bt	0.000000e+00	-0.000000e+00	1.000000e+03	0.000000e+00
DASYNAI15_Bt	0.000000e+00	-0.000000e+00	1.000000e+03	0.000000e+00
DASYNAI17_Bt	0.000000e+00	-0.000000e+00	1.000000e+03	0.000000e+00
DASYNI14_Bt	0.000000e+00	-0.000000e+00	1.000000e+03	0.000000e+00
DASYNI15_Bt	0.000000e+00	-0.000000e+00	1.000000e+03	0.000000e+00
DASYNI16_Bt	0.000000e+00	-0.000000e+00	1.000000e+03	0.000000e+00
DASYNI17_Bt	0.000000e+00	-0.000000e+00	1.000000e+03	0.000000e+00
DB4PS_Bt	0.000000e+00	-0.000000e+00	1.000000e+03	0.000000e+00
DBTS_Bt	0.000000e+00	-0.000000e+00	1.000000e+03	0.000000e+00
DCMPDA_Bt	1.000000e+00	-1.000000e+03	1.000000e+03	0.000000e+00
DCYTD_Bt	0.000000e+00	-0.000000e+00	1.000000e+03	0.000000e+00
DCYTt2r_Bt	1.000000e+00	-1.000000e+03	1.000000e+03	0.000000e+00
DDGLKr_Bt	1.000000e+00	-1.000000e+03	1.000000e+03	0.000000e+00
DDPA_Bt	0.000000e+00	-0.000000e+00	1.000000e+03	0.000000e+00
DEXTRAN40e_Bt	0.000000e+00	-0.000000e+00	1.000000e+03	0.000000e+00
DGC3D2_Bt	1.000000e+00	-1.000000e+03	1.000000e+03	0.000000e+00
DGK1_Bt	1.000000e+00	-1.000000e+03	1.000000e+03	0.000000e+00
DGSNt2_Bt	0.000000e+00	-0.000000e+00	1.000000e+03	0.000000e+00
DHAD1_Bt	0.000000e+00	-0.000000e+00	1.000000e+03	0.000000e+00
DHAD2_Bt	0.000000e+00	-0.000000e+00	1.000000e+03	0.000000e+00
DHDPRy_Bt	0.000000e+00	-0.000000e+00	1.000000e+03	0.000000e+00
DHDPS_Bt	0.000000e+00	-0.000000e+00	1.000000e+03	0.000000e+00
DHFR_Bt	1.000000e+00	-1.000000e+03	1.000000e+03	0.000000e+00
DHFS_Bt	0.000000e+00	-0.000000e+00	1.000000e+03	0.000000e+00
DHNAOT10_Bt	0.000000e+00	-0.000000e+00	1.000000e+03	0.000000e+00
DHNAOT11_Bt	0.000000e+00	-0.000000e+00	1.000000e+03	0.000000e+00
DHNAOT4_Bt	0.000000e+00	-0.000000e+00	1.000000e+03	0.000000e+00
DHNAOT7_Bt	0.000000e+00	-0.000000e+00	1.000000e+03	0.000000e+00
DHNAOT9_Bt	0.000000e+00	-0.000000e+00	1.000000e+03	0.000000e+00
DHNPA_Bt	0.000000e+00	-0.000000e+00	1.000000e+03	0.000000e+00
DHORDfum_Bt	0.000000e+00	-0.000000e+00	1.000000e+03	0.000000e+00
DHORDi_Bt	0.000000e+00	-0.000000e+00	1.000000e+03	0.000000e+00
DHORTS_Bt	1.000000e+00	-1.000000e+03	1.000000e+03	0.000000e+00
DHPPDA_Bt	0.000000e+00	-0.000000e+00	1.000000e+03	0.000000e+00
DHPS_Bt	0.000000e+00	-0.000000e+00	1.000000e+03	0.000000e+00
DHQS_Bt	0.000000e+00	-0.000000e+00	1.000000e+03	0.000000e+00
DHQTi_Bt	0.000000e+00	-0.000000e+00	1.000000e+03	0.000000e+00
DINSt2_Bt	0.000000e+00	-0.000000e+00	1.000000e+03	0.000000e+00
DMATT_Bt	0.000000e+00	-0.000000e+00	1.000000e+03	0.000000e+00
DMPPS_Bt	0.000000e+00	-0.000000e+00	1.000000e+03	0.000000e+00
DMPPS2_Bt	0.000000e+00	-0.000000e+00	1.000000e+03	0.000000e+00
DM_4HBA_Bt	0.000000e+00	-0.000000e+00	1.000000e+03	0.000000e+00
DM_5DRIB_Bt	0.000000e+00	-0.000000e+00	1.000000e+03	0.000000e+00
DM_AMOB_Bt	0.000000e+00	-0.000000e+00	1.000000e+03	0.000000e+00
DPCOAK_Bt	0.000000e+00	-0.000000e+00	1.000000e+03	0.000000e+00
DPR_Bt	0.000000e+00	-0.000000e+00	1.000000e+03	0.000000e+00
DT5HSUt2r_Bt	1.000000e+00	-1.000000e+03	1.000000e+03	0.000000e+00
DTMPK_Bt	1.000000e+00	-1.000000e+03	1.000000e+03	0.000000e+00
DURIK1_Bt	0.000000e+00	-0.000000e+00	1.000000e+03	0.000000e+00
DURIPP_Bt	1.000000e+00	-1.000000e+03	1.000000e+03	0.000000e+00
DURIt2_Bt	0.000000e+00	-0.000000e+00	1.000000e+03	0.000000e+00
DUTPDP_Bt	0.000000e+00	-0.000000e+00	1.000000e+03	0.000000e+00
DXPRIi_Bt	0.000000e+00	-0.000000e+00	1.000000e+03	0.000000e+00
DXPS_Bt	0.000000e+00	-0.000000e+00	1.000000e+03	0.000000e+00
D_LACt2_Bt	1.000000e+00	-1.000000e+03	1.000000e+03	0.000000e+00
E4PD_Bt	1.000000e+00	-1.000000e+03	1.000000e+03	0.000000e+00
EACPR1_Bt	0.000000e+00	-0.000000e+00	1.000000e+03	0.000000e+00
EACPR2_Bt	0.000000e+00	-0.000000e+00	1.000000e+03	0.000000e+00
EAR100x_Bt	0.000000e+00	-0.000000e+00	1.000000e+03	0.000000e+00
EAR10M11x_Bt	0.000000e+00	-0.000000e+00	1.000000e+03	0.000000e+00
EAR10M12x_Bt	0.000000e+00	-0.000000e+00	1.000000e+03	0.000000e+00
EAR11M12x_Bt	0.000000e+00	-0.000000e+00	1.000000e+03	0.000000e+00
EAR120x_Bt	0.000000e+00	-0.000000e+00	1.000000e+03	0.000000e+00
EAR121x_Bt	0.000000e+00	-0.000000e+00	1.000000e+03	0.000000e+00
EAR12M13x_Bt	0.000000e+00	-0.000000e+00	1.000000e+03	0.000000e+00
EAR12M14x_Bt	0.000000e+00	-0.000000e+00	1.000000e+03	0.000000e+00
EAR13M14x_Bt	0.000000e+00	-0.000000e+00	1.000000e+03	0.000000e+00
EAR140x_Bt	0.000000e+00	-0.000000e+00	1.000000e+03	0.000000e+00
EAR141x_Bt	0.000000e+00	-0.000000e+00	1.000000e+03	0.000000e+00
EAR14M15x_Bt	0.000000e+00	-0.000000e+00	1.000000e+03	0.000000e+00
EAR14M16x_Bt	0.000000e+00	-0.000000e+00	1.000000e+03	0.000000e+00
EAR15M16x_Bt	0.000000e+00	-0.000000e+00	1.000000e+03	0.000000e+00
EAR160x_Bt	0.000000e+00	-0.000000e+00	1.000000e+03	0.000000e+00
EAR161x_Bt	0.000000e+00	-0.000000e+00	1.000000e+03	0.000000e+00
EAR180x_Bt	0.000000e+00	-0.000000e+00	1.000000e+03	0.000000e+00
EAR181x_Bt	0.000000e+00	-0.000000e+00	1.000000e+03	0.000000e+00
EAR40x_Bt	0.000000e+00	-0.000000e+00	1.000000e+03	0.000000e+00
EAR4M5x_Bt	0.000000e+00	-0.000000e+00	1.000000e+03	0.000000e+00
EAR4M6x_Bt	0.000000e+00	-0.000000e+00	1.000000e+03	0.000000e+00
EAR5M6x_Bt	0.000000e+00	-0.000000e+00	1.000000e+03	0.000000e+00
EAR60x_Bt	0.000000e+00	-0.000000e+00	1.000000e+03	0.000000e+00
EAR6M7x_Bt	0.000000e+00	-0.000000e+00	1.000000e+03	0.000000e+00
EAR6M8x_Bt	0.000000e+00	-0.000000e+00	1.000000e+03	0.000000e+00
EAR7M8x_Bt	0.000000e+00	-0.000000e+00	1.000000e+03	0.000000e+00
EAR80x_Bt	0.000000e+00	-0.000000e+00	1.000000e+03	0.000000e+00
EAR8M10x_Bt	0.000000e+00	-0.000000e+00	1.000000e+03	0.000000e+00
EAR8M9x_Bt	0.000000e+00	-0.000000e+00	1.000000e+03	0.000000e+00
EAR9M10x_Bt	0.000000e+00	-0.000000e+00	1.000000e+03	0.000000e+00
EDA_R_Bt	1.000000e+00	-1.000000e+03	1.000000e+03	0.000000e+00
EDTXS1_BT_Bt	0.000000e+00	-0.000000e+00	1.000000e+03	0.000000e+00
ENO_Bt	1.000000e+00	-1.000000e+03	1.000000e+03	0.000000e+00
ETOHt_Bt	1.000000e+00	-1.000000e+03	1.000000e+03	0.000000e+00
F1PGT_Bt	1.000000e+00	-1.000000e+03	1.000000e+03	0.000000e+00
FACOAL140_Bt	1.000000e+00	-1.000000e+03	1.000000e+03	0.000000e+00
FACOAL160_Bt	1.000000e+00	-1.000000e+03	1.000000e+03	0.000000e+00
FACOAL180_Bt	1.000000e+00	-1.000000e+03	1.000000e+03	0.000000e+00
FACOALAI15_Bt	1.000000e+00	-1.000000e+03	1.000000e+03	0.000000e+00
FACOALAI17_Bt	1.000000e+00	-1.000000e+03	1.000000e+03	0.000000e+00
FACOALI14_Bt	1.000000e+00	-1.000000e+03	1.000000e+03	0.000000e+00
FACOALI15_Bt	1.000000e+00	-1.000000e+03	1.000000e+03	0.000000e+00
FACOALI16_Bt	1.000000e+00	-1.000000e+03	1.000000e+03	0.000000e+00
FACOALI17_Bt	1.000000e+00	-1.000000e+03	1.000000e+03	0.000000e+00
FBA_Bt	1.000000e+00	-1.000000e+03	1.000000e+03	0.000000e+00
FBA3_Bt	1.000000e+00	-1.000000e+03	1.000000e+03	0.000000e+00
FBP_Bt	0.000000e+00	-0.000000e+00	1.000000e+03	0.000000e+00
FCI_Bt	1.000000e+00	-1.000000e+03	1.000000e+03	0.000000e+00
FCLK_Bt	0.000000e+00	-0.000000e+00	1.000000e+03	0.000000e+00
FCLPA_Bt	1.000000e+00	-1.000000e+03	1.000000e+03	0.000000e+00
FDNADOX_Bt	1.000000e+00	-1.000000e+03	1.000000e+03	0.000000e+00
FE2abc_Bt	0.000000e+00	-0.000000e+00	1.000000e+03	0.000000e+00
FE3DCITabc_Bt	0.000000e+00	-0.000000e+00	1.000000e+03	0.000000e+00
FE3abc_Bt	0.000000e+00	-0.000000e+00	1.000000e+03	0.000000e+00
FEDCabc_Bt	0.000000e+00	-0.000000e+00	1.000000e+03	0.000000e+00
FERO_Bt	0.000000e+00	-0.000000e+00	1.000000e+03	0.000000e+00
FK_Bt	0.000000e+00	-0.000000e+00	1.000000e+03	0.000000e+00
FMNAT_Bt	0.000000e+00	-0.000000e+00	1.000000e+03	0.000000e+00
FOLD3_Bt	0.000000e+00	-0.000000e+00	1.000000e+03	0.000000e+00
FOLR_Bt	1.000000e+00	-1.000000e+03	1.000000e+03	0.000000e+00
FOLt_Bt	1.000000e+00	-1.000000e+03	1.000000e+03	0.000000e+00
FOMETR_Bt	1.000000e+00	-1.000000e+03	1.000000e+03	0.000000e+00
FORt_Bt	1.000000e+00	-0.000000e+00	1.000000e+03	0.000000e+00
FRD10_Bt	0.000000e+00	-0.000000e+00	1.000000e+03	0.000000e+00
FRD11_Bt	0.000000e+00	-0.000000e+00	1.000000e+03	0.000000e+00
FRD2_Bt	0.000000e+00	-0.000000e+00	1.000000e+03	0.000000e+00
FRD3_Bt	0.000000e+00	-0.000000e+00	1.000000e+03	0.000000e+00
FRD8_Bt	0.000000e+00	-0.000000e+00	1.000000e+03	0.000000e+00
FRD9_Bt	0.000000e+00	-0.000000e+00	1.000000e+03	0.000000e+00
FRTT_Bt	0.000000e+00	-0.000000e+00	1.000000e+03	0.000000e+00
FRUASE3_Bt	0.000000e+00	-0.000000e+00	1.000000e+03	0.000000e+00
FRUt2r_Bt	1.000000e+00	-1.000000e+03	1.000000e+03	0.000000e+00
FTCD_r_Bt	1.000000e+00	-1.000000e+03	1.000000e+03	0.000000e+00
FTHFCL_Bt	0.000000e+00	-0.000000e+00	1.000000e+03	0.000000e+00
FTHFD_Bt	0.000000e+00	-0.000000e+00	1.000000e+03	0.000000e+00
FTHFLi_Bt	0.000000e+00	-0.000000e+00	1.000000e+03	0.000000e+00
FUCASEe_Bt	0.000000e+00	-0.000000e+00	1.000000e+03	0.000000e+00
FUCNEULACNHX_DEGe_Bt	0.000000e+00	-0.000000e+00	1.000000e+03	0.000000e+00
FUCt_Bt	1.000000e+00	-1.000000e+03	1.000000e+03	0.000000e+00
FUM_Bt	1.000000e+00	-1.000000e+03	1.000000e+03	0.000000e+00
FUMt2r_Bt	1.000000e+00	-1.000000e+03	1.000000e+03	0.000000e+00
G1PACT_Bt	0.000000e+00	-0.000000e+00	1.000000e+03	0.000000e+00
G1PTT_Bt	0.000000e+00	-0.000000e+00	1.000000e+03	0.000000e+00
G3PAT120_Bt	0.000000e+00	-0.000000e+00	1.000000e+03	0.000000e+00
G3PAT140_Bt	0.000000e+00	-0.000000e+00	1.000000e+03	0.000000e+00
G3PAT160_Bt	0.000000e+00	-0.000000e+00	1.000000e+03	0.000000e+00
G3PAT180_Bt	0.000000e+00	-0.000000e+00	1.000000e+03	0.000000e+00
G3PAT181_Bt	0.000000e+00	-0.000000e+00	1.000000e+03	0.000000e+00
G3PATAI15_Bt	0.000000e+00	-0.000000e+00	1.000000e+03	0.000000e+00
G3PATAI17_Bt	0.000000e+00	-0.000000e+00	1.000000e+03	0.000000e+00
G3PATI14_Bt	0.000000e+00	-0.000000e+00	1.000000e+03	0.000000e+00
G3PATI15_Bt	0.000000e+00	-0.000000e+00	1.000000e+03	0.000000e+00
G3PATI16_Bt	0.000000e+00	-0.000000e+00	1.000000e+03	0.000000e+00
G3PATI17_Bt	0.000000e+00	-0.000000e+00	1.000000e+03	0.000000e+00
G3PD1_Bt	1.000000e+00	-1.000000e+03	1.000000e+03	0.000000e+00
G5SADs_Bt	1.000000e+00	-1.000000e+03	1.000000e+03	0.000000e+00
G5SD_Bt	0.000000e+00	-0.000000e+00	1.000000e+03	0.000000e+00
G6PBDH_Bt	1.000000e+00	-1.000000e+03	1.000000e+03	0.000000e+00
G6PDA_Bt	0.000000e+00	-0.000000e+00	1.000000e+03	0.000000e+00
G6PDH2r_Bt	1.000000e+00	-1.000000e+03	1.000000e+03	0.000000e+00
G6PI_Bt	1.000000e+00	-1.000000e+03	1.000000e+03	0.000000e+00
G6PI3_Bt	1.000000e+00	-1.000000e+03	1.000000e+03	0.000000e+00
GACPCD_Bt	0.000000e+00	-0.000000e+00	1.000000e+03	0.000000e+00
GALAM6PDA_Bt	0.000000e+00	-0.000000e+00	1.000000e+03	0.000000e+00
GALAMt2r_Bt	1.000000e+00	-1.000000e+03	1.000000e+03	0.000000e+00
GALASE1e_Bt	0.000000e+00	-0.000000e+00	1.000000e+03	0.000000e+00
GALASE_HSe_Bt	0.000000e+00	-0.000000e+00	1.000000e+03	0.000000e+00
GALASE_OGLYCAN1e_Bt	0.000000e+00	-0.000000e+00	1.000000e+03	0.000000e+00
GALASE_OGLYCAN2e_Bt	0.000000e+00	-0.000000e+00	1.000000e+03	0.000000e+00
GALASE_OGLYCAN3e_Bt	0.000000e+00	-0.000000e+00	1.000000e+03	0.000000e+00
GALK_Bt	0.000000e+00	-0.000000e+00	1.000000e+03	0.000000e+00
GALM1r_Bt	1.000000e+00	-1.000000e+03	1.000000e+03	0.000000e+00
GALNACASE_OGLYCAN1e_Bt	0.000000e+00	-0.000000e+00	1.000000e+03	0.000000e+00
GALNACASE_OGLYCAN2e_Bt	0.000000e+00	-0.000000e+00	1.000000e+03	0.000000e+00
GALNACASE_OGLYCAN3e_Bt	0.000000e+00	-0.000000e+00	1.000000e+03	0.000000e+00
GALS3_Bt	0.000000e+00	-0.000000e+00	1.000000e+03	0.000000e+00
GALURt2r_Bt	1.000000e+00	-1.000000e+03	1.000000e+03	0.000000e+00
GALUi_Bt	0.000000e+00	-0.000000e+00	1.000000e+03	0.000000e+00
GALt2_2_Bt	1.000000e+00	-1.000000e+03	1.000000e+03	0.000000e+00
GAM2STASE_HS1_Bt	0.000000e+00	-0.000000e+00	1.000000e+03	0.000000e+00
GAM2STASE_HS2_Bt	0.000000e+00	-0.000000e+00	1.000000e+03	0.000000e+00
GAM2STASE_HS3_Bt	0.000000e+00	-0.000000e+00	1.000000e+03	0.000000e+00
GAMt2r_Bt	1.000000e+00	-1.000000e+03	1.000000e+03	0.000000e+00
GAPD_Bt	1.000000e+00	-1.000000e+03	1.000000e+03	0.000000e+00
GARFTi_Bt	0.000000e+00	-0.000000e+00	1.000000e+03	0.000000e+00
GART_Bt	0.000000e+00	-0.000000e+00	1.000000e+03	0.000000e+00
GCCa_Bt	0.000000e+00	-0.000000e+00	1.000000e+03	0.000000e+00
GCCb_Bt	0.000000e+00	-0.000000e+00	1.000000e+03	0.000000e+00
GCCc_Bt	0.000000e+00	-0.000000e+00	1.000000e+03	0.000000e+00
GCHOLAH_Bt	0.000000e+00	-0.000000e+00	1.000000e+03	0.000000e+00
GCHOLAt2_Bt	0.000000e+00	-0.000000e+00	1.000000e+03	0.000000e+00
GF6PTAr_Bt	1.000000e+00	-1.000000e+03	1.000000e+03	0.000000e+00
GFUCS_Bt	0.000000e+00	-0.000000e+00	1.000000e+03	0.000000e+00
GGTT_Bt	0.000000e+00	-0.000000e+00	1.000000e+03	0.000000e+00
GHMT2r_Bt	1.000000e+00	-1.000000e+03	1.000000e+03	0.000000e+00
GK1_Bt	1.000000e+00	-1.000000e+03	1.000000e+03	0.000000e+00
GK2_Bt	1.000000e+00	-1.000000e+03	1.000000e+03	0.000000e+00
GLCAASE8e_Bt	0.000000e+00	-0.000000e+00	1.000000e+03	0.000000e+00
GLCAASE9e_Bt	0.000000e+00	-0.000000e+00	1.000000e+03	0.000000e+00
GLCAASE_HSe_Bt	0.000000e+00	-0.000000e+00	1.000000e+03	0.000000e+00
GLCAASEe_Bt	0.000000e+00	-0.000000e+00	1.000000e+03	0.000000e+00
GLCNACASE_HS1_Bt	0.000000e+00	-0.000000e+00	1.000000e+03	0.000000e+00
GLCNACASE_HS2_Bt	0.000000e+00	-0.000000e+00	1.000000e+03	0.000000e+00
GLCNACASE_HS3_Bt	0.000000e+00	-0.000000e+00	1.000000e+03	0.000000e+00
GLCNACASE_OGLYCAN1e_Bt	0.000000e+00	-0.000000e+00	1.000000e+03	0.000000e+00
GLCNACASE_OGLYCAN2e_Bt	0.000000e+00	-0.000000e+00	1.000000e+03	0.000000e+00
GLCNACASE_OGLYCAN3e_Bt	0.000000e+00	-0.000000e+00	1.000000e+03	0.000000e+00
GLCNACASE_OGLYCAN4e_Bt	0.000000e+00	-0.000000e+00	1.000000e+03	0.000000e+00
GLCNACASE_OGLYCAN5e_Bt	0.000000e+00	-0.000000e+00	1.000000e+03	0.000000e+00
GLCNACASE_OGLYCAN6e_Bt	0.000000e+00	-0.000000e+00	1.000000e+03	0.000000e+00
GLCP_Bt	0.000000e+00	-0.000000e+00	1.000000e+03	0.000000e+00
GLCS2_Bt	0.000000e+00	-0.000000e+00	1.000000e+03	0.000000e+00
GLCURt2r_Bt	1.000000e+00	-1.000000e+03	1.000000e+03	0.000000e+00
GLCt2r_Bt	1.000000e+00	-1.000000e+03	1.000000e+03	0.000000e+00
GLCt4_Bt	1.000000e+00	-1.000000e+03	1.000000e+03	0.000000e+00
GLNS_Bt	0.000000e+00	-0.000000e+00	1.000000e+03	0.000000e+00
GLNt2r_Bt	1.000000e+00	-1.000000e+03	1.000000e+03	0.000000e+00
GLU5K_Bt	0.000000e+00	-0.000000e+00	1.000000e+03	0.000000e+00
GLUABUTt7_Bt	1.000000e+00	-1.000000e+03	-0.000000e+00	0.000000e+00
GLUDC_Bt	0.000000e+00	-0.000000e+00	1.000000e+03	0.000000e+00
GLUDxi_Bt	0.000000e+00	-0.000000e+00	1.000000e+03	0.000000e+00
GLUDy_Bt	1.000000e+00	-1.000000e+03	1.000000e+03	0.000000e+00
GLUFORT_Bt	1.000000e+00	-1.000000e+03	1.000000e+03	0.000000e+00
GLUN_Bt	0.000000e+00	-0.000000e+00	1.000000e+03	0.000000e+00
GLUPRT_Bt	0.000000e+00	-0.000000e+00	1.000000e+03	0.000000e+00
GLUR_Bt	1.000000e+00	-1.000000e+03	1.000000e+03	0.000000e+00
GLUSy_Bt	0.000000e+00	-0.000000e+00	1.000000e+03	0.000000e+00
GLYASN1c_Bt	1.000000e+00	-1.000000e+03	1.000000e+03	0.000000e+00
GLYASNt_Bt	0.000000e+00	-0.000000e+00	1.000000e+03	0.000000e+00
GLYASP1c_Bt	1.000000e+00	-1.000000e+03	1.000000e+03	0.000000e+00
GLYASPt_Bt	0.000000e+00	-0.000000e+00	1.000000e+03	0.000000e+00
GLYAT_Bt	1.000000e+00	-1.000000e+03	1.000000e+03	0.000000e+00
GLYCK_Bt	0.000000e+00	-0.000000e+00	1.000000e+03	0.000000e+00
GLYCOe_Bt	0.000000e+00	-0.000000e+00	1.000000e+03	0.000000e+00
GLYD_Bt	1.000000e+00	-1.000000e+03	1.000000e+03	0.000000e+00
GLYGLN1c_Bt	1.000000e+00	-1.000000e+03	1.000000e+03	0.000000e+00
GLYGLNt_Bt	0.000000e+00	-0.000000e+00	1.000000e+03	0.000000e+00
GLYGLU1c_Bt	1.000000e+00	-1.000000e+03	1.000000e+03	0.000000e+00
GLYGLUt_Bt	0.000000e+00	-0.000000e+00	1.000000e+03	0.000000e+00
GLYGLYHyi_Bt	0.000000e+00	-0.000000e+00	1.000000e+03	0.000000e+00
GLYGLYt_Bt	1.000000e+00	-1.000000e+03	1.000000e+03	0.000000e+00
GLYKr_Bt	1.000000e+00	-1.000000e+03	1.000000e+03	0.000000e+00
GLYLEUHYDROc_Bt	1.000000e+00	-1.000000e+03	1.000000e+03	0.000000e+00
GLYLEUHYDROe_Bt	0.000000e+00	-0.000000e+00	1.000000e+03	0.000000e+00
GLYLEUPEPT1t_Bt	0.000000e+00	-0.000000e+00	1.000000e+03	0.000000e+00
GLYMET1c_Bt	1.000000e+00	-1.000000e+03	1.000000e+03	0.000000e+00
GLYMETt_Bt	0.000000e+00	-0.000000e+00	1.000000e+03	0.000000e+00
GLYPHEHYi_Bt	0.000000e+00	-0.000000e+00	1.000000e+03	0.000000e+00
GLYPHEt_Bt	1.000000e+00	-1.000000e+03	1.000000e+03	0.000000e+00
GLYPROPRO1c_Bt	1.000000e+00	-1.000000e+03	1.000000e+03	0.000000e+00
GLYPROPRO1e_Bt	0.000000e+00	-0.000000e+00	1.000000e+03	0.000000e+00
GLYPROt_Bt	0.000000e+00	-0.000000e+00	1.000000e+03	0.000000e+00
GLYTYR1c_Bt	1.000000e+00	-1.000000e+03	1.000000e+03	0.000000e+00
GLYTYRt_Bt	0.000000e+00	-0.000000e+00	1.000000e+03	0.000000e+00
GLYt2r_Bt	1.000000e+00	-1.000000e+03	1.000000e+03	0.000000e+00
GMAND_Bt	0.000000e+00	-0.000000e+00	1.000000e+03	0.000000e+00
GMHEPAT_Bt	0.000000e+00	-0.000000e+00	1.000000e+03	0.000000e+00
GMHEPK_Bt	0.000000e+00	-0.000000e+00	1.000000e+03	0.000000e+00
GMHEPPA_Bt	0.000000e+00	-0.000000e+00	1.000000e+03	0.000000e+00
GMPS2_Bt	0.000000e+00	-0.000000e+00	1.000000e+03	0.000000e+00
GND_Bt	0.000000e+00	-0.000000e+00	1.000000e+03	0.000000e+00
GNNUC_Bt	0.000000e+00	-0.000000e+00	1.000000e+03	0.000000e+00
GRTT_Bt	0.000000e+00	-0.000000e+00	1.000000e+03	0.000000e+00
GSNt2r_Bt	1.000000e+00	-1.000000e+03	1.000000e+03	0.000000e+00
GTPCI_Bt	0.000000e+00	-0.000000e+00	1.000000e+03	0.000000e+00
GTPCII_Bt	0.000000e+00	-0.000000e+00	1.000000e+03	0.000000e+00
GTPDPDP_Bt	0.000000e+00	-0.000000e+00	1.000000e+03	0.000000e+00
GTPDPK_Bt	0.000000e+00	-0.000000e+00	1.000000e+03	0.000000e+00
GUAPRT_Bt	0.000000e+00	-0.000000e+00	1.000000e+03	0.000000e+00
GUI1_Bt	1.000000e+00	-1.000000e+03	1.000000e+03	0.000000e+00
GUI2_Bt	1.000000e+00	-1.000000e+03	1.000000e+03	0.000000e+00
H2Ot_Bt	1.000000e+00	-1.000000e+03	1.000000e+03	0.000000e+00
H2St_Bt	1.000000e+00	-1.000000e+03	1.000000e+03	0.000000e+00
H2td_Bt	1.000000e+00	-1.000000e+03	1.000000e+03	0.000000e+00
HCO3E_Bt	1.000000e+00	-1.000000e+03	1.000000e+03	0.000000e+00
HCYSMT_Bt	0.000000e+00	-0.000000e+00	1.000000e+03	0.000000e+00
HEMEti_Bt	0.000000e+00	-0.000000e+00	1.000000e+03	0.000000e+00
HEPARL1_e_Bt	0.000000e+00	-0.000000e+00	1.000000e+03	0.000000e+00
HETT_Bt	0.000000e+00	-0.000000e+00	1.000000e+03	0.000000e+00
HEX1_Bt	0.000000e+00	-0.000000e+00	1.000000e+03	0.000000e+00
HEX10_Bt	0.000000e+00	-0.000000e+00	1.000000e+03	0.000000e+00
HEX11_Bt	0.000000e+00	-0.000000e+00	1.000000e+03	0.000000e+00
HEX4_Bt	0.000000e+00	-0.000000e+00	1.000000e+03	0.000000e+00
HEX7_Bt	0.000000e+00	-0.000000e+00	1.000000e+03	0.000000e+00
HEXTT_Bt	0.000000e+00	-0.000000e+00	1.000000e+03	0.000000e+00
HEXb_Bt	0.000000e+00	-0.000000e+00	1.000000e+03	0.000000e+00
HISD_Bt	0.000000e+00	-0.000000e+00	1.000000e+03	0.000000e+00
HISTD_Bt	0.000000e+00	-0.000000e+00	1.000000e+03	0.000000e+00
HISTP_Bt	0.000000e+00	-0.000000e+00	1.000000e+03	0.000000e+00
HISt2r_Bt	1.000000e+00	-1.000000e+03	1.000000e+03	0.000000e+00
HMPK1_Bt	0.000000e+00	-0.000000e+00	1.000000e+03	0.000000e+00
HOMOGALASEe_Bt	0.000000e+00	-0.000000e+00	1.000000e+03	0.000000e+00
HPPK_Bt	0.000000e+00	-0.000000e+00	1.000000e+03	0.000000e+00
HSDxi2_Bt	0.000000e+00	-0.000000e+00	1.000000e+03	0.000000e+00
HSDyi2_Bt	0.000000e+00	-0.000000e+00	1.000000e+03	0.000000e+00
HSK_Bt	0.000000e+00	-0.000000e+00	1.000000e+03	0.000000e+00
HSST_Bt	0.000000e+00	-0.000000e+00	1.000000e+03	0.000000e+00
HSTPTr_Bt	1.000000e+00	-1.000000e+03	1.000000e+03	0.000000e+00
HXPRT_Bt	0.000000e+00	-0.000000e+00	1.000000e+03	0.000000e+00
HYD1_Bt	0.000000e+00	-0.000000e+00	1.000000e+03	0.000000e+00
HYD4_Bt	1.000000e+00	-1.000000e+03	1.000000e+03	0.000000e+00
HYPSUCORNS_Bt	0.000000e+00	-0.000000e+00	1.000000e+03	0.000000e+00
IBCOATA_Bt	1.000000e+00	-1.000000e+03	1.000000e+03	0.000000e+00
ICDHyr_Bt	1.000000e+00	-1.000000e+03	1.000000e+03	0.000000e+00
ICHORS_Bt	1.000000e+00	-1.000000e+03	1.000000e+03	0.000000e+00
IDOURASE_Bt	0.000000e+00	-0.000000e+00	1.000000e+03	0.000000e+00
IDOURASE_HS1_Bt	0.000000e+00	-0.000000e+00	1.000000e+03	0.000000e+00
IDOURASE_HS2_Bt	0.000000e+00	-0.000000e+00	1.000000e+03	0.000000e+00
IDOURASE_HS3_Bt	0.000000e+00	-0.000000e+00	1.000000e+03	0.000000e+00
IG3PS_Bt	0.000000e+00	-0.000000e+00	1.000000e+03	0.000000e+00
IGPDH_Bt	0.000000e+00	-0.000000e+00	1.000000e+03	0.000000e+00
IGPS_Bt	0.000000e+00	-0.000000e+00	1.000000e+03	0.000000e+00
IHDCOATA_Bt	1.000000e+00	-1.000000e+03	1.000000e+03	0.000000e+00
IHPDCOATA_Bt	1.000000e+00	-1.000000e+03	1.000000e+03	0.000000e+00
ILDH_Bt	1.000000e+00	-1.000000e+03	1.000000e+03	0.000000e+00
ILETA_Bt	1.000000e+00	-1.000000e+03	1.000000e+03	0.000000e+00
ILEt2r_Bt	1.000000e+00	-1.000000e+03	1.000000e+03	0.000000e+00
IMPC_Bt	1.000000e+00	-1.000000e+03	1.000000e+03	0.000000e+00
IMPD_Bt	0.000000e+00	-0.000000e+00	1.000000e+03	0.000000e+00
IND3ACt_Bt	0.000000e+00	-0.000000e+00	1.000000e+03	0.000000e+00
INDLACt_Bt	0.000000e+00	-0.000000e+00	1.000000e+03	0.000000e+00
INSH_Bt	0.000000e+00	-0.000000e+00	1.000000e+03	0.000000e+00
INSt2_Bt	1.000000e+00	-1.000000e+03	1.000000e+03	0.000000e+00
INULINASEe_Bt	0.000000e+00	-0.000000e+00	1.000000e+03	0.000000e+00
IOR_Bt	1.000000e+00	-1.000000e+03	1.000000e+03	0.000000e+00
IOR2_Bt	1.000000e+00	-1.000000e+03	1.000000e+03	0.000000e+00
IOR3_Bt	1.000000e+00	-1.000000e+03	1.000000e+03	0.000000e+00
IPDCOATA_Bt	1.000000e+00	-1.000000e+03	1.000000e+03	0.000000e+00
IPDDI_Bt	1.000000e+00	-1.000000e+03	1.000000e+03	0.000000e+00
IPDPS_Bt	0.000000e+00	-0.000000e+00	1.000000e+03	0.000000e+00
IPDPS2_Bt	0.000000e+00	-0.000000e+00	1.000000e+03	0.000000e+00
IPMD2_Bt	0.000000e+00	-0.000000e+00	1.000000e+03	0.000000e+00
IPMDr_Bt	1.000000e+00	-1.000000e+03	1.000000e+03	0.000000e+00
IPPMIa_Bt	1.000000e+00	-1.000000e+03	1.000000e+03	0.000000e+00
IPPMIb_Bt	1.000000e+00	-1.000000e+03	1.000000e+03	0.000000e+00
IPPS_Bt	0.000000e+00	-0.000000e+00	1.000000e+03	0.000000e+00
IS2TASE_Bt	0.000000e+00	-0.000000e+00	1.000000e+03	0.000000e+00
IS2TASE_HS1_Bt	0.000000e+00	-0.000000e+00	1.000000e+03	0.000000e+00
ISOBUTt2r_Bt	1.000000e+00	-1.000000e+03	1.000000e+03	0.000000e+00
ISOCAPRt2r_Bt	1.000000e+00	-1.000000e+03	1.000000e+03	0.000000e+00
ISOVALt2r_Bt	1.000000e+00	-1.000000e+03	1.000000e+03	0.000000e+00
ITDCOATA_Bt	1.000000e+00	-1.000000e+03	1.000000e+03	0.000000e+00
IVCOATA_Bt	1.000000e+00	-1.000000e+03	1.000000e+03	0.000000e+00
IZPN_Bt	0.000000e+00	-0.000000e+00	1.000000e+03	0.000000e+00
KARA1_Bt	1.000000e+00	-1.000000e+03	1.000000e+03	0.000000e+00
KARA2_Bt	1.000000e+00	-1.000000e+03	1.000000e+03	0.000000e+00
KAS1_Bt	0.000000e+00	-0.000000e+00	1.000000e+03	0.000000e+00
KAS11_Bt	0.000000e+00	-0.000000e+00	1.000000e+03	0.000000e+00
KAS12_Bt	0.000000e+00	-0.000000e+00	1.000000e+03	0.000000e+00
KAS13_Bt	0.000000e+00	-0.000000e+00	1.000000e+03	0.000000e+00
KAS14_Bt	0.000000e+00	-0.000000e+00	1.000000e+03	0.000000e+00
KAS2_Bt	0.000000e+00	-0.000000e+00	1.000000e+03	0.000000e+00
KAS3_Bt	0.000000e+00	-0.000000e+00	1.000000e+03	0.000000e+00
KAS4_Bt	0.000000e+00	-0.000000e+00	1.000000e+03	0.000000e+00
KAS6_Bt	0.000000e+00	-0.000000e+00	1.000000e+03	0.000000e+00
KAS8_Bt	0.000000e+00	-0.000000e+00	1.000000e+03	0.000000e+00
KDNH_Bt	0.000000e+00	-0.000000e+00	1.000000e+03	0.000000e+00
KDOCT2_Bt	0.000000e+00	-0.000000e+00	1.000000e+03	0.000000e+00
KDOPP_Bt	0.000000e+00	-0.000000e+00	1.000000e+03	0.000000e+00
KDOPS_Bt	0.000000e+00	-0.000000e+00	1.000000e+03	0.000000e+00
KDUI_Bt	0.000000e+00	-0.000000e+00	1.000000e+03	0.000000e+00
KESTOASEe_Bt	0.000000e+00	-0.000000e+00	1.000000e+03	0.000000e+00
KESTOPTASEe_Bt	0.000000e+00	-0.000000e+00	1.000000e+03	0.000000e+00
KESTOTTRASEe_Bt	0.000000e+00	-0.000000e+00	1.000000e+03	0.000000e+00
Kabc_Bt	0.000000e+00	-0.000000e+00	1.000000e+03	0.000000e+00
Kt3r_Bt	1.000000e+00	-1.000000e+03	1.000000e+03	0.000000e+00
L2A6OD2s_Bt	0.000000e+00	-0.000000e+00	1.000000e+03	0.000000e+00
LACDFUCTTR_FUCASEe_Bt	0.000000e+00	-0.000000e+00	1.000000e+03	0.000000e+00
LACNDFUCHX_FUCASEe_Bt	0.000000e+00	-0.000000e+00	1.000000e+03	0.000000e+00
LACNFUCPT_FUCASEe_Bt	0.000000e+00	-0.000000e+00	1.000000e+03	0.000000e+00
LACNTTR_DEGe_Bt	0.000000e+00	-0.000000e+00	1.000000e+03	0.000000e+00
LACZe_Bt	0.000000e+00	-0.000000e+00	1.000000e+03	0.000000e+00
LARGNAT_Bt	1.000000e+00	-1.000000e+03	1.000000e+03	0.000000e+00
LCAR2_Bt	1.000000e+00	-1.000000e+03	1.000000e+03	0.000000e+00
LCARS_Bt	1.000000e+00	-1.000000e+03	1.000000e+03	0.000000e+00
LDH_D_Bt	1.000000e+00	-1.000000e+03	1.000000e+03	0.000000e+00
LDH_L_Bt	1.000000e+00	-1.000000e+03	1.000000e+03	0.000000e+00
LEUGLY1c_Bt	0.000000e+00	-0.000000e+00	1.000000e+03	0.000000e+00
LEUGLYLAPe_Bt	0.000000e+00	-0.000000e+00	1.000000e+03	0.000000e+00
LEUGLYt_Bt	0.000000e+00	-0.000000e+00	1.000000e+03	0.000000e+00
LEULEU1c_Bt	0.000000e+00	-0.000000e+00	1.000000e+03	0.000000e+00
LEULEULAPe_Bt	0.000000e+00	-0.000000e+00	1.000000e+03	0.000000e+00
LEULEUt_Bt	0.000000e+00	-0.000000e+00	1.000000e+03	0.000000e+00
LEUO_Bt	0.000000e+00	-0.000000e+00	1.000000e+03	0.000000e+00
LEUTA_Bt	1.000000e+00	-1.000000e+03	1.000000e+03	0.000000e+00
LEUt2r_Bt	1.000000e+00	-1.000000e+03	1.000000e+03	0.000000e+00
LEVANASE_1e_Bt	0.000000e+00	-0.000000e+00	1.000000e+03	0.000000e+00
LEVANASE_2e_Bt	0.000000e+00	-0.000000e+00	1.000000e+03	0.000000e+00
LEVANASE_3e_Bt	0.000000e+00	-0.000000e+00	1.000000e+03	0.000000e+00
LEVANASE_4e_Bt	0.000000e+00	-0.000000e+00	1.000000e+03	0.000000e+00
LEVANB_ABC_Bt	0.000000e+00	-0.000000e+00	1.000000e+03	0.000000e+00
LMN2e_Bt	0.000000e+00	-0.000000e+00	1.000000e+03	0.000000e+00
LMNe_Bt	0.000000e+00	-0.000000e+00	1.000000e+03	0.000000e+00
LPADSS_BT_Bt	0.000000e+00	-0.000000e+00	1.000000e+03	0.000000e+00
LPSSYN_BT_Bt	0.000000e+00	-0.000000e+00	1.000000e+03	0.000000e+00
LPS_BTabc_Bt	0.000000e+00	-0.000000e+00	1.000000e+03	0.000000e+00
LYSt3r_Bt	1.000000e+00	-1.000000e+03	1.000000e+03	0.000000e+00
L_LACt2r_Bt	1.000000e+00	-1.000000e+03	1.000000e+03	0.000000e+00
MALCOACD_Bt	0.000000e+00	-0.000000e+00	1.000000e+03	0.000000e+00
MALCOAMT_Bt	0.000000e+00	-0.000000e+00	1.000000e+03	0.000000e+00
MALT_Bt	0.000000e+00	-0.000000e+00	1.000000e+03	0.000000e+00
MALTe_Bt	0.000000e+00	-0.000000e+00	1.000000e+03	0.000000e+00
MALTt2r_Bt	1.000000e+00	-1.000000e+03	1.000000e+03	0.000000e+00
MAN1PT2r_Bt	1.000000e+00	-1.000000e+03	1.000000e+03	0.000000e+00
MAN6PI_Bt	1.000000e+00	-1.000000e+03	1.000000e+03	0.000000e+00
MANA1e_Bt	0.000000e+00	-0.000000e+00	1.000000e+03	0.000000e+00
MANA2e_Bt	0.000000e+00	-0.000000e+00	1.000000e+03	0.000000e+00
MANA3e_Bt	0.000000e+00	-0.000000e+00	1.000000e+03	0.000000e+00
MANA4_Bt	1.000000e+00	-1.000000e+03	1.000000e+03	0.000000e+00
MANA4e_Bt	0.000000e+00	-0.000000e+00	1.000000e+03	0.000000e+00
MANAO_Bt	1.000000e+00	-1.000000e+03	1.000000e+03	0.000000e+00
MANTRabc_Bt	0.000000e+00	-0.000000e+00	1.000000e+03	0.000000e+00
MANabc_Bt	0.000000e+00	-0.000000e+00	1.000000e+03	0.000000e+00
MBENZF_Bt	0.000000e+00	-0.000000e+00	1.000000e+03	0.000000e+00
MBENZt_Bt	0.000000e+00	-0.000000e+00	1.000000e+03	0.000000e+00
MCOATA_Bt	1.000000e+00	-1.000000e+03	1.000000e+03	0.000000e+00
MDH_Bt	1.000000e+00	-1.000000e+03	1.000000e+03	0.000000e+00
ME2_Bt	0.000000e+00	-0.000000e+00	1.000000e+03	0.000000e+00
MECDPDH2_Bt	0.000000e+00	-0.000000e+00	1.000000e+03	0.000000e+00
MECDPS_Bt	0.000000e+00	-0.000000e+00	1.000000e+03	0.000000e+00
MELIBabc_Bt	0.000000e+00	-0.000000e+00	1.000000e+03	0.000000e+00
MEOHt2_Bt	1.000000e+00	-1.000000e+03	1.000000e+03	0.000000e+00
MEPCT_Bt	0.000000e+00	-0.000000e+00	1.000000e+03	0.000000e+00
METALA1c_Bt	1.000000e+00	-1.000000e+03	1.000000e+03	0.000000e+00
METALAt_Bt	0.000000e+00	-0.000000e+00	1.000000e+03	0.000000e+00
METAT_Bt	0.000000e+00	-0.000000e+00	1.000000e+03	0.000000e+00
METOX1s_Bt	0.000000e+00	-0.000000e+00	1.000000e+03	0.000000e+00
METSOXR1_Bt	0.000000e+00	-0.000000e+00	1.000000e+03	0.000000e+00
METSr_Bt	1.000000e+00	-1.000000e+03	1.000000e+03	0.000000e+00
METt2r_Bt	1.000000e+00	-1.000000e+03	1.000000e+03	0.000000e+00
MG2abc_Bt	0.000000e+00	-0.000000e+00	1.000000e+03	0.000000e+00
MGSA_Bt	0.000000e+00	-0.000000e+00	1.000000e+03	0.000000e+00
MGt5_Bt	1.000000e+00	-1.000000e+03	1.000000e+03	0.000000e+00
MK10t_Bt	1.000000e+00	-1.000000e+03	1.000000e+03	0.000000e+00
MK11t_Bt	1.000000e+00	-1.000000e+03	1.000000e+03	0.000000e+00
MK7t_Bt	1.000000e+00	-1.000000e+03	1.000000e+03	0.000000e+00
MK8t_Bt	1.000000e+00	-1.000000e+03	1.000000e+03	0.000000e+00
MK9t_Bt	1.000000e+00	-1.000000e+03	1.000000e+03	0.000000e+00
MLTG1_Bt	0.000000e+00	-0.000000e+00	1.000000e+03	0.000000e+00
MLTG1e_Bt	0.000000e+00	-0.000000e+00	1.000000e+03	0.000000e+00
MLTG2_Bt	0.000000e+00	-0.000000e+00	1.000000e+03	0.000000e+00
MLTG2e_Bt	0.000000e+00	-0.000000e+00	1.000000e+03	0.000000e+00
MLTG3_Bt	0.000000e+00	-0.000000e+00	1.000000e+03	0.000000e+00
MLTG3e_Bt	0.000000e+00	-0.000000e+00	1.000000e+03	0.000000e+00
MLTG4_Bt	0.000000e+00	-0.000000e+00	1.000000e+03	0.000000e+00
MLTG4e_Bt	0.000000e+00	-0.000000e+00	1.000000e+03	0.000000e+00
MLTG5_Bt	0.000000e+00	-0.000000e+00	1.000000e+03	0.000000e+00
MLTG5e_Bt	0.000000e+00	-0.000000e+00	1.000000e+03	0.000000e+00
MMCD_Bt	0.000000e+00	-0.000000e+00	1.000000e+03	0.000000e+00
MME_Bt	1.000000e+00	-1.000000e+03	1.000000e+03	0.000000e+00
MMM2r_Bt	1.000000e+00	-1.000000e+03	1.000000e+03	0.000000e+00
MNNH_Bt	0.000000e+00	-0.000000e+00	1.000000e+03	0.000000e+00
MNt2_Bt	0.000000e+00	-0.000000e+00	1.000000e+03	0.000000e+00
MOAT_BT_Bt	0.000000e+00	-0.000000e+00	1.000000e+03	0.000000e+00
MOHMT_Bt	0.000000e+00	-0.000000e+00	1.000000e+03	0.000000e+00
MTHFC_Bt	1.000000e+00	-1.000000e+03	1.000000e+03	0.000000e+00
MTHFD_Bt	1.000000e+00	-1.000000e+03	1.000000e+03	0.000000e+00
MTHFR2_Bt	0.000000e+00	-0.000000e+00	1.000000e+03	0.000000e+00
MTHFR3_Bt	0.000000e+00	-0.000000e+00	1.000000e+03	0.000000e+00
MTHGXLt_Bt	0.000000e+00	-0.000000e+00	1.000000e+03	0.000000e+00
NACHEX27e_Bt	0.000000e+00	-0.000000e+00	1.000000e+03	0.000000e+00
NACt_Bt	1.000000e+00	-1.000000e+03	1.000000e+03	0.000000e+00
NADDP_Bt	0.000000e+00	-0.000000e+00	1.000000e+03	0.000000e+00
NADH10_Bt	0.000000e+00	-0.000000e+00	1.000000e+03	0.000000e+00
NADH17_Bt	0.000000e+00	-0.000000e+00	1.000000e+03	0.000000e+00
NADH5_Bt	0.000000e+00	-0.000000e+00	1.000000e+03	0.000000e+00
NADH9_Bt	0.000000e+00	-0.000000e+00	1.000000e+03	0.000000e+00
NADK_Bt	0.000000e+00	-0.000000e+00	1.000000e+03	0.000000e+00
NADK2_Bt	0.000000e+00	-0.000000e+00	1.000000e+03	0.000000e+00
NADS1_Bt	0.000000e+00	-0.000000e+00	1.000000e+03	0.000000e+00
NADS2_Bt	0.000000e+00	-0.000000e+00	1.000000e+03	0.000000e+00
NAMNPP_Bt	0.000000e+00	-0.000000e+00	1.000000e+03	0.000000e+00
NARK_Bt	0.000000e+00	-0.000000e+00	1.000000e+03	0.000000e+00
NAt3_1_Bt	1.000000e+00	-1.000000e+03	1.000000e+03	0.000000e+00
NCPTRCA_Bt	0.000000e+00	-0.000000e+00	1.000000e+03	0.000000e+00
NDPK1_Bt	1.000000e+00	-1.000000e+03	1.000000e+03	0.000000e+00
NDPK2_Bt	1.000000e+00	-1.000000e+03	1.000000e+03	0.000000e+00
NDPK3_Bt	1.000000e+00	-1.000000e+03	1.000000e+03	0.000000e+00
NDPK4_Bt	1.000000e+00	-1.000000e+03	1.000000e+03	0.000000e+00
NDPK5_Bt	1.000000e+00	-1.000000e+03	1.000000e+03	0.000000e+00
NDPK6_Bt	1.000000e+00	-1.000000e+03	1.000000e+03	0.000000e+00
NDPK7_Bt	1.000000e+00	-1.000000e+03	1.000000e+03	0.000000e+00
NDPK8_Bt	1.000000e+00	-1.000000e+03	1.000000e+03	0.000000e+00
NDPK9_Bt	1.000000e+00	-1.000000e+03	1.000000e+03	0.000000e+00
NEULACNTTR_SIASEe_Bt	0.000000e+00	-0.000000e+00	1.000000e+03	0.000000e+00
NH4t_Bt	1.000000e+00	-1.000000e+03	1.000000e+03	0.000000e+00
NMNt2r_Bt	1.000000e+00	-1.000000e+03	1.000000e+03	0.000000e+00
NNATr_Bt	1.000000e+00	-1.000000e+03	1.000000e+03	0.000000e+00
NNDPR_Bt	0.000000e+00	-0.000000e+00	1.000000e+03	0.000000e+00
NP1_r_Bt	1.000000e+00	-1.000000e+03	1.000000e+03	0.000000e+00
NPHS_Bt	0.000000e+00	-0.000000e+00	1.000000e+03	0.000000e+00
NT5C_Bt	0.000000e+00	-0.000000e+00	1.000000e+03	0.000000e+00
NTD1_Bt	0.000000e+00	-0.000000e+00	1.000000e+03	0.000000e+00
NTD10_Bt	0.000000e+00	-0.000000e+00	1.000000e+03	0.000000e+00
NTD11_Bt	0.000000e+00	-0.000000e+00	1.000000e+03	0.000000e+00
NTD2_Bt	0.000000e+00	-0.000000e+00	1.000000e+03	0.000000e+00
NTD3_Bt	0.000000e+00	-0.000000e+00	1.000000e+03	0.000000e+00
NTD4_Bt	0.000000e+00	-0.000000e+00	1.000000e+03	0.000000e+00
NTD5_Bt	0.000000e+00	-0.000000e+00	1.000000e+03	0.000000e+00
NTD6_Bt	0.000000e+00	-0.000000e+00	1.000000e+03	0.000000e+00
NTD7_Bt	0.000000e+00	-0.000000e+00	1.000000e+03	0.000000e+00
NTD8_Bt	0.000000e+00	-0.000000e+00	1.000000e+03	0.000000e+00
NTD9_Bt	0.000000e+00	-0.000000e+00	1.000000e+03	0.000000e+00
NTP1_Bt	0.000000e+00	-0.000000e+00	1.000000e+03	0.000000e+00
NTPP1_Bt	0.000000e+00	-0.000000e+00	1.000000e+03	0.000000e+00
NTPP2_Bt	0.000000e+00	-0.000000e+00	1.000000e+03	0.000000e+00
NTPP8_Bt	0.000000e+00	-0.000000e+00	1.000000e+03	0.000000e+00
NTPP9_Bt	0.000000e+00	-0.000000e+00	1.000000e+03	0.000000e+00
NTPTP1_Bt	0.000000e+00	-0.000000e+00	1.000000e+03	0.000000e+00
NTRIR5_Bt	1.000000e+00	-1.000000e+03	1.000000e+03	0.000000e+00
O16G2e_Bt	0.000000e+00	-0.000000e+00	1.000000e+03	0.000000e+00
O2t_Bt	1.000000e+00	-1.000000e+03	1.000000e+03	0.000000e+00
OAADC_Bt	0.000000e+00	-0.000000e+00	1.000000e+03	0.000000e+00
OBTFL_Bt	0.000000e+00	-0.000000e+00	1.000000e+03	0.000000e+00
OGALURLe_Bt	0.000000e+00	-0.000000e+00	1.000000e+03	0.000000e+00
OHPBAT_Bt	1.000000e+00	-1.000000e+03	1.000000e+03	0.000000e+00
OIVD1r_Bt	1.000000e+00	-1.000000e+03	1.000000e+03	0.000000e+00
OIVD2_Bt	0.000000e+00	-0.000000e+00	1.000000e+03	0.000000e+00
OIVD3_Bt	0.000000e+00	-0.000000e+00	1.000000e+03	0.000000e+00
OLIGOFRUASEe_Bt	0.000000e+00	-0.000000e+00	1.000000e+03	0.000000e+00
OMCDC_Bt	0.000000e+00	-0.000000e+00	1.000000e+03	0.000000e+00
OMPDC_Bt	0.000000e+00	-0.000000e+00	1.000000e+03	0.000000e+00
OOR2r_Bt	1.000000e+00	-1.000000e+03	1.000000e+03	0.000000e+00
OORr_Bt	1.000000e+00	-1.000000e+03	1.000000e+03	0.000000e+00
ORNTA_Bt	0.000000e+00	-0.000000e+00	1.000000e+03	0.000000e+00
ORNabc_Bt	0.000000e+00	-0.000000e+00	1.000000e+03	0.000000e+00
ORPT_Bt	1.000000e+00	-1.000000e+03	1.000000e+03	0.000000e+00
P5CD_Bt	0.000000e+00	-0.000000e+00	1.000000e+03	0.000000e+00
P5CRyr_Bt	1.000000e+00	-1.000000e+03	1.000000e+03	0.000000e+00
PABB_Bt	0.000000e+00	-0.000000e+00	1.000000e+03	0.000000e+00
PACCOAL2r_Bt	1.000000e+00	-1.000000e+03	1.000000e+03	0.000000e+00
PACCOAL3r_Bt	1.000000e+00	-1.000000e+03	1.000000e+03	0.000000e+00
PACCOALr_Bt	1.000000e+00	-1.000000e+03	1.000000e+03	0.000000e+00
PACt2r_Bt	1.000000e+00	-1.000000e+03	1.000000e+03	0.000000e+00
PANTS_Bt	0.000000e+00	-0.000000e+00	1.000000e+03	0.000000e+00
PAPPT3_Bt	0.000000e+00	-0.000000e+00	1.000000e+03	0.000000e+00
PC_Bt	0.000000e+00	-0.000000e+00	1.000000e+03	0.000000e+00
PDHa_Bt	0.000000e+00	-0.000000e+00	1.000000e+03	0.000000e+00
PDHbr_Bt	1.000000e+00	-1.000000e+03	1.000000e+03	0.000000e+00
PDHcr_Bt	1.000000e+00	-1.000000e+03	1.000000e+03	0.000000e+00
PDX5POi_Bt	0.000000e+00	-0.000000e+00	1.000000e+03	0.000000e+00
PDX5PS_Bt	0.000000e+00	-0.000000e+00	1.000000e+03	0.000000e+00
PECTICGALASEe_Bt	0.000000e+00	-0.000000e+00	1.000000e+03	0.000000e+00
PECTIN_DEG2e_Bt	0.000000e+00	-0.000000e+00	1.000000e+03	0.000000e+00
PECTIN_DEGe_Bt	0.000000e+00	-0.000000e+00	1.000000e+03	0.000000e+00
PEPM_Bt	1.000000e+00	-1.000000e+03	1.000000e+03	0.000000e+00
PEPT160_Bt	0.000000e+00	-0.000000e+00	1.000000e+03	0.000000e+00
PERD_Bt	1.000000e+00	-1.000000e+03	1.000000e+03	0.000000e+00
PE_CER1_BTt_Bt	1.000000e+00	-1.000000e+03	1.000000e+03	0.000000e+00
PFK_Bt	0.000000e+00	-0.000000e+00	1.000000e+03	0.000000e+00
PFK(ppi)_Bt	0.000000e+00	-0.000000e+00	1.000000e+03	0.000000e+00
PFK_2_Bt	0.000000e+00	-0.000000e+00	1.000000e+03	0.000000e+00
PFK_3_Bt	0.000000e+00	-0.000000e+00	1.000000e+03	0.000000e+00
PFL_Bt	0.000000e+00	-0.000000e+00	1.000000e+03	0.000000e+00
PGAMT_Bt	1.000000e+00	-1.000000e+03	1.000000e+03	0.000000e+00
PGCDr_Bt	1.000000e+00	-1.000000e+03	1.000000e+03	0.000000e+00
PGI_Bt	1.000000e+00	-1.000000e+03	1.000000e+03	0.000000e+00
PGK_Bt	1.000000e+00	-1.000000e+03	1.000000e+03	0.000000e+00
PGL_Bt	0.000000e+00	-0.000000e+00	1.000000e+03	0.000000e+00
PGM_Bt	1.000000e+00	-1.000000e+03	1.000000e+03	0.000000e+00
PGMT_Bt	1.000000e+00	-1.000000e+03	1.000000e+03	0.000000e+00
PGPP120_Bt	0.000000e+00	-0.000000e+00	1.000000e+03	0.000000e+00
PGPP140_Bt	0.000000e+00	-0.000000e+00	1.000000e+03	0.000000e+00
PGPP160_Bt	0.000000e+00	-0.000000e+00	1.000000e+03	0.000000e+00
PGPP180_Bt	0.000000e+00	-0.000000e+00	1.000000e+03	0.000000e+00
PGPP181_Bt	0.000000e+00	-0.000000e+00	1.000000e+03	0.000000e+00
PGPPAI15_Bt	0.000000e+00	-0.000000e+00	1.000000e+03	0.000000e+00
PGPPAI17_Bt	0.000000e+00	-0.000000e+00	1.000000e+03	0.000000e+00
PGPPI14_Bt	0.000000e+00	-0.000000e+00	1.000000e+03	0.000000e+00
PGPPI15_Bt	0.000000e+00	-0.000000e+00	1.000000e+03	0.000000e+00
PGPPI16_Bt	0.000000e+00	-0.000000e+00	1.000000e+03	0.000000e+00
PGPPI17_Bt	0.000000e+00	-0.000000e+00	1.000000e+03	0.000000e+00
PGSA120_Bt	0.000000e+00	-0.000000e+00	1.000000e+03	0.000000e+00
PGSA140_Bt	0.000000e+00	-0.000000e+00	1.000000e+03	0.000000e+00
PGSA160_Bt	0.000000e+00	-0.000000e+00	1.000000e+03	0.000000e+00
PGSA180_Bt	0.000000e+00	-0.000000e+00	1.000000e+03	0.000000e+00
PGSA181_Bt	0.000000e+00	-0.000000e+00	1.000000e+03	0.000000e+00
PGSAAI15_Bt	0.000000e+00	-0.000000e+00	1.000000e+03	0.000000e+00
PGSAAI17_Bt	0.000000e+00	-0.000000e+00	1.000000e+03	0.000000e+00
PGSAI14_Bt	0.000000e+00	-0.000000e+00	1.000000e+03	0.000000e+00
PGSAI15_Bt	0.000000e+00	-0.000000e+00	1.000000e+03	0.000000e+00
PGSAI16_Bt	0.000000e+00	-0.000000e+00	1.000000e+03	0.000000e+00
PGSAI17_Bt	0.000000e+00	-0.000000e+00	1.000000e+03	0.000000e+00
PHEARG1c_Bt	1.000000e+00	-1.000000e+03	1.000000e+03	0.000000e+00
PHEARGt_Bt	1.000000e+00	-0.000000e+00	1.000000e+03	0.000000e+00
PHETA1_Bt	1.000000e+00	-1.000000e+03	1.000000e+03	0.000000e+00
PHEt2r_Bt	1.000000e+00	-1.000000e+03	1.000000e+03	0.000000e+00
PHPPAF_Bt	0.000000e+00	-0.000000e+00	1.000000e+03	0.000000e+00
PHPPAt_Bt	0.000000e+00	-0.000000e+00	1.000000e+03	0.000000e+00
PHPYRt_Bt	0.000000e+00	-0.000000e+00	1.000000e+03	0.000000e+00
PIabc_Bt	0.000000e+00	-0.000000e+00	1.000000e+03	0.000000e+00
PIt6_Bt	0.000000e+00	-0.000000e+00	1.000000e+03	0.000000e+00
PIt8i_Bt	0.000000e+00	-0.000000e+00	1.000000e+03	0.000000e+00
PLACOR_Bt	1.000000e+00	-1.000000e+03	1.000000e+03	0.000000e+00
PLACt_Bt	0.000000e+00	-0.000000e+00	1.000000e+03	0.000000e+00
PLPS_Bt	0.000000e+00	-0.000000e+00	1.000000e+03	0.000000e+00
PMACPME_Bt	0.000000e+00	-0.000000e+00	1.000000e+03	0.000000e+00
PMANM_Bt	1.000000e+00	-1.000000e+03	1.000000e+03	0.000000e+00
PMDPHT_Bt	0.000000e+00	-0.000000e+00	1.000000e+03	0.000000e+00
PMPK_Bt	0.000000e+00	-0.000000e+00	1.000000e+03	0.000000e+00
PMTCOATA_Bt	1.000000e+00	-1.000000e+03	1.000000e+03	0.000000e+00
PNTK_Bt	0.000000e+00	-0.000000e+00	1.000000e+03	0.000000e+00
PNTOt2_Bt	1.000000e+00	-1.000000e+03	1.000000e+03	0.000000e+00
POR4i_Bt	0.000000e+00	-0.000000e+00	1.000000e+03	0.000000e+00
POX_Bt	0.000000e+00	-0.000000e+00	1.000000e+03	0.000000e+00
PPAKr_Bt	1.000000e+00	-1.000000e+03	1.000000e+03	0.000000e+00
PPA_1_Bt	0.000000e+00	-0.000000e+00	1.000000e+03	0.000000e+00
PPAtr_Bt	1.000000e+00	-1.000000e+03	1.000000e+03	0.000000e+00
PPCDC_Bt	0.000000e+00	-0.000000e+00	1.000000e+03	0.000000e+00
PPCKr_Bt	0.000000e+00	-0.000000e+00	1.000000e+03	0.000000e+00
PPDK_Bt	0.000000e+00	-0.000000e+00	1.000000e+03	0.000000e+00
PPGPPDP_Bt	0.000000e+00	-0.000000e+00	1.000000e+03	0.000000e+00
PPK2_Bt	0.000000e+00	-0.000000e+00	1.000000e+03	0.000000e+00
PPNCL2_Bt	0.000000e+00	-0.000000e+00	1.000000e+03	0.000000e+00
PPNCL3_Bt	0.000000e+00	-0.000000e+00	1.000000e+03	0.000000e+00
PPND_Bt	0.000000e+00	-0.000000e+00	1.000000e+03	0.000000e+00
PPND2_Bt	0.000000e+00	-0.000000e+00	1.000000e+03	0.000000e+00
PPNDH_Bt	0.000000e+00	-0.000000e+00	1.000000e+03	0.000000e+00
PPTGS_Bt	0.000000e+00	-0.000000e+00	1.000000e+03	0.000000e+00
PPTT_Bt	0.000000e+00	-0.000000e+00	1.000000e+03	0.000000e+00
PRAGS_Bt	0.000000e+00	-0.000000e+00	1.000000e+03	0.000000e+00
PRAI_Bt	1.000000e+00	-1.000000e+03	1.000000e+03	0.000000e+00
PRAIS_Bt	0.000000e+00	-0.000000e+00	1.000000e+03	0.000000e+00
PRAMPC_Bt	0.000000e+00	-0.000000e+00	1.000000e+03	0.000000e+00
PRASCSi_Bt	0.000000e+00	-0.000000e+00	1.000000e+03	0.000000e+00
PRATPP_Bt	0.000000e+00	-0.000000e+00	1.000000e+03	0.000000e+00
PRFGS_Bt	0.000000e+00	-0.000000e+00	1.000000e+03	0.000000e+00
PRMICI_Bt	1.000000e+00	-1.000000e+03	1.000000e+03	0.000000e+00
PRO1x_Bt	0.000000e+00	-0.000000e+00	1.000000e+03	0.000000e+00
PROD2_Bt	0.000000e+00	-0.000000e+00	1.000000e+03	0.000000e+00
PROGLYt_Bt	0.000000e+00	-0.000000e+00	1.000000e+03	0.000000e+00
PROt4r_Bt	1.000000e+00	-1.000000e+03	1.000000e+03	0.000000e+00
PRPPS_Bt	1.000000e+00	-1.000000e+03	1.000000e+03	0.000000e+00
PSCVT_Bt	1.000000e+00	-1.000000e+03	1.000000e+03	0.000000e+00
PSD120_Bt	0.000000e+00	-0.000000e+00	1.000000e+03	0.000000e+00
PSD140_Bt	0.000000e+00	-0.000000e+00	1.000000e+03	0.000000e+00
PSD160_Bt	0.000000e+00	-0.000000e+00	1.000000e+03	0.000000e+00
PSD180_Bt	0.000000e+00	-0.000000e+00	1.000000e+03	0.000000e+00
PSD181_Bt	0.000000e+00	-0.000000e+00	1.000000e+03	0.000000e+00
PSDAI15_Bt	0.000000e+00	-0.000000e+00	1.000000e+03	0.000000e+00
PSDAI17_Bt	0.000000e+00	-0.000000e+00	1.000000e+03	0.000000e+00
PSDI14_Bt	0.000000e+00	-0.000000e+00	1.000000e+03	0.000000e+00
PSDI15_Bt	0.000000e+00	-0.000000e+00	1.000000e+03	0.000000e+00
PSDI16_Bt	0.000000e+00	-0.000000e+00	1.000000e+03	0.000000e+00
PSDI17_Bt	0.000000e+00	-0.000000e+00	1.000000e+03	0.000000e+00
PSERTr_Bt	1.000000e+00	-1.000000e+03	1.000000e+03	0.000000e+00
PSP_L_Bt	0.000000e+00	-0.000000e+00	1.000000e+03	0.000000e+00
PSSA120_Bt	0.000000e+00	-0.000000e+00	1.000000e+03	0.000000e+00
PSSA140_Bt	0.000000e+00	-0.000000e+00	1.000000e+03	0.000000e+00
PSSA160_Bt	0.000000e+00	-0.000000e+00	1.000000e+03	0.000000e+00
PSSA180_Bt	0.000000e+00	-0.000000e+00	1.000000e+03	0.000000e+00
PSSA181_Bt	0.000000e+00	-0.000000e+00	1.000000e+03	0.000000e+00
PSSAAI15_Bt	0.000000e+00	-0.000000e+00	1.000000e+03	0.000000e+00
PSSAAI17_Bt	0.000000e+00	-0.000000e+00	1.000000e+03	0.000000e+00
PSSAI14_Bt	0.000000e+00	-0.000000e+00	1.000000e+03	0.000000e+00
PSSAI15_Bt	0.000000e+00	-0.000000e+00	1.000000e+03	0.000000e+00
PSSAI16_Bt	0.000000e+00	-0.000000e+00	1.000000e+03	0.000000e+00
PSSAI17_Bt	0.000000e+00	-0.000000e+00	1.000000e+03	0.000000e+00
PTA2_Bt	0.000000e+00	-0.000000e+00	1.000000e+03	0.000000e+00
PTAr_Bt	1.000000e+00	-1.000000e+03	1.000000e+03	0.000000e+00
PTPAT_Bt	1.000000e+00	-1.000000e+03	1.000000e+03	0.000000e+00
PTRCabc_Bt	0.000000e+00	-0.000000e+00	1.000000e+03	0.000000e+00
PTRCtex2_Bt	0.000000e+00	-0.000000e+00	1.000000e+03	0.000000e+00
PULLe_Bt	0.000000e+00	-0.000000e+00	1.000000e+03	0.000000e+00
PUNP1_Bt	1.000000e+00	-1.000000e+03	1.000000e+03	0.000000e+00
PUNP2_Bt	1.000000e+00	-1.000000e+03	1.000000e+03	0.000000e+00
PUNP3_Bt	1.000000e+00	-1.000000e+03	1.000000e+03	0.000000e+00
PUNP4_Bt	1.000000e+00	-1.000000e+03	1.000000e+03	0.000000e+00
PUNP5_Bt	1.000000e+00	-1.000000e+03	1.000000e+03	0.000000e+00
PUNP6_Bt	1.000000e+00	-1.000000e+03	1.000000e+03	0.000000e+00
PUNP7_Bt	1.000000e+00	-1.000000e+03	1.000000e+03	0.000000e+00
PUTA3_Bt	0.000000e+00	-0.000000e+00	1.000000e+03	0.000000e+00
PYAM5PO_Bt	0.000000e+00	-0.000000e+00	1.000000e+03	0.000000e+00
PYDAMK_Bt	0.000000e+00	-0.000000e+00	1.000000e+03	0.000000e+00
PYDXK_Bt	0.000000e+00	-0.000000e+00	1.000000e+03	0.000000e+00
PYDXNK_Bt	0.000000e+00	-0.000000e+00	1.000000e+03	0.000000e+00
PYDXNO_Bt	1.000000e+00	-1.000000e+03	1.000000e+03	0.000000e+00
PYDXNtr_Bt	1.000000e+00	-1.000000e+03	1.000000e+03	0.000000e+00
PYDXO_Bt	1.000000e+00	-1.000000e+03	1.000000e+03	0.000000e+00
PYK_Bt	0.000000e+00	-0.000000e+00	1.000000e+03	0.000000e+00
PYRt2r_Bt	1.000000e+00	-1.000000e+03	1.000000e+03	0.000000e+00
QMO3_Bt	0.000000e+00	-0.000000e+00	1.000000e+03	0.000000e+00
QULNS_Bt	0.000000e+00	-0.000000e+00	1.000000e+03	0.000000e+00
RAFFabc_Bt	0.000000e+00	-0.000000e+00	1.000000e+03	0.000000e+00
RAFGH_Bt	0.000000e+00	-0.000000e+00	1.000000e+03	0.000000e+00
RAFH_Bt	0.000000e+00	-0.000000e+00	1.000000e+03	0.000000e+00
RBFK_Bt	0.000000e+00	-0.000000e+00	1.000000e+03	0.000000e+00
RBFSa_Bt	0.000000e+00	-0.000000e+00	1.000000e+03	0.000000e+00
RBFSb_Bt	0.000000e+00	-0.000000e+00	1.000000e+03	0.000000e+00
RBK_Bt	0.000000e+00	-0.000000e+00	1.000000e+03	0.000000e+00
RBK_L1_Bt	0.000000e+00	-0.000000e+00	1.000000e+03	0.000000e+00
RBP4E_Bt	1.000000e+00	-1.000000e+03	1.000000e+03	0.000000e+00
RFAC_HP_Bt	0.000000e+00	-0.000000e+00	1.000000e+03	0.000000e+00
RFA_BT_Bt	0.000000e+00	-0.000000e+00	1.000000e+03	0.000000e+00
RHAMNOGALURASEe_I_Bt	0.000000e+00	-0.000000e+00	1.000000e+03	0.000000e+00
RHAMNOGALURASEe_II_Bt	0.000000e+00	-0.000000e+00	1.000000e+03	0.000000e+00
RIBFLVt2r_Bt	1.000000e+00	-1.000000e+03	1.000000e+03	0.000000e+00
RIBt2r_Bt	1.000000e+00	-1.000000e+03	1.000000e+03	0.000000e+00
RMI_Bt	1.000000e+00	-1.000000e+03	1.000000e+03	0.000000e+00
RMK_Bt	0.000000e+00	-0.000000e+00	1.000000e+03	0.000000e+00
RMNt_Bt	0.000000e+00	-0.000000e+00	1.000000e+03	0.000000e+00
RMPA_Bt	1.000000e+00	-1.000000e+03	1.000000e+03	0.000000e+00
RNTR1_Bt	0.000000e+00	-0.000000e+00	1.000000e+03	0.000000e+00
RNTR2_Bt	0.000000e+00	-0.000000e+00	1.000000e+03	0.000000e+00
RNTR3_Bt	0.000000e+00	-0.000000e+00	1.000000e+03	0.000000e+00
RNTR4_Bt	0.000000e+00	-0.000000e+00	1.000000e+03	0.000000e+00
RPE_Bt	1.000000e+00	-1.000000e+03	1.000000e+03	0.000000e+00
RPI_Bt	1.000000e+00	-1.000000e+03	1.000000e+03	0.000000e+00
S7PIr_Bt	1.000000e+00	-1.000000e+03	1.000000e+03	0.000000e+00
SEPHCHS_Bt	0.000000e+00	-0.000000e+00	1.000000e+03	0.000000e+00
SERATi_Bt	0.000000e+00	-0.000000e+00	1.000000e+03	0.000000e+00
SERD_L_Bt	0.000000e+00	-0.000000e+00	1.000000e+03	0.000000e+00
SERPT_Bt	0.000000e+00	-0.000000e+00	1.000000e+03	0.000000e+00
SERt2r_Bt	1.000000e+00	-1.000000e+03	1.000000e+03	0.000000e+00
SHCHCS3_Bt	0.000000e+00	-0.000000e+00	1.000000e+03	0.000000e+00
SHK3Dr_Bt	1.000000e+00	-1.000000e+03	1.000000e+03	0.000000e+00
SHKK_Bt	0.000000e+00	-0.000000e+00	1.000000e+03	0.000000e+00
SHSL1_Bt	0.000000e+00	-0.000000e+00	1.000000e+03	0.000000e+00
SHSL2_Bt	0.000000e+00	-0.000000e+00	1.000000e+03	0.000000e+00
SHSL4_Bt	0.000000e+00	-0.000000e+00	1.000000e+03	0.000000e+00
SIAASE_OGLYCAN1e_Bt	0.000000e+00	-0.000000e+00	1.000000e+03	0.000000e+00
SIAASE_OGLYCAN2e_Bt	0.000000e+00	-0.000000e+00	1.000000e+03	0.000000e+00
SIAASE_OGLYCAN3e_Bt	0.000000e+00	-0.000000e+00	1.000000e+03	0.000000e+00
SIAASEe_Bt	0.000000e+00	-0.000000e+00	1.000000e+03	0.000000e+00
SKATOLEF_Bt	0.000000e+00	-0.000000e+00	1.000000e+03	0.000000e+00
SKATOLEt_Bt	0.000000e+00	-0.000000e+00	1.000000e+03	0.000000e+00
SO4t2_Bt	1.000000e+00	-1.000000e+03	1.000000e+03	0.000000e+00
SPHMYLN_BTt_Bt	1.000000e+00	-1.000000e+03	1.000000e+03	0.000000e+00
SPMDabc_Bt	0.000000e+00	-0.000000e+00	1.000000e+03	0.000000e+00
SPMDtex2_Bt	0.000000e+00	-0.000000e+00	1.000000e+03	0.000000e+00
SPODM_Bt	0.000000e+00	-0.000000e+00	1.000000e+03	0.000000e+00
STCOATA_Bt	1.000000e+00	-1.000000e+03	1.000000e+03	0.000000e+00
STYSGH_Bt	1.000000e+00	-1.000000e+03	1.000000e+03	0.000000e+00
STYSabc_Bt	0.000000e+00	-0.000000e+00	1.000000e+03	0.000000e+00
SUCBZL_Bt	0.000000e+00	-0.000000e+00	1.000000e+03	0.000000e+00
SUCBZS_Bt	0.000000e+00	-0.000000e+00	1.000000e+03	0.000000e+00
SUCCITRDSs_Bt	0.000000e+00	-0.000000e+00	1.000000e+03	0.000000e+00
SUCCt2r_Bt	1.000000e+00	-1.000000e+03	1.000000e+03	0.000000e+00
SUCD1_Bt	1.000000e+00	-1.000000e+03	1.000000e+03	0.000000e+00
SUCDi_Bt	0.000000e+00	-0.000000e+00	1.000000e+03	0.000000e+00
SUCOAS_Bt	1.000000e+00	-1.000000e+03	1.000000e+03	0.000000e+00
SUCORNTC_Bt	0.000000e+00	-0.000000e+00	1.000000e+03	0.000000e+00
SUCR_Bt	0.000000e+00	-0.000000e+00	1.000000e+03	0.000000e+00
SUCRt2_Bt	0.000000e+00	-0.000000e+00	1.000000e+03	0.000000e+00
T2DECAI_Bt	1.000000e+00	-1.000000e+03	1.000000e+03	0.000000e+00
TAGURr_Bt	1.000000e+00	-1.000000e+03	1.000000e+03	0.000000e+00
TALA_Bt	1.000000e+00	-1.000000e+03	1.000000e+03	0.000000e+00
TAURtex2_Bt	1.000000e+00	-1.000000e+03	1.000000e+03	0.000000e+00
TCHOLAH_Bt	0.000000e+00	-0.000000e+00	1.000000e+03	0.000000e+00
TCHOLAt2_Bt	0.000000e+00	-0.000000e+00	1.000000e+03	0.000000e+00
TDCOATA_Bt	1.000000e+00	-1.000000e+03	1.000000e+03	0.000000e+00
TDPDRE_Bt	0.000000e+00	-0.000000e+00	1.000000e+03	0.000000e+00
TDPDRR_Bt	0.000000e+00	-0.000000e+00	1.000000e+03	0.000000e+00
TDPGDH_Bt	0.000000e+00	-0.000000e+00	1.000000e+03	0.000000e+00
TDSK_BT_Bt	0.000000e+00	-0.000000e+00	1.000000e+03	0.000000e+00
TGBPA_Bt	1.000000e+00	-1.000000e+03	1.000000e+03	0.000000e+00
THIORDXi_Bt	0.000000e+00	-0.000000e+00	1.000000e+03	0.000000e+00
THMDP_Bt	0.000000e+00	-0.000000e+00	1.000000e+03	0.000000e+00
THMDt2_Bt	0.000000e+00	-0.000000e+00	1.000000e+03	0.000000e+00
THMt3_Bt	1.000000e+00	-1.000000e+03	1.000000e+03	0.000000e+00
THRAr_Bt	1.000000e+00	-1.000000e+03	1.000000e+03	0.000000e+00
THRD_Bt	0.000000e+00	-0.000000e+00	1.000000e+03	0.000000e+00
THRS_Bt	0.000000e+00	-0.000000e+00	1.000000e+03	0.000000e+00
THRt2r_Bt	1.000000e+00	-1.000000e+03	1.000000e+03	0.000000e+00
THZPSN_Bt	0.000000e+00	-0.000000e+00	1.000000e+03	0.000000e+00
TKT1_Bt	1.000000e+00	-1.000000e+03	1.000000e+03	0.000000e+00
TKT2_Bt	1.000000e+00	-1.000000e+03	1.000000e+03	0.000000e+00
TMDK1_Bt	0.000000e+00	-0.000000e+00	1.000000e+03	0.000000e+00
TMDPK_Bt	0.000000e+00	-0.000000e+00	1.000000e+03	0.000000e+00
TMDS_Bt	0.000000e+00	-0.000000e+00	1.000000e+03	0.000000e+00
TMPKr_Bt	1.000000e+00	-1.000000e+03	1.000000e+03	0.000000e+00
TMPPP_Bt	0.000000e+00	-0.000000e+00	1.000000e+03	0.000000e+00
TPI_Bt	1.000000e+00	-1.000000e+03	1.000000e+03	0.000000e+00
TRDRr_Bt	1.000000e+00	-1.000000e+03	1.000000e+03	0.000000e+00
TREHe_Bt	0.000000e+00	-0.000000e+00	1.000000e+03	0.000000e+00
TRPAS2_Bt	1.000000e+00	-1.000000e+03	1.000000e+03	0.000000e+00
TRPS1_Bt	0.000000e+00	-0.000000e+00	1.000000e+03	0.000000e+00
TRPS2_Bt	0.000000e+00	-0.000000e+00	1.000000e+03	0.000000e+00
TRPS3r_Bt	1.000000e+00	-1.000000e+03	1.000000e+03	0.000000e+00
TRPTA_Bt	1.000000e+00	-1.000000e+03	1.000000e+03	0.000000e+00
TRPt2r_Bt	1.000000e+00	-1.000000e+03	1.000000e+03	0.000000e+00
TYRTA_Bt	1.000000e+00	-1.000000e+03	1.000000e+03	0.000000e+00
TYRt2r_Bt	1.000000e+00	-1.000000e+03	1.000000e+03	0.000000e+00
U23GAAT_BT_Bt	0.000000e+00	-0.000000e+00	1.000000e+03	0.000000e+00
U2GAAT2_BT_Bt	0.000000e+00	-0.000000e+00	1.000000e+03	0.000000e+00
U2GAAT_BT_Bt	0.000000e+00	-0.000000e+00	1.000000e+03	0.000000e+00
UAAGDS_Bt	0.000000e+00	-0.000000e+00	1.000000e+03	0.000000e+00
UACMAMO_Bt	0.000000e+00	-0.000000e+00	1.000000e+03	0.000000e+00
UAG2E_Bt	1.000000e+00	-1.000000e+03	1.000000e+03	0.000000e+00
UAG2EMA_Bt	1.000000e+00	-1.000000e+03	1.000000e+03	0.000000e+00
UAGAAT_HP_Bt	1.000000e+00	-1.000000e+03	1.000000e+03	0.000000e+00
UAGCVT_r_Bt	1.000000e+00	-1.000000e+03	1.000000e+03	0.000000e+00
UAGDP_Bt	0.000000e+00	-0.000000e+00	1.000000e+03	0.000000e+00
UAGDP2_Bt	0.000000e+00	-0.000000e+00	1.000000e+03	0.000000e+00
UAGPT3_Bt	0.000000e+00	-0.000000e+00	1.000000e+03	0.000000e+00
UAMAGS_Bt	0.000000e+00	-0.000000e+00	1.000000e+03	0.000000e+00
UAMAS_Bt	0.000000e+00	-0.000000e+00	1.000000e+03	0.000000e+00
UAPGR_Bt	0.000000e+00	-0.000000e+00	1.000000e+03	0.000000e+00
UDCPDP_Bt	0.000000e+00	-0.000000e+00	1.000000e+03	0.000000e+00
UDCPDPS_Bt	0.000000e+00	-0.000000e+00	1.000000e+03	0.000000e+00
UDPG4E_Bt	1.000000e+00	-1.000000e+03	1.000000e+03	0.000000e+00
UGLT_Bt	1.000000e+00	-1.000000e+03	1.000000e+03	0.000000e+00
UGMDDS_Bt	0.000000e+00	-0.000000e+00	1.000000e+03	0.000000e+00
UHGADA_HP_Bt	0.000000e+00	-0.000000e+00	1.000000e+03	0.000000e+00
UPPRT_Bt	0.000000e+00	-0.000000e+00	1.000000e+03	0.000000e+00
URAt2r_Bt	1.000000e+00	-1.000000e+03	1.000000e+03	0.000000e+00
URCN_Bt	0.000000e+00	-0.000000e+00	1.000000e+03	0.000000e+00
UREAt_Bt	1.000000e+00	-1.000000e+03	1.000000e+03	0.000000e+00
URIDK1_Bt	0.000000e+00	-0.000000e+00	1.000000e+03	0.000000e+00
URIDK2r_Bt	1.000000e+00	-1.000000e+03	1.000000e+03	0.000000e+00
URIK1_Bt	0.000000e+00	-0.000000e+00	1.000000e+03	0.000000e+00
URIK2_Bt	0.000000e+00	-0.000000e+00	1.000000e+03	0.000000e+00
URIK3_Bt	0.000000e+00	-0.000000e+00	1.000000e+03	0.000000e+00
URIt2r_Bt	1.000000e+00	-1.000000e+03	1.000000e+03	0.000000e+00
USHD_BT_Bt	0.000000e+00	-0.000000e+00	1.000000e+03	0.000000e+00
VALO_Bt	0.000000e+00	-0.000000e+00	1.000000e+03	0.000000e+00
VALTA_Bt	1.000000e+00	-1.000000e+03	1.000000e+03	0.000000e+00
VALt2r_Bt	1.000000e+00	-1.000000e+03	1.000000e+03	0.000000e+00
XANt2r_Bt	1.000000e+00	-1.000000e+03	1.000000e+03	0.000000e+00
XPPT_Bt	0.000000e+00	-0.000000e+00	1.000000e+03	0.000000e+00
XTSNH_Bt	0.000000e+00	-0.000000e+00	1.000000e+03	0.000000e+00
XYLI1_Bt	1.000000e+00	-1.000000e+03	1.000000e+03	0.000000e+00
XYLI2_Bt	1.000000e+00	-1.000000e+03	1.000000e+03	0.000000e+00
XYLKr_Bt	1.000000e+00	-1.000000e+03	1.000000e+03	0.000000e+00
XYLt2_Bt	0.000000e+00	-0.000000e+00	1.000000e+03	0.000000e+00
ZN2t4_Bt	1.000000e+00	-1.000000e+03	1.000000e+03	0.000000e+00
ZNabc_Bt	0.000000e+00	-0.000000e+00	1.000000e+03	0.000000e+00
sink_chols_Bt	1.000000e+00	-1.000000e+03	1.000000e+03	0.000000e+00
sink_hpyr_Bt	1.000000e+00	-0.000000e+00	1.000000e+03	0.000000e+00
sink_s_Bt	1.000000e+00	-1.000000e+03	1.000000e+03	0.000000e+00
EX_12ethd[u]tr_Bt	1.000000e+00	-1.000000e+03	1.000000e+03	0.000000e+00
EX_12ppd-R[u]tr_Bt	1.000000e+00	-1.000000e+03	1.000000e+03	0.000000e+00
EX_12ppd-S[u]tr_Bt	1.000000e+00	-1.000000e+03	1.000000e+03	0.000000e+00
EX_2fuclac[u]tr_Bt	1.000000e+00	-1.000000e+03	1.000000e+03	0.000000e+00
EX_h2o[u]tr_Bt	1.000000e+00	-1.000000e+03	1.000000e+03	0.000000e+00
EX_fuc-L[u]tr_Bt	1.000000e+00	-1.000000e+03	1.000000e+03	0.000000e+00
EX_lcts[u]tr_Bt	1.000000e+00	-1.000000e+03	1.000000e+03	0.000000e+00
EX_3fuclac[u]tr_Bt	1.000000e+00	-1.000000e+03	1.000000e+03	0.000000e+00
EX_4hbz[u]tr_Bt	1.000000e+00	-1.000000e+03	1.000000e+03	0.000000e+00
EX_4hphac[u]tr_Bt	1.000000e+00	-1.000000e+03	1.000000e+03	0.000000e+00
EX_7ocholate[u]tr_Bt	1.000000e+00	-1.000000e+03	1.000000e+03	0.000000e+00
EX_na1[u]tr_Bt	1.000000e+00	-1.000000e+03	1.000000e+03	0.000000e+00
EX_acetol[u]tr_Bt	1.000000e+00	-1.000000e+03	1.000000e+03	0.000000e+00
EX_h[u]tr_Bt	1.000000e+00	-1.000000e+03	1.000000e+03	0.000000e+00
EX_acgal[u]tr_Bt	1.000000e+00	-1.000000e+03	1.000000e+03	0.000000e+00
EX_acgam[u]tr_Bt	1.000000e+00	-1.000000e+03	1.000000e+03	0.000000e+00
EX_acnam[u]tr_Bt	1.000000e+00	-1.000000e+03	1.000000e+03	0.000000e+00
EX_ac[u]tr_Bt	1.000000e+00	-1.000000e+03	1.000000e+03	0.000000e+00
EX_adn[u]tr_Bt	1.000000e+00	-1.000000e+03	1.000000e+03	0.000000e+00
EX_adocbl[u]tr_Bt	1.000000e+00	-1.000000e+03	1.000000e+03	0.000000e+00
EX_s2l2n2m2m[u]tr_Bt	1.000000e+00	-1.000000e+03	1.000000e+03	0.000000e+00
EX_s2l2n2m2mn[u]tr_Bt	1.000000e+00	-1.000000e+03	1.000000e+03	0.000000e+00
EX_chtbs[u]tr_Bt	1.000000e+00	-1.000000e+03	1.000000e+03	0.000000e+00
EX_n2m2mn[u]tr_Bt	1.000000e+00	-1.000000e+03	1.000000e+03	0.000000e+00
EX_m2mn[u]tr_Bt	1.000000e+00	-1.000000e+03	1.000000e+03	0.000000e+00
EX_alaala[u]tr_Bt	1.000000e+00	-1.000000e+03	1.000000e+03	0.000000e+00
EX_ala-D[u]tr_Bt	1.000000e+00	-1.000000e+03	1.000000e+03	0.000000e+00
EX_alaasp[u]tr_Bt	1.000000e+00	-1.000000e+03	1.000000e+03	0.000000e+00
EX_alagln[u]tr_Bt	1.000000e+00	-1.000000e+03	1.000000e+03	0.000000e+00
EX_alaglu[u]tr_Bt	1.000000e+00	-1.000000e+03	1.000000e+03	0.000000e+00
EX_alagly[u]tr_Bt	1.000000e+00	-1.000000e+03	1.000000e+03	0.000000e+00
EX_alahis[u]tr_Bt	1.000000e+00	-1.000000e+03	1.000000e+03	0.000000e+00
EX_alaleu[u]tr_Bt	1.000000e+00	-1.000000e+03	1.000000e+03	0.000000e+00
EX_alathr[u]tr_Bt	1.000000e+00	-1.000000e+03	1.000000e+03	0.000000e+00
EX_ala-L[u]tr_Bt	1.000000e+00	-1.000000e+03	1.000000e+03	0.000000e+00
EX_amannan140[u]tr_Bt	1.000000e+00	-1.000000e+03	1.000000e+03	0.000000e+00
EX_man[u]tr_Bt	1.000000e+00	-1.000000e+03	1.000000e+03	0.000000e+00
EX_progly[u]tr_Bt	1.000000e+00	-1.000000e+03	1.000000e+03	0.000000e+00
EX_pro-L[u]tr_Bt	1.000000e+00	-1.000000e+03	1.000000e+03	0.000000e+00
EX_gly[u]tr_Bt	1.000000e+00	-1.000000e+03	1.000000e+03	0.000000e+00
EX_strch1[u]tr_Bt	1.000000e+00	-1.000000e+03	1.000000e+03	0.000000e+00
EX_glc-D[u]tr_Bt	1.000000e+00	-1.000000e+03	1.000000e+03	0.000000e+00
EX_strch2[u]tr_Bt	1.000000e+00	-1.000000e+03	1.000000e+03	0.000000e+00
EX_amylose300[u]tr_Bt	1.000000e+00	-1.000000e+03	1.000000e+03	0.000000e+00
EX_malt[u]tr_Bt	1.000000e+00	-1.000000e+03	1.000000e+03	0.000000e+00
EX_starch1200[u]tr_Bt	1.000000e+00	-1.000000e+03	1.000000e+03	0.000000e+00
EX_malttr[u]tr_Bt	1.000000e+00	-1.000000e+03	1.000000e+03	0.000000e+00
EX_arabttr[u]tr_Bt	1.000000e+00	-1.000000e+03	1.000000e+03	0.000000e+00
EX_arab-L[u]tr_Bt	1.000000e+00	-1.000000e+03	1.000000e+03	0.000000e+00
EX_arabinan101[u]tr_Bt	1.000000e+00	-1.000000e+03	1.000000e+03	0.000000e+00
EX_gal[u]tr_Bt	1.000000e+00	-1.000000e+03	1.000000e+03	0.000000e+00
EX_rmn[u]tr_Bt	1.000000e+00	-1.000000e+03	1.000000e+03	0.000000e+00
EX_galur[u]tr_Bt	1.000000e+00	-1.000000e+03	1.000000e+03	0.000000e+00
EX_arabinogal[u]tr_Bt	1.000000e+00	-1.000000e+03	1.000000e+03	0.000000e+00
EX_glcur[u]tr_Bt	1.000000e+00	-1.000000e+03	1.000000e+03	0.000000e+00
EX_argarg[u]tr_Bt	1.000000e+00	-1.000000e+03	1.000000e+03	0.000000e+00
EX_arg-L[u]tr_Bt	1.000000e+00	-1.000000e+03	1.000000e+03	0.000000e+00
EX_hspg_degr_4[u]tr_Bt	1.000000e+00	-1.000000e+03	1.000000e+03	0.000000e+00
EX_hspg_degr_5[u]tr_Bt	1.000000e+00	-1.000000e+03	1.000000e+03	0.000000e+00
EX_so4[u]tr_Bt	1.000000e+00	-1.000000e+03	1.000000e+03	0.000000e+00
EX_hspg_degr_9[u]tr_Bt	1.000000e+00	-1.000000e+03	1.000000e+03	0.000000e+00
EX_hspg_degr_10[u]tr_Bt	1.000000e+00	-1.000000e+03	1.000000e+03	0.000000e+00
EX_hspg_degr_3[u]tr_Bt	1.000000e+00	-1.000000e+03	1.000000e+03	0.000000e+00
EX_hspg_degr_8[u]tr_Bt	1.000000e+00	-1.000000e+03	1.000000e+03	0.000000e+00
EX_asn-L[u]tr_Bt	1.000000e+00	-1.000000e+03	1.000000e+03	0.000000e+00
EX_asp-L[u]tr_Bt	1.000000e+00	-1.000000e+03	1.000000e+03	0.000000e+00
EX_mn[u]tr_Bt	1.000000e+00	-1.000000e+03	1.000000e+03	0.000000e+00
EX_btn[u]tr_Bt	1.000000e+00	-1.000000e+03	1.000000e+03	0.000000e+00
EX_bz[u]tr_Bt	1.000000e+00	-1.000000e+03	1.000000e+03	0.000000e+00
EX_cps_bt[u]tr_Bt	1.000000e+00	-1.000000e+03	1.000000e+03	0.000000e+00
EX_lps_bt[u]tr_Bt	1.000000e+00	-1.000000e+03	1.000000e+03	0.000000e+00
EX_pe_cer1_bt[u]tr_Bt	1.000000e+00	-1.000000e+03	1.000000e+03	0.000000e+00
EX_sphmyln_bt[u]tr_Bt	1.000000e+00	-1.000000e+03	1.000000e+03	0.000000e+00
EX_ca2[u]tr_Bt	1.000000e+00	-1.000000e+03	1.000000e+03	0.000000e+00
EX_carn[u]tr_Bt	1.000000e+00	-1.000000e+03	1.000000e+03	0.000000e+00
EX_cbl1[u]tr_Bt	1.000000e+00	-1.000000e+03	1.000000e+03	0.000000e+00
EX_cgly[u]tr_Bt	1.000000e+00	-1.000000e+03	1.000000e+03	0.000000e+00
EX_co2[u]tr_Bt	1.000000e+00	-1.000000e+03	1.000000e+03	0.000000e+00
EX_cobalt2[u]tr_Bt	1.000000e+00	-1.000000e+03	1.000000e+03	0.000000e+00
EX_cspg_a_degr[u]tr_Bt	1.000000e+00	-1.000000e+03	1.000000e+03	0.000000e+00
EX_acgalglcur[u]tr_Bt	1.000000e+00	-1.000000e+03	1.000000e+03	0.000000e+00
EX_cspg_b_degr[u]tr_Bt	1.000000e+00	-1.000000e+03	1.000000e+03	0.000000e+00
EX_acgalidour2s[u]tr_Bt	1.000000e+00	-1.000000e+03	1.000000e+03	0.000000e+00
EX_cspg_c_degr[u]tr_Bt	1.000000e+00	-1.000000e+03	1.000000e+03	0.000000e+00
EX_cspg_a[u]tr_Bt	1.000000e+00	-1.000000e+03	1.000000e+03	0.000000e+00
EX_cspg_ab_rest[u]tr_Bt	1.000000e+00	-1.000000e+03	1.000000e+03	0.000000e+00
EX_cspg_b[u]tr_Bt	1.000000e+00	-1.000000e+03	1.000000e+03	0.000000e+00
EX_cspg_c[u]tr_Bt	1.000000e+00	-1.000000e+03	1.000000e+03	0.000000e+00
EX_cspg_c_rest[u]tr_Bt	1.000000e+00	-1.000000e+03	1.000000e+03	0.000000e+00
EX_cys-L[u]tr_Bt	1.000000e+00	-1.000000e+03	1.000000e+03	0.000000e+00
EX_cytd[u]tr_Bt	1.000000e+00	-1.000000e+03	1.000000e+03	0.000000e+00
EX_cu2[u]tr_Bt	1.000000e+00	-1.000000e+03	1.000000e+03	0.000000e+00
EX_dad-2[u]tr_Bt	1.000000e+00	-1.000000e+03	1.000000e+03	0.000000e+00
EX_dcyt[u]tr_Bt	1.000000e+00	-1.000000e+03	1.000000e+03	0.000000e+00
EX_dextran40[u]tr_Bt	1.000000e+00	-1.000000e+03	1.000000e+03	0.000000e+00
EX_dgsn[u]tr_Bt	1.000000e+00	-1.000000e+03	1.000000e+03	0.000000e+00
EX_din[u]tr_Bt	1.000000e+00	-1.000000e+03	1.000000e+03	0.000000e+00
EX_dt5hsu[u]tr_Bt	1.000000e+00	-1.000000e+03	1.000000e+03	0.000000e+00
EX_duri[u]tr_Bt	1.000000e+00	-1.000000e+03	1.000000e+03	0.000000e+00
EX_lac-D[u]tr_Bt	1.000000e+00	-1.000000e+03	1.000000e+03	0.000000e+00
EX_etoh[u]tr_Bt	1.000000e+00	-1.000000e+03	1.000000e+03	0.000000e+00
EX_2omfuc[u]tr_Bt	1.000000e+00	-1.000000e+03	1.000000e+03	0.000000e+00
EX_2omxyl[u]tr_Bt	1.000000e+00	-1.000000e+03	1.000000e+03	0.000000e+00
EX_3ddlhept[u]tr_Bt	1.000000e+00	-1.000000e+03	1.000000e+03	0.000000e+00
EX_4abut[u]tr_Bt	1.000000e+00	-1.000000e+03	1.000000e+03	0.000000e+00
EX_Ser_Thr[u]tr_Bt	1.000000e+00	-1.000000e+03	1.000000e+03	0.000000e+00
EX_T_antigen[u]tr_Bt	1.000000e+00	-1.000000e+03	1.000000e+03	0.000000e+00
EX_Tn_antigen[u]tr_Bt	1.000000e+00	-1.000000e+03	1.000000e+03	0.000000e+00
EX_acerA[u]tr_Bt	1.000000e+00	-1.000000e+03	1.000000e+03	0.000000e+00
EX_acgalidour[u]tr_Bt	1.000000e+00	-1.000000e+03	1.000000e+03	0.000000e+00
EX_apio-D[u]tr_Bt	1.000000e+00	-1.000000e+03	1.000000e+03	0.000000e+00
EX_cit[u]tr_Bt	1.000000e+00	-1.000000e+03	1.000000e+03	0.000000e+00
EX_core2[u]tr_Bt	1.000000e+00	-1.000000e+03	1.000000e+03	0.000000e+00
EX_core3[u]tr_Bt	1.000000e+00	-1.000000e+03	1.000000e+03	0.000000e+00
EX_core4[u]tr_Bt	1.000000e+00	-1.000000e+03	1.000000e+03	0.000000e+00
EX_core5[u]tr_Bt	1.000000e+00	-1.000000e+03	1.000000e+03	0.000000e+00
EX_core6[u]tr_Bt	1.000000e+00	-1.000000e+03	1.000000e+03	0.000000e+00
EX_core7[u]tr_Bt	1.000000e+00	-1.000000e+03	1.000000e+03	0.000000e+00
EX_core8[u]tr_Bt	1.000000e+00	-1.000000e+03	1.000000e+03	0.000000e+00
EX_dsT_antigen[u]tr_Bt	1.000000e+00	-1.000000e+03	1.000000e+03	0.000000e+00
EX_f1a[u]tr_Bt	1.000000e+00	-1.000000e+03	1.000000e+03	0.000000e+00
EX_fe2[u]tr_Bt	1.000000e+00	-1.000000e+03	1.000000e+03	0.000000e+00
EX_fe3[u]tr_Bt	1.000000e+00	-1.000000e+03	1.000000e+03	0.000000e+00
EX_fe3dcit[u]tr_Bt	1.000000e+00	-1.000000e+03	1.000000e+03	0.000000e+00
EX_fol[u]tr_Bt	1.000000e+00	-1.000000e+03	1.000000e+03	0.000000e+00
EX_for[u]tr_Bt	1.000000e+00	-1.000000e+03	1.000000e+03	0.000000e+00
EX_fru[u]tr_Bt	1.000000e+00	-1.000000e+03	1.000000e+03	0.000000e+00
EX_fucneulacnhx[u]tr_Bt	1.000000e+00	-1.000000e+03	1.000000e+03	0.000000e+00
EX_fum[u]tr_Bt	1.000000e+00	-1.000000e+03	1.000000e+03	0.000000e+00
EX_galam[u]tr_Bt	1.000000e+00	-1.000000e+03	1.000000e+03	0.000000e+00
EX_gam[u]tr_Bt	1.000000e+00	-1.000000e+03	1.000000e+03	0.000000e+00
EX_gam26s[u]tr_Bt	1.000000e+00	-1.000000e+03	1.000000e+03	0.000000e+00
EX_gchola[u]tr_Bt	1.000000e+00	-1.000000e+03	1.000000e+03	0.000000e+00
EX_gln-L[u]tr_Bt	1.000000e+00	-1.000000e+03	1.000000e+03	0.000000e+00
EX_glu-L[u]tr_Bt	1.000000e+00	-1.000000e+03	1.000000e+03	0.000000e+00
EX_glyasn[u]tr_Bt	1.000000e+00	-1.000000e+03	1.000000e+03	0.000000e+00
EX_glyasp[u]tr_Bt	1.000000e+00	-1.000000e+03	1.000000e+03	0.000000e+00
EX_glycogen1500[u]tr_Bt	1.000000e+00	-1.000000e+03	1.000000e+03	0.000000e+00
EX_glygln[u]tr_Bt	1.000000e+00	-1.000000e+03	1.000000e+03	0.000000e+00
EX_glyglu[u]tr_Bt	1.000000e+00	-1.000000e+03	1.000000e+03	0.000000e+00
EX_glygly[u]tr_Bt	1.000000e+00	-1.000000e+03	1.000000e+03	0.000000e+00
EX_glyleu[u]tr_Bt	1.000000e+00	-1.000000e+03	1.000000e+03	0.000000e+00
EX_glymet[u]tr_Bt	1.000000e+00	-1.000000e+03	1.000000e+03	0.000000e+00
EX_glyphe[u]tr_Bt	1.000000e+00	-1.000000e+03	1.000000e+03	0.000000e+00
EX_glypro[u]tr_Bt	1.000000e+00	-1.000000e+03	1.000000e+03	0.000000e+00
EX_glytyr[u]tr_Bt	1.000000e+00	-1.000000e+03	1.000000e+03	0.000000e+00
EX_gncore1[u]tr_Bt	1.000000e+00	-1.000000e+03	1.000000e+03	0.000000e+00
EX_gncore2[u]tr_Bt	1.000000e+00	-1.000000e+03	1.000000e+03	0.000000e+00
EX_gsn[u]tr_Bt	1.000000e+00	-1.000000e+03	1.000000e+03	0.000000e+00
EX_h2[u]tr_Bt	1.000000e+00	-1.000000e+03	1.000000e+03	0.000000e+00
EX_h2s[u]tr_Bt	1.000000e+00	-1.000000e+03	1.000000e+03	0.000000e+00
EX_ha[u]tr_Bt	1.000000e+00	-1.000000e+03	1.000000e+03	0.000000e+00
EX_ha_deg1[u]tr_Bt	1.000000e+00	-1.000000e+03	1.000000e+03	0.000000e+00
EX_ha_pre1[u]tr_Bt	1.000000e+00	-1.000000e+03	1.000000e+03	0.000000e+00
EX_his-L[u]tr_Bt	1.000000e+00	-1.000000e+03	1.000000e+03	0.000000e+00
EX_homogal[u]tr_Bt	1.000000e+00	-1.000000e+03	1.000000e+03	0.000000e+00
EX_hspg[u]tr_Bt	1.000000e+00	-1.000000e+03	1.000000e+03	0.000000e+00
EX_hspg_degr_1[u]tr_Bt	1.000000e+00	-1.000000e+03	1.000000e+03	0.000000e+00
EX_hspg_degr_11[u]tr_Bt	1.000000e+00	-1.000000e+03	1.000000e+03	0.000000e+00
EX_hspg_degr_12[u]tr_Bt	1.000000e+00	-1.000000e+03	1.000000e+03	0.000000e+00
EX_hspg_degr_13[u]tr_Bt	1.000000e+00	-1.000000e+03	1.000000e+03	0.000000e+00
EX_hspg_degr_14[u]tr_Bt	1.000000e+00	-1.000000e+03	1.000000e+03	0.000000e+00
EX_hspg_degr_15[u]tr_Bt	1.000000e+00	-1.000000e+03	1.000000e+03	0.000000e+00
EX_hspg_degr_2[u]tr_Bt	1.000000e+00	-1.000000e+03	1.000000e+03	0.000000e+00
EX_hspg_degr_6[u]tr_Bt	1.000000e+00	-1.000000e+03	1.000000e+03	0.000000e+00
EX_hspg_degr_7[u]tr_Bt	1.000000e+00	-1.000000e+03	1.000000e+03	0.000000e+00
EX_hspg_rest[u]tr_Bt	1.000000e+00	-1.000000e+03	1.000000e+03	0.000000e+00
EX_idour[u]tr_Bt	1.000000e+00	-1.000000e+03	1.000000e+03	0.000000e+00
EX_ile-L[u]tr_Bt	1.000000e+00	-1.000000e+03	1.000000e+03	0.000000e+00
EX_ind3ac[u]tr_Bt	1.000000e+00	-1.000000e+03	1.000000e+03	0.000000e+00
EX_indlac[u]tr_Bt	1.000000e+00	-1.000000e+03	1.000000e+03	0.000000e+00
EX_ins[u]tr_Bt	1.000000e+00	-1.000000e+03	1.000000e+03	0.000000e+00
EX_inulin[u]tr_Bt	1.000000e+00	-1.000000e+03	1.000000e+03	0.000000e+00
EX_isobut[u]tr_Bt	1.000000e+00	-1.000000e+03	1.000000e+03	0.000000e+00
EX_isocapr[u]tr_Bt	1.000000e+00	-1.000000e+03	1.000000e+03	0.000000e+00
EX_isoval[u]tr_Bt	1.000000e+00	-1.000000e+03	1.000000e+03	0.000000e+00
EX_k[u]tr_Bt	1.000000e+00	-1.000000e+03	1.000000e+03	0.000000e+00
EX_kdo[u]tr_Bt	1.000000e+00	-1.000000e+03	1.000000e+03	0.000000e+00
EX_kesto[u]tr_Bt	1.000000e+00	-1.000000e+03	1.000000e+03	0.000000e+00
EX_kestopt[u]tr_Bt	1.000000e+00	-1.000000e+03	1.000000e+03	0.000000e+00
EX_kestottr[u]tr_Bt	1.000000e+00	-1.000000e+03	1.000000e+03	0.000000e+00
EX_l2n2m2mn[u]tr_Bt	1.000000e+00	-1.000000e+03	1.000000e+03	0.000000e+00
EX_lac-L[u]tr_Bt	1.000000e+00	-1.000000e+03	1.000000e+03	0.000000e+00
EX_lacdfucttr[u]tr_Bt	1.000000e+00	-1.000000e+03	1.000000e+03	0.000000e+00
EX_lacndfuchx[u]tr_Bt	1.000000e+00	-1.000000e+03	1.000000e+03	0.000000e+00
EX_lacnfucpt[u]tr_Bt	1.000000e+00	-1.000000e+03	1.000000e+03	0.000000e+00
EX_lacnnttr[u]tr_Bt	1.000000e+00	-1.000000e+03	1.000000e+03	0.000000e+00
EX_lacnttr[u]tr_Bt	1.000000e+00	-1.000000e+03	1.000000e+03	0.000000e+00
EX_leu-L[u]tr_Bt	1.000000e+00	-1.000000e+03	1.000000e+03	0.000000e+00
EX_leugly[u]tr_Bt	1.000000e+00	-1.000000e+03	1.000000e+03	0.000000e+00
EX_leuleu[u]tr_Bt	1.000000e+00	-1.000000e+03	1.000000e+03	0.000000e+00
EX_levan1000[u]tr_Bt	1.000000e+00	-1.000000e+03	1.000000e+03	0.000000e+00
EX_levanb[u]tr_Bt	1.000000e+00	-1.000000e+03	1.000000e+03	0.000000e+00
EX_levanttr[u]tr_Bt	1.000000e+00	-1.000000e+03	1.000000e+03	0.000000e+00
EX_levantttr[u]tr_Bt	1.000000e+00	-1.000000e+03	1.000000e+03	0.000000e+00
EX_lmn2[u]tr_Bt	1.000000e+00	-1.000000e+03	1.000000e+03	0.000000e+00
EX_lmn30[u]tr_Bt	1.000000e+00	-1.000000e+03	1.000000e+03	0.000000e+00
EX_lys-L[u]tr_Bt	1.000000e+00	-1.000000e+03	1.000000e+03	0.000000e+00
EX_malthp[u]tr_Bt	1.000000e+00	-1.000000e+03	1.000000e+03	0.000000e+00
EX_malthx[u]tr_Bt	1.000000e+00	-1.000000e+03	1.000000e+03	0.000000e+00
EX_maltpt[u]tr_Bt	1.000000e+00	-1.000000e+03	1.000000e+03	0.000000e+00
EX_maltttr[u]tr_Bt	1.000000e+00	-1.000000e+03	1.000000e+03	0.000000e+00
EX_manb[u]tr_Bt	1.000000e+00	-1.000000e+03	1.000000e+03	0.000000e+00
EX_manpt[u]tr_Bt	1.000000e+00	-1.000000e+03	1.000000e+03	0.000000e+00
EX_mantr[u]tr_Bt	1.000000e+00	-1.000000e+03	1.000000e+03	0.000000e+00
EX_manttr[u]tr_Bt	1.000000e+00	-1.000000e+03	1.000000e+03	0.000000e+00
EX_mbenz[u]tr_Bt	1.000000e+00	-1.000000e+03	1.000000e+03	0.000000e+00
EX_melib[u]tr_Bt	1.000000e+00	-1.000000e+03	1.000000e+03	0.000000e+00
EX_meoh[u]tr_Bt	1.000000e+00	-1.000000e+03	1.000000e+03	0.000000e+00
EX_met-L[u]tr_Bt	1.000000e+00	-1.000000e+03	1.000000e+03	0.000000e+00
EX_metala[u]tr_Bt	1.000000e+00	-1.000000e+03	1.000000e+03	0.000000e+00
EX_mg2[u]tr_Bt	1.000000e+00	-1.000000e+03	1.000000e+03	0.000000e+00
EX_mn2[u]tr_Bt	1.000000e+00	-1.000000e+03	1.000000e+03	0.000000e+00
EX_mqn10[u]tr_Bt	1.000000e+00	-1.000000e+03	1.000000e+03	0.000000e+00
EX_mqn11[u]tr_Bt	1.000000e+00	-1.000000e+03	1.000000e+03	0.000000e+00
EX_mqn7[u]tr_Bt	1.000000e+00	-1.000000e+03	1.000000e+03	0.000000e+00
EX_mqn8[u]tr_Bt	1.000000e+00	-1.000000e+03	1.000000e+03	0.000000e+00
EX_mqn9[u]tr_Bt	1.000000e+00	-1.000000e+03	1.000000e+03	0.000000e+00
EX_mthgxl[u]tr_Bt	1.000000e+00	-1.000000e+03	1.000000e+03	0.000000e+00
EX_nac[u]tr_Bt	1.000000e+00	-1.000000e+03	1.000000e+03	0.000000e+00
EX_neulacnttr[u]tr_Bt	1.000000e+00	-1.000000e+03	1.000000e+03	0.000000e+00
EX_nh4[u]tr_Bt	1.000000e+00	-1.000000e+03	1.000000e+03	0.000000e+00
EX_nmn[u]tr_Bt	1.000000e+00	-1.000000e+03	1.000000e+03	0.000000e+00
EX_no2[u]tr_Bt	1.000000e+00	-1.000000e+03	1.000000e+03	0.000000e+00
EX_o2[u]tr_Bt	1.000000e+00	-1.000000e+03	1.000000e+03	0.000000e+00
EX_oligofru4[u]tr_Bt	1.000000e+00	-1.000000e+03	1.000000e+03	0.000000e+00
EX_orn[u]tr_Bt	1.000000e+00	-1.000000e+03	1.000000e+03	0.000000e+00
EX_pac[u]tr_Bt	1.000000e+00	-1.000000e+03	1.000000e+03	0.000000e+00
EX_pect[u]tr_Bt	1.000000e+00	-1.000000e+03	1.000000e+03	0.000000e+00
EX_pecticgal[u]tr_Bt	1.000000e+00	-1.000000e+03	1.000000e+03	0.000000e+00
EX_phe-L[u]tr_Bt	1.000000e+00	-1.000000e+03	1.000000e+03	0.000000e+00
EX_phearg[u]tr_Bt	1.000000e+00	-1.000000e+03	1.000000e+03	0.000000e+00
EX_pheme[u]tr_Bt	1.000000e+00	-1.000000e+03	1.000000e+03	0.000000e+00
EX_phppa[u]tr_Bt	1.000000e+00	-1.000000e+03	1.000000e+03	0.000000e+00
EX_phpyr[u]tr_Bt	1.000000e+00	-1.000000e+03	1.000000e+03	0.000000e+00
EX_pi[u]tr_Bt	1.000000e+00	-1.000000e+03	1.000000e+03	0.000000e+00
EX_plac[u]tr_Bt	1.000000e+00	-1.000000e+03	1.000000e+03	0.000000e+00
EX_pnto-R[u]tr_Bt	1.000000e+00	-1.000000e+03	1.000000e+03	0.000000e+00
EX_ppa[u]tr_Bt	1.000000e+00	-1.000000e+03	1.000000e+03	0.000000e+00
EX_ptrc[u]tr_Bt	1.000000e+00	-1.000000e+03	1.000000e+03	0.000000e+00
EX_pullulan1200[u]tr_Bt	1.000000e+00	-1.000000e+03	1.000000e+03	0.000000e+00
EX_pydxn[u]tr_Bt	1.000000e+00	-1.000000e+03	1.000000e+03	0.000000e+00
EX_pyr[u]tr_Bt	1.000000e+00	-1.000000e+03	1.000000e+03	0.000000e+00
EX_raffin[u]tr_Bt	1.000000e+00	-1.000000e+03	1.000000e+03	0.000000e+00
EX_rhamnogalurI[u]tr_Bt	1.000000e+00	-1.000000e+03	1.000000e+03	0.000000e+00
EX_rhamnogalurII[u]tr_Bt	1.000000e+00	-1.000000e+03	1.000000e+03	0.000000e+00
EX_rib-D[u]tr_Bt	1.000000e+00	-1.000000e+03	1.000000e+03	0.000000e+00
EX_ribflv[u]tr_Bt	1.000000e+00	-1.000000e+03	1.000000e+03	0.000000e+00
EX_s2l2fn2m2masn[u]tr_Bt	1.000000e+00	-1.000000e+03	1.000000e+03	0.000000e+00
EX_s2l2n2m2masn[u]tr_Bt	1.000000e+00	-1.000000e+03	1.000000e+03	0.000000e+00
EX_sT_antigen[u]tr_Bt	1.000000e+00	-1.000000e+03	1.000000e+03	0.000000e+00
EX_sTn_antigen[u]tr_Bt	1.000000e+00	-1.000000e+03	1.000000e+03	0.000000e+00
EX_ser-L[u]tr_Bt	1.000000e+00	-1.000000e+03	1.000000e+03	0.000000e+00
EX_skatole[u]tr_Bt	1.000000e+00	-1.000000e+03	1.000000e+03	0.000000e+00
EX_spmd[u]tr_Bt	1.000000e+00	-1.000000e+03	1.000000e+03	0.000000e+00
EX_stys[u]tr_Bt	1.000000e+00	-1.000000e+03	1.000000e+03	0.000000e+00
EX_succ[u]tr_Bt	1.000000e+00	-1.000000e+03	1.000000e+03	0.000000e+00
EX_sucr[u]tr_Bt	1.000000e+00	-1.000000e+03	1.000000e+03	0.000000e+00
EX_taur[u]tr_Bt	1.000000e+00	-1.000000e+03	1.000000e+03	0.000000e+00
EX_tchola[u]tr_Bt	1.000000e+00	-1.000000e+03	1.000000e+03	0.000000e+00
EX_thm[u]tr_Bt	1.000000e+00	-1.000000e+03	1.000000e+03	0.000000e+00
EX_thr-L[u]tr_Bt	1.000000e+00	-1.000000e+03	1.000000e+03	0.000000e+00
EX_thymd[u]tr_Bt	1.000000e+00	-1.000000e+03	1.000000e+03	0.000000e+00
EX_tre[u]tr_Bt	1.000000e+00	-1.000000e+03	1.000000e+03	0.000000e+00
EX_trp-L[u]tr_Bt	1.000000e+00	-1.000000e+03	1.000000e+03	0.000000e+00
EX_tyr-L[u]tr_Bt	1.000000e+00	-1.000000e+03	1.000000e+03	0.000000e+00
EX_unsdigalur[u]tr_Bt	1.000000e+00	-1.000000e+03	1.000000e+03	0.000000e+00
EX_ura[u]tr_Bt	1.000000e+00	-1.000000e+03	1.000000e+03	0.000000e+00
EX_urea[u]tr_Bt	1.000000e+00	-1.000000e+03	1.000000e+03	0.000000e+00
EX_uri[u]tr_Bt	1.000000e+00	-1.000000e+03	1.000000e+03	0.000000e+00
EX_val-L[u]tr_Bt	1.000000e+00	-1.000000e+03	1.000000e+03	0.000000e+00
EX_xan[u]tr_Bt	1.000000e+00	-1.000000e+03	1.000000e+03	0.000000e+00
EX_xyl-D[u]tr_Bt	1.000000e+00	-1.000000e+03	1.000000e+03	0.000000e+00
EX_zn2[u]tr_Bt	1.000000e+00	-1.000000e+03	1.000000e+03	0.000000e+00
EX_biomassBt(e)_Bt	1.000000e+00	-1.000000e+03	1.000000e+03	0.000000e+00
26DAPLLATi_Fp	0.000000e+00	-0.000000e+00	1.000000e+03	0.000000e+00
3HAD100_Fp	0.000000e+00	-0.000000e+00	1.000000e+03	0.000000e+00
3HAD120_Fp	0.000000e+00	-0.000000e+00	1.000000e+03	0.000000e+00
3HAD121_Fp	0.000000e+00	-0.000000e+00	1.000000e+03	0.000000e+00
3HAD140_Fp	0.000000e+00	-0.000000e+00	1.000000e+03	0.000000e+00
3HAD141_Fp	0.000000e+00	-0.000000e+00	1.000000e+03	0.000000e+00
3HAD160_Fp	0.000000e+00	-0.000000e+00	1.000000e+03	0.000000e+00
3HAD161_Fp	0.000000e+00	-0.000000e+00	1.000000e+03	0.000000e+00
3HAD180_Fp	0.000000e+00	-0.000000e+00	1.000000e+03	0.000000e+00
3HAD181_Fp	0.000000e+00	-0.000000e+00	1.000000e+03	0.000000e+00
3HAD40_Fp	0.000000e+00	-0.000000e+00	1.000000e+03	0.000000e+00
3HAD60_Fp	0.000000e+00	-0.000000e+00	1.000000e+03	0.000000e+00
3HAD80_Fp	0.000000e+00	-0.000000e+00	1.000000e+03	0.000000e+00
3MOPt_Fp	0.000000e+00	-0.000000e+00	1.000000e+03	0.000000e+00
3OAR100_Fp	1.000000e+00	-1.000000e+03	1.000000e+03	0.000000e+00
3OAR120_Fp	1.000000e+00	-1.000000e+03	1.000000e+03	0.000000e+00
3OAR121_Fp	0.000000e+00	-0.000000e+00	1.000000e+03	0.000000e+00
3OAR140_Fp	1.000000e+00	-1.000000e+03	1.000000e+03	0.000000e+00
3OAR141_Fp	0.000000e+00	-0.000000e+00	1.000000e+03	0.000000e+00
3OAR160_Fp	1.000000e+00	-1.000000e+03	1.000000e+03	0.000000e+00
3OAR161_Fp	0.000000e+00	-0.000000e+00	1.000000e+03	0.000000e+00
3OAR180_Fp	1.000000e+00	-1.000000e+03	1.000000e+03	0.000000e+00
3OAR181_Fp	0.000000e+00	-0.000000e+00	1.000000e+03	0.000000e+00
3OAR40_Fp	1.000000e+00	-1.000000e+03	1.000000e+03	0.000000e+00
3OAR60_Fp	1.000000e+00	-1.000000e+03	1.000000e+03	0.000000e+00
3OAR80_Fp	1.000000e+00	-1.000000e+03	1.000000e+03	0.000000e+00
3OAS100_Fp	0.000000e+00	-0.000000e+00	1.000000e+03	0.000000e+00
3OAS120_Fp	0.000000e+00	-0.000000e+00	1.000000e+03	0.000000e+00
3OAS121_Fp	0.000000e+00	-0.000000e+00	1.000000e+03	0.000000e+00
3OAS140_Fp	0.000000e+00	-0.000000e+00	1.000000e+03	0.000000e+00
3OAS141_Fp	0.000000e+00	-0.000000e+00	1.000000e+03	0.000000e+00
3OAS160_Fp	0.000000e+00	-0.000000e+00	1.000000e+03	0.000000e+00
3OAS161_Fp	0.000000e+00	-0.000000e+00	1.000000e+03	0.000000e+00
3OAS180_Fp	0.000000e+00	-0.000000e+00	1.000000e+03	0.000000e+00
3OAS181_Fp	0.000000e+00	-0.000000e+00	1.000000e+03	0.000000e+00
3OAS60_Fp	0.000000e+00	-0.000000e+00	1.000000e+03	0.000000e+00
3OAS80_Fp	0.000000e+00	-0.000000e+00	1.000000e+03	0.000000e+00
5OXPRO_FEs_Fp	0.000000e+00	-0.000000e+00	1.000000e+03	0.000000e+00
ACACT1r_Fp	1.000000e+00	-1.000000e+03	1.000000e+03	0.000000e+00
ACALD_Fp	1.000000e+00	-1.000000e+03	1.000000e+03	0.000000e+00
ACAS_Fp	0.000000e+00	-0.000000e+00	1.000000e+03	0.000000e+00
ACASPt_Fp	0.000000e+00	-0.000000e+00	1.000000e+03	0.000000e+00
ACCOAC_Fp	0.000000e+00	-0.000000e+00	1.000000e+03	0.000000e+00
ACGApts_Fp	0.000000e+00	-0.000000e+00	1.000000e+03	0.000000e+00
ACGK_Fp	0.000000e+00	-0.000000e+00	1.000000e+03	0.000000e+00
ACGLUt_Fp	0.000000e+00	-0.000000e+00	1.000000e+03	0.000000e+00
ACGS_Fp	0.000000e+00	-0.000000e+00	1.000000e+03	0.000000e+00
ACHBS_Fp	0.000000e+00	-0.000000e+00	1.000000e+03	0.000000e+00
ACKr_Fp	1.000000e+00	-1.000000e+03	1.000000e+03	0.000000e+00
ACLS_a_Fp	0.000000e+00	-0.000000e+00	1.000000e+03	0.000000e+00
ACLS_b_Fp	1.000000e+00	-1.000000e+03	1.000000e+03	0.000000e+00
ACNAMabc_Fp	0.000000e+00	-0.000000e+00	1.000000e+03	0.000000e+00
ACNML_Fp	0.000000e+00	-0.000000e+00	1.000000e+03	0.000000e+00
ACOAAGPAT140_Fp	0.000000e+00	-0.000000e+00	1.000000e+03	0.000000e+00
ACOAAGPAT160_Fp	0.000000e+00	-0.000000e+00	1.000000e+03	0.000000e+00
ACOAAGPAT180_Fp	0.000000e+00	-0.000000e+00	1.000000e+03	0.000000e+00
ACOATA_Fp	1.000000e+00	-1.000000e+03	1.000000e+03	0.000000e+00
ACONT_Fp	1.000000e+00	-1.000000e+03	1.000000e+03	0.000000e+00
ACOTA_Fp	1.000000e+00	-1.000000e+03	1.000000e+03	0.000000e+00
ACPS1_Fp	0.000000e+00	-0.000000e+00	1.000000e+03	0.000000e+00
ACtr_Fp	1.000000e+00	-1.000000e+03	1.000000e+03	0.000000e+00
ADD_Fp	0.000000e+00	-0.000000e+00	1.000000e+03	0.000000e+00
ADEt_Fp	1.000000e+00	-1.000000e+03	1.000000e+03	0.000000e+00
ADK1_Fp	1.000000e+00	-1.000000e+03	1.000000e+03	0.000000e+00
ADK2_Fp	1.000000e+00	-1.000000e+03	1.000000e+03	0.000000e+00
ADK3_Fp	1.000000e+00	-1.000000e+03	1.000000e+03	0.000000e+00
ADNUC_Fp	0.000000e+00	-0.000000e+00	1.000000e+03	0.000000e+00
ADOCBLabc_Fp	0.000000e+00	-0.000000e+00	1.000000e+03	0.000000e+00
ADPT_Fp	0.000000e+00	-0.000000e+00	1.000000e+03	0.000000e+00
ADSL1r_Fp	1.000000e+00	-1.000000e+03	1.000000e+03	0.000000e+00
ADSL2r_Fp	1.000000e+00	-1.000000e+03	1.000000e+03	0.000000e+00
ADSS_Fp	0.000000e+00	-0.000000e+00	1.000000e+03	0.000000e+00
AGDC_Fp	0.000000e+00	-0.000000e+00	1.000000e+03	0.000000e+00
AGMT_Fp	0.000000e+00	-0.000000e+00	1.000000e+03	0.000000e+00
AGPAT120_Fp	0.000000e+00	-0.000000e+00	1.000000e+03	0.000000e+00
AGPAT140_Fp	0.000000e+00	-0.000000e+00	1.000000e+03	0.000000e+00
AGPAT160_Fp	0.000000e+00	-0.000000e+00	1.000000e+03	0.000000e+00
AGPAT180_Fp	0.000000e+00	-0.000000e+00	1.000000e+03	0.000000e+00
AGPAT181_Fp	0.000000e+00	-0.000000e+00	1.000000e+03	0.000000e+00
AGPR_Fp	1.000000e+00	-1.000000e+03	1.000000e+03	0.000000e+00
AHCYSNS_r_Fp	1.000000e+00	-1.000000e+03	1.000000e+03	0.000000e+00
AICART_Fp	1.000000e+00	-1.000000e+03	1.000000e+03	0.000000e+00
AIRC2_Fp	0.000000e+00	-0.000000e+00	1.000000e+03	0.000000e+00
AIRC2r_Fp	1.000000e+00	-1.000000e+03	1.000000e+03	0.000000e+00
AIRCr_Fp	1.000000e+00	-1.000000e+03	1.000000e+03	0.000000e+00
ALA-DTDe_Fp	0.000000e+00	-0.000000e+00	1.000000e+03	0.000000e+00
ALAALA_Fp	0.000000e+00	-0.000000e+00	1.000000e+03	0.000000e+00
ALAALAD_Fp	0.000000e+00	-0.000000e+00	1.000000e+03	0.000000e+00
ALAALAabc_Fp	0.000000e+00	-0.000000e+00	1.000000e+03	0.000000e+00
ALAASP1c_Fp	1.000000e+00	-1.000000e+03	1.000000e+03	0.000000e+00
ALAASPabc_Fp	0.000000e+00	-0.000000e+00	1.000000e+03	0.000000e+00
ALAGLN1c_Fp	1.000000e+00	-1.000000e+03	1.000000e+03	0.000000e+00
ALAGLNabc_Fp	0.000000e+00	-0.000000e+00	1.000000e+03	0.000000e+00
ALAGLU1c_Fp	1.000000e+00	-1.000000e+03	1.000000e+03	0.000000e+00
ALAGLUabc_Fp	0.000000e+00	-0.000000e+00	1.000000e+03	0.000000e+00
ALAGLY1c_Fp	1.000000e+00	-1.000000e+03	1.000000e+03	0.000000e+00
ALAGLYabc_Fp	0.000000e+00	-0.000000e+00	1.000000e+03	0.000000e+00
ALAHIS1c_Fp	1.000000e+00	-1.000000e+03	1.000000e+03	0.000000e+00
ALAHISabc_Fp	0.000000e+00	-0.000000e+00	1.000000e+03	0.000000e+00
ALALEU1c_Fp	1.000000e+00	-1.000000e+03	1.000000e+03	0.000000e+00
ALALEUabc_Fp	0.000000e+00	-0.000000e+00	1.000000e+03	0.000000e+00
ALAR_Fp	1.000000e+00	-1.000000e+03	1.000000e+03	0.000000e+00
ALATHR1c_Fp	1.000000e+00	-1.000000e+03	1.000000e+03	0.000000e+00
ALATHRabc_Fp	0.000000e+00	-0.000000e+00	1.000000e+03	0.000000e+00
ALAt4_Fp	0.000000e+00	-0.000000e+00	1.000000e+03	0.000000e+00
ALAte_Fp	0.000000e+00	-0.000000e+00	1.000000e+03	0.000000e+00
ALCD19_Fp	1.000000e+00	-1.000000e+03	1.000000e+03	0.000000e+00
ALTRH_Fp	0.000000e+00	-0.000000e+00	1.000000e+03	0.000000e+00
AMALT1_Fp	0.000000e+00	-0.000000e+00	1.000000e+03	0.000000e+00
AMALT2_Fp	0.000000e+00	-0.000000e+00	1.000000e+03	0.000000e+00
AMALT3_Fp	0.000000e+00	-0.000000e+00	1.000000e+03	0.000000e+00
AMALT4_Fp	0.000000e+00	-0.000000e+00	1.000000e+03	0.000000e+00
AMANAPEr_Fp	1.000000e+00	-1.000000e+03	1.000000e+03	0.000000e+00
AMANK_Fp	0.000000e+00	-0.000000e+00	1.000000e+03	0.000000e+00
AMPMS2_Fp	0.000000e+00	-0.000000e+00	1.000000e+03	0.000000e+00
AMPTASECG_Fp	0.000000e+00	-0.000000e+00	1.000000e+03	0.000000e+00
AMPTASEPG_Fp	0.000000e+00	-0.000000e+00	1.000000e+03	0.000000e+00
AMY1_Fp	0.000000e+00	-0.000000e+00	1.000000e+03	0.000000e+00
ARGDC_Fp	0.000000e+00	-0.000000e+00	1.000000e+03	0.000000e+00
ARGSL_Fp	1.000000e+00	-1.000000e+03	1.000000e+03	0.000000e+00
ARGSSr_Fp	1.000000e+00	-1.000000e+03	1.000000e+03	0.000000e+00
ARGt2r_Fp	1.000000e+00	-1.000000e+03	1.000000e+03	0.000000e+00
AROH_Fp	0.000000e+00	-0.000000e+00	1.000000e+03	0.000000e+00
ASADi_Fp	0.000000e+00	-0.000000e+00	1.000000e+03	0.000000e+00
ASNN_Fp	0.000000e+00	-0.000000e+00	1.000000e+03	0.000000e+00
ASNS1_Fp	0.000000e+00	-0.000000e+00	1.000000e+03	0.000000e+00
ASNS2_Fp	0.000000e+00	-0.000000e+00	1.000000e+03	0.000000e+00
ASNt2r_Fp	1.000000e+00	-1.000000e+03	1.000000e+03	0.000000e+00
ASO3t_Fp	1.000000e+00	-1.000000e+03	1.000000e+03	0.000000e+00
ASO4t_Fp	1.000000e+00	-1.000000e+03	1.000000e+03	0.000000e+00
ASPCT_Fp	0.000000e+00	-0.000000e+00	1.000000e+03	0.000000e+00
ASPK_Fp	1.000000e+00	-1.000000e+03	1.000000e+03	0.000000e+00
ASPTA_Fp	1.000000e+00	-1.000000e+03	1.000000e+03	0.000000e+00
ASPt2r_Fp	1.000000e+00	-1.000000e+03	1.000000e+03	0.000000e+00
ASR_Fp	0.000000e+00	-0.000000e+00	1.000000e+03	0.000000e+00
ATPM_Fp	0.000000e+00	1.000000e+00	1.000000e+03	0.000000e+00
ATPPRT_Fp	0.000000e+00	-0.000000e+00	1.000000e+03	0.000000e+00
ATPS4_Fp	0.000000e+00	-0.000000e+00	1.000000e+03	0.000000e+00
BGLA1_Fp	0.000000e+00	-0.000000e+00	1.000000e+03	0.000000e+00
BPNT_Fp	0.000000e+00	-0.000000e+00	1.000000e+03	0.000000e+00
BTCOAACCOAT_Fp	0.000000e+00	-0.000000e+00	1.000000e+03	0.000000e+00
BTCOADH_Fp	1.000000e+00	-1.000000e+03	1.000000e+03	0.000000e+00
BTNabc_Fp	0.000000e+00	-0.000000e+00	1.000000e+03	0.000000e+00
BUTtr_Fp	1.000000e+00	-1.000000e+03	1.000000e+03	0.000000e+00
Biomass_FP_Fp	0.000000e+00	-0.000000e+00	1.000000e+03	1.000000e+00
CA2abc_Fp	0.000000e+00	-0.000000e+00	1.000000e+03	0.000000e+00
CBL1abc_Fp	0.000000e+00	-0.000000e+00	1.000000e+03	0.000000e+00
CBLAT_Fp	1.000000e+00	-1.000000e+03	1.000000e+03	0.000000e+00
CBPS_Fp	0.000000e+00	-0.000000e+00	1.000000e+03	0.000000e+00
CDPMEK_Fp	0.000000e+00	-0.000000e+00	1.000000e+03	0.000000e+00
CELLBK_Fp	0.000000e+00	-0.000000e+00	1.000000e+03	0.000000e+00
CELLBabc_Fp	0.000000e+00	-0.000000e+00	1.000000e+03	0.000000e+00
CEPA_Fp	1.000000e+00	-1.000000e+03	1.000000e+03	0.000000e+00
CGLYabc_Fp	0.000000e+00	-0.000000e+00	1.000000e+03	0.000000e+00
CHORM_Fp	0.000000e+00	-0.000000e+00	1.000000e+03	0.000000e+00
CHORS_Fp	0.000000e+00	-0.000000e+00	1.000000e+03	0.000000e+00
CITt2r_Fp	1.000000e+00	-1.000000e+03	1.000000e+03	0.000000e+00
CLPNS140_Fp	1.000000e+00	-1.000000e+03	1.000000e+03	0.000000e+00
CLPNS160_Fp	1.000000e+00	-1.000000e+03	1.000000e+03	0.000000e+00
CLPNS180_Fp	1.000000e+00	-1.000000e+03	1.000000e+03	0.000000e+00
CLPNS181_Fp	1.000000e+00	-1.000000e+03	1.000000e+03	0.000000e+00
CO2t_Fp	1.000000e+00	-1.000000e+03	1.000000e+03	0.000000e+00
CPSS_FP_Fp	0.000000e+00	-0.000000e+00	1.000000e+03	0.000000e+00
CPS_FP_ABC_Fp	0.000000e+00	-0.000000e+00	1.000000e+03	0.000000e+00
CS_Fp	0.000000e+00	-0.000000e+00	1.000000e+03	0.000000e+00
CTPS1_Fp	0.000000e+00	-0.000000e+00	1.000000e+03	0.000000e+00
CTPS2_Fp	0.000000e+00	-0.000000e+00	1.000000e+03	0.000000e+00
CYSS_Fp	0.000000e+00	-0.000000e+00	1.000000e+03	0.000000e+00
CYS_OXs_Fp	0.000000e+00	-0.000000e+00	1.000000e+03	0.000000e+00
CYSt2r_Fp	1.000000e+00	-1.000000e+03	1.000000e+03	0.000000e+00
CYTD_Fp	0.000000e+00	-0.000000e+00	1.000000e+03	0.000000e+00
CYTDH_Fp	0.000000e+00	-0.000000e+00	1.000000e+03	0.000000e+00
CYTDK1_Fp	0.000000e+00	-0.000000e+00	1.000000e+03	0.000000e+00
CYTDK2_Fp	0.000000e+00	-0.000000e+00	1.000000e+03	0.000000e+00
CYTDK4_Fp	0.000000e+00	-0.000000e+00	1.000000e+03	0.000000e+00
Clt_Fp	1.000000e+00	-1.000000e+03	1.000000e+03	0.000000e+00
Coabc_Fp	0.000000e+00	-0.000000e+00	1.000000e+03	0.000000e+00
Cuabc_Fp	0.000000e+00	-0.000000e+00	1.000000e+03	0.000000e+00
Cut1_Fp	0.000000e+00	-0.000000e+00	1.000000e+03	0.000000e+00
DADK_Fp	1.000000e+00	-1.000000e+03	1.000000e+03	0.000000e+00
DALAt4_Fp	0.000000e+00	-0.000000e+00	1.000000e+03	0.000000e+00
DAPDC_Fp	0.000000e+00	-0.000000e+00	1.000000e+03	0.000000e+00
DAPE_Fp	1.000000e+00	-1.000000e+03	1.000000e+03	0.000000e+00
DASYN120_Fp	0.000000e+00	-0.000000e+00	1.000000e+03	0.000000e+00
DASYN140_Fp	0.000000e+00	-0.000000e+00	1.000000e+03	0.000000e+00
DASYN160_Fp	0.000000e+00	-0.000000e+00	1.000000e+03	0.000000e+00
DASYN180_Fp	0.000000e+00	-0.000000e+00	1.000000e+03	0.000000e+00
DASYN181_Fp	0.000000e+00	-0.000000e+00	1.000000e+03	0.000000e+00
DCMPDA_Fp	1.000000e+00	-1.000000e+03	1.000000e+03	0.000000e+00
DCTPD_Fp	0.000000e+00	-0.000000e+00	1.000000e+03	0.000000e+00
DCTPD2_Fp	0.000000e+00	-0.000000e+00	1.000000e+03	0.000000e+00
DCYTD_Fp	0.000000e+00	-0.000000e+00	1.000000e+03	0.000000e+00
DDGLKr_Fp	1.000000e+00	-1.000000e+03	1.000000e+03	0.000000e+00
DDPA_Fp	0.000000e+00	-0.000000e+00	1.000000e+03	0.000000e+00
DHAD1_Fp	0.000000e+00	-0.000000e+00	1.000000e+03	0.000000e+00
DHAD2_Fp	0.000000e+00	-0.000000e+00	1.000000e+03	0.000000e+00
DHDPRy_Fp	0.000000e+00	-0.000000e+00	1.000000e+03	0.000000e+00
DHDPS_Fp	0.000000e+00	-0.000000e+00	1.000000e+03	0.000000e+00
DHFOR2_Fp	1.000000e+00	-1.000000e+03	1.000000e+03	0.000000e+00
DHFR_Fp	1.000000e+00	-1.000000e+03	1.000000e+03	0.000000e+00
DHORD5_Fp	0.000000e+00	-0.000000e+00	1.000000e+03	0.000000e+00
DHORDfum_Fp	0.000000e+00	-0.000000e+00	1.000000e+03	0.000000e+00
DHORDi_Fp	0.000000e+00	-0.000000e+00	1.000000e+03	0.000000e+00
DHORTS_Fp	1.000000e+00	-1.000000e+03	1.000000e+03	0.000000e+00
DHORt_Fp	0.000000e+00	-0.000000e+00	1.000000e+03	0.000000e+00
DHPTDCs_Fp	0.000000e+00	-0.000000e+00	1.000000e+03	0.000000e+00
DHQD_Fp	1.000000e+00	-1.000000e+03	1.000000e+03	0.000000e+00
DHQS_Fp	0.000000e+00	-0.000000e+00	1.000000e+03	0.000000e+00
DMATT_Fp	0.000000e+00	-0.000000e+00	1.000000e+03	0.000000e+00
DMPPS_Fp	0.000000e+00	-0.000000e+00	1.000000e+03	0.000000e+00
DMPPS2_Fp	0.000000e+00	-0.000000e+00	1.000000e+03	0.000000e+00
DM_4HBA_Fp	0.000000e+00	-0.000000e+00	1.000000e+03	0.000000e+00
DM_HMFURN_Fp	0.000000e+00	-0.000000e+00	1.000000e+03	0.000000e+00
DM_NA1_Fp	0.000000e+00	-0.000000e+00	-0.000000e+00	0.000000e+00
DM_SELNP_Fp	0.000000e+00	-0.000000e+00	1.000000e+03	0.000000e+00
DPCOAK_Fp	0.000000e+00	-0.000000e+00	1.000000e+03	0.000000e+00
DRPAr_Fp	1.000000e+00	-1.000000e+03	1.000000e+03	0.000000e+00
DTMPK_Fp	1.000000e+00	-1.000000e+03	1.000000e+03	0.000000e+00
DURIK1_Fp	0.000000e+00	-0.000000e+00	1.000000e+03	0.000000e+00
DURIPP_Fp	1.000000e+00	-1.000000e+03	1.000000e+03	0.000000e+00
DUTPDP_Fp	0.000000e+00	-0.000000e+00	1.000000e+03	0.000000e+00
DXPRIi_Fp	0.000000e+00	-0.000000e+00	1.000000e+03	0.000000e+00
DXPS_Fp	0.000000e+00	-0.000000e+00	1.000000e+03	0.000000e+00
D_LACt2_Fp	1.000000e+00	-1.000000e+03	1.000000e+03	0.000000e+00
EAR100x_Fp	0.000000e+00	-0.000000e+00	1.000000e+03	0.000000e+00
EAR120x_Fp	0.000000e+00	-0.000000e+00	1.000000e+03	0.000000e+00
EAR121x_Fp	0.000000e+00	-0.000000e+00	1.000000e+03	0.000000e+00
EAR140x_Fp	0.000000e+00	-0.000000e+00	1.000000e+03	0.000000e+00
EAR141x_Fp	0.000000e+00	-0.000000e+00	1.000000e+03	0.000000e+00
EAR160x_Fp	0.000000e+00	-0.000000e+00	1.000000e+03	0.000000e+00
EAR161x_Fp	0.000000e+00	-0.000000e+00	1.000000e+03	0.000000e+00
EAR180x_Fp	0.000000e+00	-0.000000e+00	1.000000e+03	0.000000e+00
EAR181x_Fp	0.000000e+00	-0.000000e+00	1.000000e+03	0.000000e+00
EAR40x_Fp	0.000000e+00	-0.000000e+00	1.000000e+03	0.000000e+00
EAR60x_Fp	0.000000e+00	-0.000000e+00	1.000000e+03	0.000000e+00
EAR80x_Fp	0.000000e+00	-0.000000e+00	1.000000e+03	0.000000e+00
ECOAH1_Fp	1.000000e+00	-1.000000e+03	1.000000e+03	0.000000e+00
EDA_R_Fp	1.000000e+00	-1.000000e+03	1.000000e+03	0.000000e+00
ENO_Fp	1.000000e+00	-1.000000e+03	1.000000e+03	0.000000e+00
ESHCYS2_FPe_Fp	0.000000e+00	-0.000000e+00	1.000000e+03	0.000000e+00
ESHCYS_FPe_Fp	0.000000e+00	-0.000000e+00	1.000000e+03	0.000000e+00
ESHGLU2_FPe_Fp	0.000000e+00	-0.000000e+00	1.000000e+03	0.000000e+00
ESHGLU_FPe_Fp	0.000000e+00	-0.000000e+00	1.000000e+03	0.000000e+00
FACOAL140_Fp	1.000000e+00	-1.000000e+03	1.000000e+03	0.000000e+00
FACOAL160_Fp	1.000000e+00	-1.000000e+03	1.000000e+03	0.000000e+00
FACOAL180_Fp	1.000000e+00	-1.000000e+03	1.000000e+03	0.000000e+00
FBA_Fp	1.000000e+00	-1.000000e+03	1.000000e+03	0.000000e+00
FBA2_Fp	1.000000e+00	-1.000000e+03	1.000000e+03	0.000000e+00
FBA3_Fp	1.000000e+00	-1.000000e+03	1.000000e+03	0.000000e+00
FBP_Fp	0.000000e+00	-0.000000e+00	1.000000e+03	0.000000e+00
FDH_Fp	0.000000e+00	-0.000000e+00	1.000000e+03	0.000000e+00
FDNADOX_H_Fp	1.000000e+00	-1.000000e+03	1.000000e+03	0.000000e+00
FE2abc_Fp	0.000000e+00	-0.000000e+00	1.000000e+03	0.000000e+00
FE3DCITabc_Fp	0.000000e+00	-0.000000e+00	1.000000e+03	0.000000e+00
FE3abc_Fp	0.000000e+00	-0.000000e+00	1.000000e+03	0.000000e+00
FEDCabc_Fp	0.000000e+00	-0.000000e+00	1.000000e+03	0.000000e+00
FLVRxe_Fp	0.000000e+00	-0.000000e+00	1.000000e+03	0.000000e+00
FMNAT_Fp	0.000000e+00	-0.000000e+00	1.000000e+03	0.000000e+00
FMNRx2_Fp	0.000000e+00	-0.000000e+00	1.000000e+03	0.000000e+00
FOLabc_Fp	0.000000e+00	-0.000000e+00	1.000000e+03	0.000000e+00
FORt_Fp	1.000000e+00	-1.000000e+03	1.000000e+03	0.000000e+00
FRD2_Fp	0.000000e+00	-0.000000e+00	1.000000e+03	0.000000e+00
FRUK_Fp	0.000000e+00	-0.000000e+00	1.000000e+03	0.000000e+00
FRUpts_Fp	0.000000e+00	-0.000000e+00	1.000000e+03	0.000000e+00
FTHFLi_Fp	0.000000e+00	-0.000000e+00	1.000000e+03	0.000000e+00
FUM_Fp	1.000000e+00	-1.000000e+03	1.000000e+03	0.000000e+00
FUMt_Fp	1.000000e+00	-1.000000e+03	1.000000e+03	0.000000e+00
G1PACT_Fp	0.000000e+00	-0.000000e+00	1.000000e+03	0.000000e+00
G1PTT_Fp	0.000000e+00	-0.000000e+00	1.000000e+03	0.000000e+00
G3PAT120_Fp	0.000000e+00	-0.000000e+00	1.000000e+03	0.000000e+00
G3PAT140_Fp	0.000000e+00	-0.000000e+00	1.000000e+03	0.000000e+00
G3PAT160_Fp	0.000000e+00	-0.000000e+00	1.000000e+03	0.000000e+00
G3PAT180_Fp	0.000000e+00	-0.000000e+00	1.000000e+03	0.000000e+00
G3PAT181_Fp	0.000000e+00	-0.000000e+00	1.000000e+03	0.000000e+00
G3PD1_Fp	1.000000e+00	-1.000000e+03	1.000000e+03	0.000000e+00
G3PD2_Fp	1.000000e+00	-1.000000e+03	1.000000e+03	0.000000e+00
G5SADs_Fp	0.000000e+00	-0.000000e+00	1.000000e+03	0.000000e+00
G5SD_Fp	0.000000e+00	-0.000000e+00	1.000000e+03	0.000000e+00
G6PDA_Fp	0.000000e+00	-0.000000e+00	1.000000e+03	0.000000e+00
G6PI_Fp	1.000000e+00	-1.000000e+03	1.000000e+03	0.000000e+00
G6PI3_Fp	1.000000e+00	-1.000000e+03	1.000000e+03	0.000000e+00
GALK_Fp	0.000000e+00	-0.000000e+00	1.000000e+03	0.000000e+00
GALM1r_Fp	1.000000e+00	-1.000000e+03	1.000000e+03	0.000000e+00
GALT_Fp	1.000000e+00	-1.000000e+03	1.000000e+03	0.000000e+00
GALU_Fp	1.000000e+00	-1.000000e+03	1.000000e+03	0.000000e+00
GALURt2r_Fp	1.000000e+00	-1.000000e+03	1.000000e+03	0.000000e+00
GALabc_Fp	0.000000e+00	-0.000000e+00	1.000000e+03	0.000000e+00
GAMpts_Fp	0.000000e+00	-0.000000e+00	1.000000e+03	0.000000e+00
GAPD_Fp	1.000000e+00	-1.000000e+03	1.000000e+03	0.000000e+00
GARFTi_Fp	0.000000e+00	-0.000000e+00	1.000000e+03	0.000000e+00
GF6PTA_Fp	0.000000e+00	-0.000000e+00	1.000000e+03	0.000000e+00
GK1_Fp	1.000000e+00	-1.000000e+03	1.000000e+03	0.000000e+00
GK2_Fp	1.000000e+00	-1.000000e+03	1.000000e+03	0.000000e+00
GLCAASEe_Fp	0.000000e+00	-0.000000e+00	1.000000e+03	0.000000e+00
GLCP_Fp	0.000000e+00	-0.000000e+00	1.000000e+03	0.000000e+00
GLCS1_Fp	0.000000e+00	-0.000000e+00	1.000000e+03	0.000000e+00
GLCURt2r_Fp	1.000000e+00	-1.000000e+03	1.000000e+03	0.000000e+00
GLCabc_Fp	0.000000e+00	-0.000000e+00	1.000000e+03	0.000000e+00
GLCpts_Fp	0.000000e+00	-0.000000e+00	1.000000e+03	0.000000e+00
GLGC_Fp	0.000000e+00	-0.000000e+00	1.000000e+03	0.000000e+00
GLNS_Fp	0.000000e+00	-0.000000e+00	1.000000e+03	0.000000e+00
GLNabc_Fp	0.000000e+00	-0.000000e+00	1.000000e+03	0.000000e+00
GLNte_Fp	0.000000e+00	-0.000000e+00	1.000000e+03	0.000000e+00
GLU5K_Fp	0.000000e+00	-0.000000e+00	1.000000e+03	0.000000e+00
GLUDy_Fp	1.000000e+00	-1.000000e+03	1.000000e+03	0.000000e+00
GLUPRT_Fp	0.000000e+00	-0.000000e+00	1.000000e+03	0.000000e+00
GLUR_Fp	1.000000e+00	-1.000000e+03	1.000000e+03	0.000000e+00
GLUSy_Fp	0.000000e+00	-0.000000e+00	1.000000e+03	0.000000e+00
GLUt2r_Fp	1.000000e+00	-1.000000e+03	1.000000e+03	0.000000e+00
GLYASN1c_Fp	1.000000e+00	-1.000000e+03	1.000000e+03	0.000000e+00
GLYASNabc_Fp	0.000000e+00	-0.000000e+00	1.000000e+03	0.000000e+00
GLYASP1c_Fp	1.000000e+00	-1.000000e+03	1.000000e+03	0.000000e+00
GLYASPabc_Fp	0.000000e+00	-0.000000e+00	1.000000e+03	0.000000e+00
GLYC3Pabc_Fp	0.000000e+00	-0.000000e+00	1.000000e+03	0.000000e+00
GLYCAt2r_Fp	1.000000e+00	-1.000000e+03	1.000000e+03	0.000000e+00
GLYCK_Fp	0.000000e+00	-0.000000e+00	1.000000e+03	0.000000e+00
GLYGLN1c_Fp	1.000000e+00	-1.000000e+03	1.000000e+03	0.000000e+00
GLYGLNabc_Fp	0.000000e+00	-0.000000e+00	1.000000e+03	0.000000e+00
GLYGLU1c_Fp	1.000000e+00	-1.000000e+03	1.000000e+03	0.000000e+00
GLYGLUabc_Fp	0.000000e+00	-0.000000e+00	1.000000e+03	0.000000e+00
GLYGLYCNc_Fp	1.000000e+00	-1.000000e+03	1.000000e+03	0.000000e+00
GLYGLYabc_Fp	0.000000e+00	-0.000000e+00	1.000000e+03	0.000000e+00
GLYLEUHYDROc_Fp	1.000000e+00	-1.000000e+03	1.000000e+03	0.000000e+00
GLYLEUabc_Fp	0.000000e+00	-0.000000e+00	1.000000e+03	0.000000e+00
GLYMET1c_Fp	1.000000e+00	-1.000000e+03	1.000000e+03	0.000000e+00
GLYMETabc_Fp	0.000000e+00	-0.000000e+00	1.000000e+03	0.000000e+00
GLYOX_Fp	0.000000e+00	-0.000000e+00	1.000000e+03	0.000000e+00
GLYPHEHYc_Fp	1.000000e+00	-1.000000e+03	1.000000e+03	0.000000e+00
GLYPHEabc_Fp	0.000000e+00	-0.000000e+00	1.000000e+03	0.000000e+00
GLYPROPRO1c_Fp	1.000000e+00	-1.000000e+03	1.000000e+03	0.000000e+00
GLYPROabc_Fp	0.000000e+00	-0.000000e+00	1.000000e+03	0.000000e+00
GLYTYR1c_Fp	1.000000e+00	-1.000000e+03	1.000000e+03	0.000000e+00
GLYTYRabc_Fp	0.000000e+00	-0.000000e+00	1.000000e+03	0.000000e+00
GLYt4_Fp	0.000000e+00	-0.000000e+00	1.000000e+03	0.000000e+00
GLYte_Fp	0.000000e+00	-0.000000e+00	1.000000e+03	0.000000e+00
GMPS2_Fp	0.000000e+00	-0.000000e+00	1.000000e+03	0.000000e+00
GNNUC_Fp	0.000000e+00	-0.000000e+00	1.000000e+03	0.000000e+00
GPDDA4_Fp	0.000000e+00	-0.000000e+00	1.000000e+03	0.000000e+00
GRTT_Fp	0.000000e+00	-0.000000e+00	1.000000e+03	0.000000e+00
GTHOXabc_Fp	0.000000e+00	-0.000000e+00	1.000000e+03	0.000000e+00
GTHOXabc2_Fp	0.000000e+00	-0.000000e+00	1.000000e+03	0.000000e+00
GTHRDabc_Fp	0.000000e+00	-0.000000e+00	1.000000e+03	0.000000e+00
GTHRDabc2_Fp	0.000000e+00	-0.000000e+00	1.000000e+03	0.000000e+00
GUAPRT_Fp	0.000000e+00	-0.000000e+00	1.000000e+03	0.000000e+00
GUAt_Fp	1.000000e+00	-1.000000e+03	1.000000e+03	0.000000e+00
GUI1_Fp	1.000000e+00	-1.000000e+03	1.000000e+03	0.000000e+00
GUI2_Fp	1.000000e+00	-1.000000e+03	1.000000e+03	0.000000e+00
H2Ot_Fp	1.000000e+00	-1.000000e+03	1.000000e+03	0.000000e+00
H2St_Fp	1.000000e+00	-1.000000e+03	1.000000e+03	0.000000e+00
HACD1_Fp	1.000000e+00	-1.000000e+03	1.000000e+03	0.000000e+00
HCO3E_Fp	1.000000e+00	-1.000000e+03	1.000000e+03	0.000000e+00
HCYSMT_Fp	0.000000e+00	-0.000000e+00	1.000000e+03	0.000000e+00
HEX1_Fp	0.000000e+00	-0.000000e+00	1.000000e+03	0.000000e+00
HEX7_Fp	0.000000e+00	-0.000000e+00	1.000000e+03	0.000000e+00
HEXb_Fp	0.000000e+00	-0.000000e+00	1.000000e+03	0.000000e+00
HISTD_Fp	0.000000e+00	-0.000000e+00	1.000000e+03	0.000000e+00
HISTP_Fp	0.000000e+00	-0.000000e+00	1.000000e+03	0.000000e+00
HISabc_Fp	0.000000e+00	-0.000000e+00	1.000000e+03	0.000000e+00
HISte_Fp	0.000000e+00	-0.000000e+00	1.000000e+03	0.000000e+00
HPYRRx_Fp	0.000000e+00	-0.000000e+00	1.000000e+03	0.000000e+00
HSDxi2_Fp	0.000000e+00	-0.000000e+00	1.000000e+03	0.000000e+00
HSDyi2_Fp	0.000000e+00	-0.000000e+00	1.000000e+03	0.000000e+00
HSK_Fp	0.000000e+00	-0.000000e+00	1.000000e+03	0.000000e+00
HSTPTr_Fp	1.000000e+00	-1.000000e+03	1.000000e+03	0.000000e+00
HXAND_Fp	0.000000e+00	-0.000000e+00	1.000000e+03	0.000000e+00
HXPRT_Fp	0.000000e+00	-0.000000e+00	1.000000e+03	0.000000e+00
HYXNt_Fp	1.000000e+00	-1.000000e+03	1.000000e+03	0.000000e+00
ICDHyr_Fp	1.000000e+00	-1.000000e+03	1.000000e+03	0.000000e+00
IG3PS_Fp	0.000000e+00	-0.000000e+00	1.000000e+03	0.000000e+00
IGPDH_Fp	0.000000e+00	-0.000000e+00	1.000000e+03	0.000000e+00
ILETA_Fp	1.000000e+00	-1.000000e+03	1.000000e+03	0.000000e+00
ILEabc_Fp	0.000000e+00	-0.000000e+00	1.000000e+03	0.000000e+00
ILEte_Fp	0.000000e+00	-0.000000e+00	1.000000e+03	0.000000e+00
IMPC_Fp	1.000000e+00	-1.000000e+03	1.000000e+03	0.000000e+00
IMPD_Fp	0.000000e+00	-0.000000e+00	1.000000e+03	0.000000e+00
INSH_Fp	0.000000e+00	-0.000000e+00	1.000000e+03	0.000000e+00
INSt_Fp	1.000000e+00	-1.000000e+03	1.000000e+03	0.000000e+00
INULINASE_Fp	0.000000e+00	-0.000000e+00	1.000000e+03	0.000000e+00
INULINabc_Fp	0.000000e+00	-0.000000e+00	1.000000e+03	0.000000e+00
IPDPS_Fp	0.000000e+00	-0.000000e+00	1.000000e+03	0.000000e+00
IPDPS2_Fp	0.000000e+00	-0.000000e+00	1.000000e+03	0.000000e+00
IPMDr_Fp	1.000000e+00	-1.000000e+03	1.000000e+03	0.000000e+00
IPPMIa_Fp	1.000000e+00	-1.000000e+03	1.000000e+03	0.000000e+00
IPPMIb_Fp	1.000000e+00	-1.000000e+03	1.000000e+03	0.000000e+00
IPPS_Fp	0.000000e+00	-0.000000e+00	1.000000e+03	0.000000e+00
KARA1_Fp	1.000000e+00	-1.000000e+03	1.000000e+03	0.000000e+00
KARA2_Fp	1.000000e+00	-1.000000e+03	1.000000e+03	0.000000e+00
KAS13_Fp	0.000000e+00	-0.000000e+00	1.000000e+03	0.000000e+00
KAS14_Fp	0.000000e+00	-0.000000e+00	1.000000e+03	0.000000e+00
KAS2_Fp	0.000000e+00	-0.000000e+00	1.000000e+03	0.000000e+00
KAS8_Fp	0.000000e+00	-0.000000e+00	1.000000e+03	0.000000e+00
KESTOASE_Fp	0.000000e+00	-0.000000e+00	1.000000e+03	0.000000e+00
KESTOPTASE_Fp	0.000000e+00	-0.000000e+00	1.000000e+03	0.000000e+00
KESTOPTabc_Fp	0.000000e+00	-0.000000e+00	1.000000e+03	0.000000e+00
KESTOTTRASE_Fp	0.000000e+00	-0.000000e+00	1.000000e+03	0.000000e+00
KESTOTTRabc_Fp	0.000000e+00	-0.000000e+00	1.000000e+03	0.000000e+00
KESTOabc_Fp	0.000000e+00	-0.000000e+00	1.000000e+03	0.000000e+00
Kt3r_Fp	1.000000e+00	-1.000000e+03	1.000000e+03	0.000000e+00
LACZ_Fp	0.000000e+00	-0.000000e+00	1.000000e+03	0.000000e+00
LARGNAT_Fp	1.000000e+00	-1.000000e+03	1.000000e+03	0.000000e+00
LCTSabc_Fp	0.000000e+00	-0.000000e+00	1.000000e+03	0.000000e+00
LDH_D_Fp	1.000000e+00	-1.000000e+03	1.000000e+03	0.000000e+00
LEUGLY1c_Fp	0.000000e+00	-0.000000e+00	1.000000e+03	0.000000e+00
LEUGLYabc_Fp	0.000000e+00	-0.000000e+00	1.000000e+03	0.000000e+00
LEULEU1c_Fp	0.000000e+00	-0.000000e+00	1.000000e+03	0.000000e+00
LEULEUabc_Fp	0.000000e+00	-0.000000e+00	1.000000e+03	0.000000e+00
LEUTA_Fp	1.000000e+00	-1.000000e+03	1.000000e+03	0.000000e+00
LEUabc_Fp	0.000000e+00	-0.000000e+00	1.000000e+03	0.000000e+00
LEUte_Fp	0.000000e+00	-0.000000e+00	1.000000e+03	0.000000e+00
LGTHL_Fp	0.000000e+00	-0.000000e+00	1.000000e+03	0.000000e+00
LPLIPAL1A140_Fp	0.000000e+00	-0.000000e+00	1.000000e+03	0.000000e+00
LPLIPAL1A160_Fp	0.000000e+00	-0.000000e+00	1.000000e+03	0.000000e+00
LPLIPAL1A180_Fp	0.000000e+00	-0.000000e+00	1.000000e+03	0.000000e+00
LPLIPAL1G140_Fp	0.000000e+00	-0.000000e+00	1.000000e+03	0.000000e+00
LPLIPAL1G160_Fp	0.000000e+00	-0.000000e+00	1.000000e+03	0.000000e+00
LPLIPAL1G180_Fp	0.000000e+00	-0.000000e+00	1.000000e+03	0.000000e+00
LPLIPAL2A140_Fp	0.000000e+00	-0.000000e+00	1.000000e+03	0.000000e+00
LPLIPAL2A160_Fp	0.000000e+00	-0.000000e+00	1.000000e+03	0.000000e+00
LPLIPAL2A180_Fp	0.000000e+00	-0.000000e+00	1.000000e+03	0.000000e+00
LPLIPAL2G140_Fp	0.000000e+00	-0.000000e+00	1.000000e+03	0.000000e+00
LPLIPAL2G160_Fp	0.000000e+00	-0.000000e+00	1.000000e+03	0.000000e+00
LPLIPAL2G180_Fp	0.000000e+00	-0.000000e+00	1.000000e+03	0.000000e+00
LYSabc_Fp	0.000000e+00	-0.000000e+00	1.000000e+03	0.000000e+00
LYSte_Fp	0.000000e+00	-0.000000e+00	1.000000e+03	0.000000e+00
MALT_Fp	0.000000e+00	-0.000000e+00	1.000000e+03	0.000000e+00
MALTabc_Fp	0.000000e+00	-0.000000e+00	1.000000e+03	0.000000e+00
MAL_Lte_Fp	1.000000e+00	-1.000000e+03	1.000000e+03	0.000000e+00
MANAO_Fp	1.000000e+00	-1.000000e+03	1.000000e+03	0.000000e+00
MCOATA_Fp	1.000000e+00	-1.000000e+03	1.000000e+03	0.000000e+00
ME1_Fp	0.000000e+00	-0.000000e+00	1.000000e+03	0.000000e+00
MECDPDH2_Fp	0.000000e+00	-0.000000e+00	1.000000e+03	0.000000e+00
MECDPS_Fp	0.000000e+00	-0.000000e+00	1.000000e+03	0.000000e+00
MEPCT_Fp	0.000000e+00	-0.000000e+00	1.000000e+03	0.000000e+00
METALA1c_Fp	1.000000e+00	-1.000000e+03	1.000000e+03	0.000000e+00
METALAabc_Fp	0.000000e+00	-0.000000e+00	1.000000e+03	0.000000e+00
METAT_Fp	0.000000e+00	-0.000000e+00	1.000000e+03	0.000000e+00
METSOX1abc_Fp	0.000000e+00	-0.000000e+00	1.000000e+03	0.000000e+00
METSOXR1_Fp	0.000000e+00	-0.000000e+00	1.000000e+03	0.000000e+00
METSr_Fp	1.000000e+00	-1.000000e+03	1.000000e+03	0.000000e+00
METabc_Fp	0.000000e+00	-0.000000e+00	1.000000e+03	0.000000e+00
METte_Fp	0.000000e+00	-0.000000e+00	1.000000e+03	0.000000e+00
MG2abc_Fp	0.000000e+00	-0.000000e+00	1.000000e+03	0.000000e+00
MGSA_Fp	0.000000e+00	-0.000000e+00	1.000000e+03	0.000000e+00
MGt5_Fp	1.000000e+00	-1.000000e+03	1.000000e+03	0.000000e+00
MLTG1_Fp	0.000000e+00	-0.000000e+00	1.000000e+03	0.000000e+00
MLTG2_Fp	0.000000e+00	-0.000000e+00	1.000000e+03	0.000000e+00
MLTG3_Fp	0.000000e+00	-0.000000e+00	1.000000e+03	0.000000e+00
MLTG4_Fp	0.000000e+00	-0.000000e+00	1.000000e+03	0.000000e+00
MLTG5_Fp	0.000000e+00	-0.000000e+00	1.000000e+03	0.000000e+00
MNNH_Fp	0.000000e+00	-0.000000e+00	1.000000e+03	0.000000e+00
MTHFC_Fp	1.000000e+00	-1.000000e+03	1.000000e+03	0.000000e+00
MTHFD_Fp	1.000000e+00	-1.000000e+03	1.000000e+03	0.000000e+00
MTHFR2_Fp	0.000000e+00	-0.000000e+00	1.000000e+03	0.000000e+00
MTHFR3_Fp	0.000000e+00	-0.000000e+00	1.000000e+03	0.000000e+00
NACt_Fp	1.000000e+00	-1.000000e+03	1.000000e+03	0.000000e+00
NADDP_Fp	0.000000e+00	-0.000000e+00	1.000000e+03	0.000000e+00
NADH_NAT_Fp	0.000000e+00	-0.000000e+00	1.000000e+03	0.000000e+00
NADK_Fp	0.000000e+00	-0.000000e+00	1.000000e+03	0.000000e+00
NADK2_Fp	0.000000e+00	-0.000000e+00	1.000000e+03	0.000000e+00
NADS1_Fp	0.000000e+00	-0.000000e+00	1.000000e+03	0.000000e+00
NADS2_Fp	0.000000e+00	-0.000000e+00	1.000000e+03	0.000000e+00
NAMNPP_Fp	0.000000e+00	-0.000000e+00	1.000000e+03	0.000000e+00
NAt3_1_Fp	1.000000e+00	-1.000000e+03	1.000000e+03	0.000000e+00
NCAMt_Fp	1.000000e+00	-1.000000e+03	1.000000e+03	0.000000e+00
NCKt_Fp	1.000000e+00	-1.000000e+03	1.000000e+03	0.000000e+00
NDPK2_Fp	1.000000e+00	-1.000000e+03	1.000000e+03	0.000000e+00
NDPK4_Fp	1.000000e+00	-1.000000e+03	1.000000e+03	0.000000e+00
NH4t_Fp	1.000000e+00	-1.000000e+03	1.000000e+03	0.000000e+00
NMNATr_Fp	1.000000e+00	-1.000000e+03	1.000000e+03	0.000000e+00
NNATr_Fp	1.000000e+00	-1.000000e+03	1.000000e+03	0.000000e+00
NP1_r_Fp	1.000000e+00	-1.000000e+03	1.000000e+03	0.000000e+00
NT5C_Fp	0.000000e+00	-0.000000e+00	1.000000e+03	0.000000e+00
NTD1_Fp	0.000000e+00	-0.000000e+00	1.000000e+03	0.000000e+00
NTD10_Fp	0.000000e+00	-0.000000e+00	1.000000e+03	0.000000e+00
NTD11_Fp	0.000000e+00	-0.000000e+00	1.000000e+03	0.000000e+00
NTD2_Fp	0.000000e+00	-0.000000e+00	1.000000e+03	0.000000e+00
NTD3_Fp	0.000000e+00	-0.000000e+00	1.000000e+03	0.000000e+00
NTD4_Fp	0.000000e+00	-0.000000e+00	1.000000e+03	0.000000e+00
NTD5_Fp	0.000000e+00	-0.000000e+00	1.000000e+03	0.000000e+00
NTD5_a_Fp	0.000000e+00	-0.000000e+00	1.000000e+03	0.000000e+00
NTD6_Fp	0.000000e+00	-0.000000e+00	1.000000e+03	0.000000e+00
NTD7_Fp	0.000000e+00	-0.000000e+00	1.000000e+03	0.000000e+00
NTD8_Fp	0.000000e+00	-0.000000e+00	1.000000e+03	0.000000e+00
NTD9_Fp	0.000000e+00	-0.000000e+00	1.000000e+03	0.000000e+00
NTPP1_Fp	0.000000e+00	-0.000000e+00	1.000000e+03	0.000000e+00
NTPP2_Fp	0.000000e+00	-0.000000e+00	1.000000e+03	0.000000e+00
NTPP8_Fp	0.000000e+00	-0.000000e+00	1.000000e+03	0.000000e+00
NTPTP1_Fp	0.000000e+00	-0.000000e+00	1.000000e+03	0.000000e+00
O16G2_Fp	0.000000e+00	-0.000000e+00	1.000000e+03	0.000000e+00
O2t_Fp	1.000000e+00	-1.000000e+03	1.000000e+03	0.000000e+00
OAADC_Fp	0.000000e+00	-0.000000e+00	1.000000e+03	0.000000e+00
OBTFL_Fp	0.000000e+00	-0.000000e+00	1.000000e+03	0.000000e+00
OCBT_Fp	1.000000e+00	-1.000000e+03	1.000000e+03	0.000000e+00
OMCDC_Fp	0.000000e+00	-0.000000e+00	1.000000e+03	0.000000e+00
OMPDC_Fp	0.000000e+00	-0.000000e+00	1.000000e+03	0.000000e+00
ORNDC_Fp	0.000000e+00	-0.000000e+00	1.000000e+03	0.000000e+00
ORNTAC_Fp	1.000000e+00	-1.000000e+03	1.000000e+03	0.000000e+00
ORNabc_Fp	0.000000e+00	-0.000000e+00	1.000000e+03	0.000000e+00
ORPT_Fp	1.000000e+00	-1.000000e+03	1.000000e+03	0.000000e+00
P5CRyr_Fp	1.000000e+00	-1.000000e+03	1.000000e+03	0.000000e+00
PAPPT3_Fp	0.000000e+00	-0.000000e+00	1.000000e+03	0.000000e+00
PC_Fp	0.000000e+00	-0.000000e+00	1.000000e+03	0.000000e+00
PDHa_Fp	0.000000e+00	-0.000000e+00	1.000000e+03	0.000000e+00
PDHbr_Fp	1.000000e+00	-1.000000e+03	1.000000e+03	0.000000e+00
PDHc_Fp	0.000000e+00	-0.000000e+00	1.000000e+03	0.000000e+00
PECTIN_DEGe_Fp	0.000000e+00	-0.000000e+00	1.000000e+03	0.000000e+00
PFK_Fp	0.000000e+00	-0.000000e+00	1.000000e+03	0.000000e+00
PFK_3_Fp	0.000000e+00	-0.000000e+00	1.000000e+03	0.000000e+00
PFL_Fp	0.000000e+00	-0.000000e+00	1.000000e+03	0.000000e+00
PGAMT_Fp	1.000000e+00	-1.000000e+03	1.000000e+03	0.000000e+00
PGI_Fp	1.000000e+00	-1.000000e+03	1.000000e+03	0.000000e+00
PGK_Fp	1.000000e+00	-1.000000e+03	1.000000e+03	0.000000e+00
PGM_Fp	1.000000e+00	-1.000000e+03	1.000000e+03	0.000000e+00
PGMT_Fp	1.000000e+00	-1.000000e+03	1.000000e+03	0.000000e+00
PGPP120_Fp	0.000000e+00	-0.000000e+00	1.000000e+03	0.000000e+00
PGPP140_Fp	0.000000e+00	-0.000000e+00	1.000000e+03	0.000000e+00
PGPP160_Fp	0.000000e+00	-0.000000e+00	1.000000e+03	0.000000e+00
PGPP180_Fp	0.000000e+00	-0.000000e+00	1.000000e+03	0.000000e+00
PGPP181_Fp	0.000000e+00	-0.000000e+00	1.000000e+03	0.000000e+00
PGSA120_Fp	0.000000e+00	-0.000000e+00	1.000000e+03	0.000000e+00
PGSA140_Fp	0.000000e+00	-0.000000e+00	1.000000e+03	0.000000e+00
PGSA160_Fp	0.000000e+00	-0.000000e+00	1.000000e+03	0.000000e+00
PGSA180_Fp	0.000000e+00	-0.000000e+00	1.000000e+03	0.000000e+00
PGSA181_Fp	0.000000e+00	-0.000000e+00	1.000000e+03	0.000000e+00
PHETA1_Fp	1.000000e+00	-1.000000e+03	1.000000e+03	0.000000e+00
PHEt2r_Fp	1.000000e+00	-1.000000e+03	1.000000e+03	0.000000e+00
PHPB2_Fp	1.000000e+00	-1.000000e+03	1.000000e+03	0.000000e+00
PIabc_Fp	0.000000e+00	-0.000000e+00	1.000000e+03	0.000000e+00
PIt8i_Fp	0.000000e+00	-0.000000e+00	1.000000e+03	0.000000e+00
PLACOR_Fp	1.000000e+00	-1.000000e+03	1.000000e+03	0.000000e+00
PLACt_Fp	0.000000e+00	-0.000000e+00	1.000000e+03	0.000000e+00
PLIPA1A140_Fp	0.000000e+00	-0.000000e+00	1.000000e+03	0.000000e+00
PLIPA1A160_Fp	0.000000e+00	-0.000000e+00	1.000000e+03	0.000000e+00
PLIPA1A180_Fp	0.000000e+00	-0.000000e+00	1.000000e+03	0.000000e+00
PLIPA1G140_Fp	0.000000e+00	-0.000000e+00	1.000000e+03	0.000000e+00
PLIPA1G160_Fp	0.000000e+00	-0.000000e+00	1.000000e+03	0.000000e+00
PLIPA1G180_Fp	0.000000e+00	-0.000000e+00	1.000000e+03	0.000000e+00
PLIPA2A140_Fp	0.000000e+00	-0.000000e+00	1.000000e+03	0.000000e+00
PLIPA2A160_Fp	0.000000e+00	-0.000000e+00	1.000000e+03	0.000000e+00
PLIPA2A180_Fp	0.000000e+00	-0.000000e+00	1.000000e+03	0.000000e+00
PLIPA2G140_Fp	0.000000e+00	-0.000000e+00	1.000000e+03	0.000000e+00
PLIPA2G160_Fp	0.000000e+00	-0.000000e+00	1.000000e+03	0.000000e+00
PLIPA2G180_Fp	0.000000e+00	-0.000000e+00	1.000000e+03	0.000000e+00
PMPK_Fp	0.000000e+00	-0.000000e+00	1.000000e+03	0.000000e+00
PMTCOATA_Fp	1.000000e+00	-1.000000e+03	1.000000e+03	0.000000e+00
PNP_Fp	1.000000e+00	-1.000000e+03	1.000000e+03	0.000000e+00
PNTK_Fp	0.000000e+00	-0.000000e+00	1.000000e+03	0.000000e+00
PNTOabc_Fp	0.000000e+00	-0.000000e+00	1.000000e+03	0.000000e+00
POR4i_Fp	0.000000e+00	-0.000000e+00	1.000000e+03	0.000000e+00
PPA_Fp	0.000000e+00	-0.000000e+00	1.000000e+03	0.000000e+00
PPAKr_Fp	1.000000e+00	-1.000000e+03	1.000000e+03	0.000000e+00
PPCDC_Fp	0.000000e+00	-0.000000e+00	1.000000e+03	0.000000e+00
PPCKr_Fp	0.000000e+00	-0.000000e+00	1.000000e+03	0.000000e+00
PPCOAACCOAT_Fp	0.000000e+00	-0.000000e+00	1.000000e+03	0.000000e+00
PPDK_Fp	0.000000e+00	-0.000000e+00	1.000000e+03	0.000000e+00
PPM_Fp	1.000000e+00	-1.000000e+03	1.000000e+03	0.000000e+00
[truncated: 9,010 more rows]
