# Supplementary material for: SteadyCom: Predicting microbial abundances while ensuring community stability
Source: PLoS Comput Biol. 2017 May 15;13(5):e1005539. doi: 10.1371/journal.pcbi.1005539 (PMC5448816; doi:10.1371/journal.pcbi.1005539)
Supplement: S1 Dataset — (ZIP) [file pcbi.1005539.s018.zip › S1 Dataset/models/TSV/model9_stoich.txt]

mets	rxns	stocih
12ethd[e_Bt]	12ETHDt_Bt	-1.000000000000
12ethd[c_Bt]	12ETHDt_Bt	1.000000000000
12ppd-R[e_Bt]	12PPDRt_Bt	-1.000000000000
12ppd-R[c_Bt]	12PPDRt_Bt	1.000000000000
12ppd-S[e_Bt]	12PPDt_Bt	-1.000000000000
12ppd-S[c_Bt]	12PPDt_Bt	1.000000000000
h2o[c_Bt]	26DAPLLATi_Bt	-1.000000000000
h[c_Bt]	26DAPLLATi_Bt	-1.000000000000
thdp[c_Bt]	26DAPLLATi_Bt	-1.000000000000
glu-L[c_Bt]	26DAPLLATi_Bt	-1.000000000000
26dap-LL[c_Bt]	26DAPLLATi_Bt	1.000000000000
akg[c_Bt]	26DAPLLATi_Bt	1.000000000000
2ameph[c_Bt]	2AMEPHPAT_Bt	-1.000000000000
pyr[c_Bt]	2AMEPHPAT_Bt	-1.000000000000
ala-L[c_Bt]	2AMEPHPAT_Bt	1.000000000000
pald[c_Bt]	2AMEPHPAT_Bt	1.000000000000
2fuclac[e_Bt]	2FUCLAC_FUCASEe_Bt	-1.000000000000
h2o[e_Bt]	2FUCLAC_FUCASEe_Bt	-1.000000000000
fuc-L[e_Bt]	2FUCLAC_FUCASEe_Bt	1.000000000000
lcts[e_Bt]	2FUCLAC_FUCASEe_Bt	1.000000000000
2mbcoa[c_Bt]	2MBCOATA_Bt	-1.000000000000
ACP[c_Bt]	2MBCOATA_Bt	-1.000000000000
coa[c_Bt]	2MBCOATA_Bt	1.000000000000
2mbutACP[c_Bt]	2MBCOATA_Bt	1.000000000000
h2o[c_Bt]	2MMALD_Bt	1.000000000000
2mmal[c_Bt]	2MMALD_Bt	-1.000000000000
2mmale[c_Bt]	2MMALD_Bt	1.000000000000
h2o[c_Bt]	2MMALD2_Bt	-1.000000000000
2mmale[c_Bt]	2MMALD2_Bt	-1.000000000000
e3mmal[c_Bt]	2MMALD2_Bt	1.000000000000
h[c_Bt]	3DSPHR_Bt	-1.000000000000
nadph[c_Bt]	3DSPHR_Bt	-1.000000000000
3dsphgn[c_Bt]	3DSPHR_Bt	-1.000000000000
nadp[c_Bt]	3DSPHR_Bt	1.000000000000
sphgn[c_Bt]	3DSPHR_Bt	1.000000000000
h2o[e_Bt]	3FUCLAC_FUCASEe_Bt	-1.000000000000
fuc-L[e_Bt]	3FUCLAC_FUCASEe_Bt	1.000000000000
lcts[e_Bt]	3FUCLAC_FUCASEe_Bt	1.000000000000
3fuclac[e_Bt]	3FUCLAC_FUCASEe_Bt	-1.000000000000
h2o[c_Bt]	3HACPR1_Bt	1.000000000000
3hgACPm[c_Bt]	3HACPR1_Bt	-1.000000000000
egACPm[c_Bt]	3HACPR1_Bt	1.000000000000
h2o[c_Bt]	3HACPR2_Bt	1.000000000000
3hpACPm[c_Bt]	3HACPR2_Bt	-1.000000000000
epACPm[c_Bt]	3HACPR2_Bt	1.000000000000
h2o[c_Bt]	3HAD100_Bt	1.000000000000
3hdecACP[c_Bt]	3HAD100_Bt	-1.000000000000
tdec2eACP[c_Bt]	3HAD100_Bt	1.000000000000
h2o[c_Bt]	3HAD10M11_Bt	1.000000000000
10m3hundecACP[c_Bt]	3HAD10M11_Bt	-1.000000000000
10mtundec2eACP[c_Bt]	3HAD10M11_Bt	1.000000000000
h2o[c_Bt]	3HAD10M12_Bt	1.000000000000
10m3hddcaACP[c_Bt]	3HAD10M12_Bt	-1.000000000000
10mtddec2eACP[c_Bt]	3HAD10M12_Bt	1.000000000000
h2o[c_Bt]	3HAD11M12_Bt	1.000000000000
11m3hddcaACP[c_Bt]	3HAD11M12_Bt	-1.000000000000
11mtddec2eACP[c_Bt]	3HAD11M12_Bt	1.000000000000
h2o[c_Bt]	3HAD120_Bt	1.000000000000
3hddecACP[c_Bt]	3HAD120_Bt	-1.000000000000
tddec2eACP[c_Bt]	3HAD120_Bt	1.000000000000
h2o[c_Bt]	3HAD121_Bt	1.000000000000
3hcddec5eACP[c_Bt]	3HAD121_Bt	-1.000000000000
t3c5ddeceACP[c_Bt]	3HAD121_Bt	1.000000000000
h2o[c_Bt]	3HAD12M13_Bt	1.000000000000
12m3htridecACP[c_Bt]	3HAD12M13_Bt	-1.000000000000
12mttritec2eACP[c_Bt]	3HAD12M13_Bt	1.000000000000
h2o[c_Bt]	3HAD12M14_Bt	1.000000000000
12m3hmyrsACP[c_Bt]	3HAD12M14_Bt	-1.000000000000
12mtmrs2eACP[c_Bt]	3HAD12M14_Bt	1.000000000000
h2o[c_Bt]	3HAD13M14_Bt	1.000000000000
13m3hmyrsACP[c_Bt]	3HAD13M14_Bt	-1.000000000000
13mtmrs2eACP[c_Bt]	3HAD13M14_Bt	1.000000000000
h2o[c_Bt]	3HAD140_Bt	1.000000000000
3hmrsACP[c_Bt]	3HAD140_Bt	-1.000000000000
tmrs2eACP[c_Bt]	3HAD140_Bt	1.000000000000
h2o[c_Bt]	3HAD141_Bt	1.000000000000
3hcmrs7eACP[c_Bt]	3HAD141_Bt	-1.000000000000
t3c7mrseACP[c_Bt]	3HAD141_Bt	1.000000000000
h2o[c_Bt]	3HAD14M15_Bt	1.000000000000
14m3hpentdecACP[c_Bt]	3HAD14M15_Bt	-1.000000000000
14mtpentdec2eACP[c_Bt]	3HAD14M15_Bt	1.000000000000
h2o[c_Bt]	3HAD14M16_Bt	1.000000000000
14m3hpalmACP[c_Bt]	3HAD14M16_Bt	-1.000000000000
14mtpalm2eACP[c_Bt]	3HAD14M16_Bt	1.000000000000
h2o[c_Bt]	3HAD15M16_Bt	1.000000000000
15m3hpalmACP[c_Bt]	3HAD15M16_Bt	-1.000000000000
15mtpalm2eACP[c_Bt]	3HAD15M16_Bt	1.000000000000
h2o[c_Bt]	3HAD160_Bt	1.000000000000
3hpalmACP[c_Bt]	3HAD160_Bt	-1.000000000000
tpalm2eACP[c_Bt]	3HAD160_Bt	1.000000000000
h2o[c_Bt]	3HAD161_Bt	1.000000000000
3hcpalm9eACP[c_Bt]	3HAD161_Bt	-1.000000000000
t3c9palmeACP[c_Bt]	3HAD161_Bt	1.000000000000
h2o[c_Bt]	3HAD180_Bt	1.000000000000
3hoctaACP[c_Bt]	3HAD180_Bt	-1.000000000000
toctd2eACP[c_Bt]	3HAD180_Bt	1.000000000000
h2o[c_Bt]	3HAD181_Bt	1.000000000000
3hcvac11eACP[c_Bt]	3HAD181_Bt	-1.000000000000
t3c11vaceACP[c_Bt]	3HAD181_Bt	1.000000000000
h2o[c_Bt]	3HAD40_Bt	1.000000000000
3haACP[c_Bt]	3HAD40_Bt	-1.000000000000
but2eACP[c_Bt]	3HAD40_Bt	1.000000000000
h2o[c_Bt]	3HAD4M5_Bt	1.000000000000
4m3hpentACP[c_Bt]	3HAD4M5_Bt	-1.000000000000
4mtpent2eACP[c_Bt]	3HAD4M5_Bt	1.000000000000
h2o[c_Bt]	3HAD4M6_Bt	1.000000000000
4m3hhexACP[c_Bt]	3HAD4M6_Bt	-1.000000000000
4mthex2eACP[c_Bt]	3HAD4M6_Bt	1.000000000000
h2o[c_Bt]	3HAD5M6_Bt	1.000000000000
5m3hhexACP[c_Bt]	3HAD5M6_Bt	-1.000000000000
5mthex2eACP[c_Bt]	3HAD5M6_Bt	1.000000000000
h2o[c_Bt]	3HAD60_Bt	1.000000000000
3hhexACP[c_Bt]	3HAD60_Bt	-1.000000000000
thex2eACP[c_Bt]	3HAD60_Bt	1.000000000000
h2o[c_Bt]	3HAD6M7_Bt	1.000000000000
6m3hheptACP[c_Bt]	3HAD6M7_Bt	-1.000000000000
6mthept2eACP[c_Bt]	3HAD6M7_Bt	1.000000000000
h2o[c_Bt]	3HAD6M8_Bt	1.000000000000
6m3hocACP[c_Bt]	3HAD6M8_Bt	-1.000000000000
6mtoct2eACP[c_Bt]	3HAD6M8_Bt	1.000000000000
h2o[c_Bt]	3HAD7M8_Bt	1.000000000000
7m3hocACP[c_Bt]	3HAD7M8_Bt	-1.000000000000
7mtoct2eACP[c_Bt]	3HAD7M8_Bt	1.000000000000
h2o[c_Bt]	3HAD80_Bt	1.000000000000
3hoctACP[c_Bt]	3HAD80_Bt	-1.000000000000
toct2eACP[c_Bt]	3HAD80_Bt	1.000000000000
h2o[c_Bt]	3HAD8M10_Bt	1.000000000000
8m3hdcaACP[c_Bt]	3HAD8M10_Bt	-1.000000000000
8mtdec2eACP[c_Bt]	3HAD8M10_Bt	1.000000000000
h2o[c_Bt]	3HAD8M9_Bt	1.000000000000
8m3hnonACP[c_Bt]	3HAD8M9_Bt	-1.000000000000
8mtnon2eACP[c_Bt]	3HAD8M9_Bt	1.000000000000
h2o[c_Bt]	3HAD9M10_Bt	1.000000000000
9m3hdcaACP[c_Bt]	3HAD9M10_Bt	-1.000000000000
9mtdec2eACP[c_Bt]	3HAD9M10_Bt	1.000000000000
h[c_Bt]	3OAACPR1_Bt	-1.000000000000
nadph[c_Bt]	3OAACPR1_Bt	-1.000000000000
nadp[c_Bt]	3OAACPR1_Bt	1.000000000000
3hgACPm[c_Bt]	3OAACPR1_Bt	1.000000000000
3ogACPm[c_Bt]	3OAACPR1_Bt	-1.000000000000
h[c_Bt]	3OAACPR2_Bt	-1.000000000000
nadph[c_Bt]	3OAACPR2_Bt	-1.000000000000
nadp[c_Bt]	3OAACPR2_Bt	1.000000000000
3hpACPm[c_Bt]	3OAACPR2_Bt	1.000000000000
3opACPm[c_Bt]	3OAACPR2_Bt	-1.000000000000
h[c_Bt]	3OAR100_Bt	-1.000000000000
nadph[c_Bt]	3OAR100_Bt	-1.000000000000
nadp[c_Bt]	3OAR100_Bt	1.000000000000
3hdecACP[c_Bt]	3OAR100_Bt	1.000000000000
3odecACP[c_Bt]	3OAR100_Bt	-1.000000000000
h[c_Bt]	3OAR10M11_Bt	-1.000000000000
nadph[c_Bt]	3OAR10M11_Bt	-1.000000000000
nadp[c_Bt]	3OAR10M11_Bt	1.000000000000
10m3hundecACP[c_Bt]	3OAR10M11_Bt	1.000000000000
10m3oundecACP[c_Bt]	3OAR10M11_Bt	-1.000000000000
h[c_Bt]	3OAR10M12_Bt	-1.000000000000
nadph[c_Bt]	3OAR10M12_Bt	-1.000000000000
nadp[c_Bt]	3OAR10M12_Bt	1.000000000000
10m3hddcaACP[c_Bt]	3OAR10M12_Bt	1.000000000000
10m3oddcaACP[c_Bt]	3OAR10M12_Bt	-1.000000000000
h[c_Bt]	3OAR11M12_Bt	-1.000000000000
nadph[c_Bt]	3OAR11M12_Bt	-1.000000000000
nadp[c_Bt]	3OAR11M12_Bt	1.000000000000
11m3hddcaACP[c_Bt]	3OAR11M12_Bt	1.000000000000
11m3oddcaACP[c_Bt]	3OAR11M12_Bt	-1.000000000000
h[c_Bt]	3OAR120_Bt	-1.000000000000
nadph[c_Bt]	3OAR120_Bt	-1.000000000000
nadp[c_Bt]	3OAR120_Bt	1.000000000000
3hddecACP[c_Bt]	3OAR120_Bt	1.000000000000
3oddecACP[c_Bt]	3OAR120_Bt	-1.000000000000
h[c_Bt]	3OAR121_Bt	-1.000000000000
nadph[c_Bt]	3OAR121_Bt	-1.000000000000
nadp[c_Bt]	3OAR121_Bt	1.000000000000
3hcddec5eACP[c_Bt]	3OAR121_Bt	1.000000000000
3ocddec5eACP[c_Bt]	3OAR121_Bt	-1.000000000000
h[c_Bt]	3OAR12M13_Bt	-1.000000000000
nadph[c_Bt]	3OAR12M13_Bt	-1.000000000000
nadp[c_Bt]	3OAR12M13_Bt	1.000000000000
12m3htridecACP[c_Bt]	3OAR12M13_Bt	1.000000000000
12m3otridecACP[c_Bt]	3OAR12M13_Bt	-1.000000000000
h[c_Bt]	3OAR12M14_Bt	-1.000000000000
nadph[c_Bt]	3OAR12M14_Bt	-1.000000000000
nadp[c_Bt]	3OAR12M14_Bt	1.000000000000
12m3hmyrsACP[c_Bt]	3OAR12M14_Bt	1.000000000000
12m3omyrsACP[c_Bt]	3OAR12M14_Bt	-1.000000000000
h[c_Bt]	3OAR13M14_Bt	-1.000000000000
nadph[c_Bt]	3OAR13M14_Bt	-1.000000000000
nadp[c_Bt]	3OAR13M14_Bt	1.000000000000
13m3hmyrsACP[c_Bt]	3OAR13M14_Bt	1.000000000000
13m3omyrsACP[c_Bt]	3OAR13M14_Bt	-1.000000000000
h[c_Bt]	3OAR140_Bt	-1.000000000000
nadph[c_Bt]	3OAR140_Bt	-1.000000000000
nadp[c_Bt]	3OAR140_Bt	1.000000000000
3hmrsACP[c_Bt]	3OAR140_Bt	1.000000000000
3omrsACP[c_Bt]	3OAR140_Bt	-1.000000000000
h[c_Bt]	3OAR141_Bt	-1.000000000000
nadph[c_Bt]	3OAR141_Bt	-1.000000000000
nadp[c_Bt]	3OAR141_Bt	1.000000000000
3hcmrs7eACP[c_Bt]	3OAR141_Bt	1.000000000000
3ocmrs7eACP[c_Bt]	3OAR141_Bt	-1.000000000000
h[c_Bt]	3OAR14M15_Bt	-1.000000000000
nadph[c_Bt]	3OAR14M15_Bt	-1.000000000000
nadp[c_Bt]	3OAR14M15_Bt	1.000000000000
14m3hpentdecACP[c_Bt]	3OAR14M15_Bt	1.000000000000
14m3opentdecACP[c_Bt]	3OAR14M15_Bt	-1.000000000000
h[c_Bt]	3OAR14M16_Bt	-1.000000000000
nadph[c_Bt]	3OAR14M16_Bt	-1.000000000000
nadp[c_Bt]	3OAR14M16_Bt	1.000000000000
14m3hpalmACP[c_Bt]	3OAR14M16_Bt	1.000000000000
14m3opalmACP[c_Bt]	3OAR14M16_Bt	-1.000000000000
h[c_Bt]	3OAR15M16_Bt	-1.000000000000
nadph[c_Bt]	3OAR15M16_Bt	-1.000000000000
nadp[c_Bt]	3OAR15M16_Bt	1.000000000000
15m3hpalmACP[c_Bt]	3OAR15M16_Bt	1.000000000000
15m3opalmACP[c_Bt]	3OAR15M16_Bt	-1.000000000000
h[c_Bt]	3OAR160_Bt	-1.000000000000
nadph[c_Bt]	3OAR160_Bt	-1.000000000000
nadp[c_Bt]	3OAR160_Bt	1.000000000000
3hpalmACP[c_Bt]	3OAR160_Bt	1.000000000000
3opalmACP[c_Bt]	3OAR160_Bt	-1.000000000000
h[c_Bt]	3OAR161_Bt	-1.000000000000
nadph[c_Bt]	3OAR161_Bt	-1.000000000000
nadp[c_Bt]	3OAR161_Bt	1.000000000000
3hcpalm9eACP[c_Bt]	3OAR161_Bt	1.000000000000
3ocpalm9eACP[c_Bt]	3OAR161_Bt	-1.000000000000
h[c_Bt]	3OAR180_Bt	-1.000000000000
nadph[c_Bt]	3OAR180_Bt	-1.000000000000
nadp[c_Bt]	3OAR180_Bt	1.000000000000
3hoctaACP[c_Bt]	3OAR180_Bt	1.000000000000
3ooctdACP[c_Bt]	3OAR180_Bt	-1.000000000000
h[c_Bt]	3OAR181_Bt	-1.000000000000
nadph[c_Bt]	3OAR181_Bt	-1.000000000000
nadp[c_Bt]	3OAR181_Bt	1.000000000000
3hcvac11eACP[c_Bt]	3OAR181_Bt	1.000000000000
3ocvac11eACP[c_Bt]	3OAR181_Bt	-1.000000000000
h[c_Bt]	3OAR40_Bt	-1.000000000000
nadph[c_Bt]	3OAR40_Bt	-1.000000000000
nadp[c_Bt]	3OAR40_Bt	1.000000000000
3haACP[c_Bt]	3OAR40_Bt	1.000000000000
actACP[c_Bt]	3OAR40_Bt	-1.000000000000
h[c_Bt]	3OAR4M5_Bt	-1.000000000000
nadph[c_Bt]	3OAR4M5_Bt	-1.000000000000
nadp[c_Bt]	3OAR4M5_Bt	1.000000000000
4m3hpentACP[c_Bt]	3OAR4M5_Bt	1.000000000000
4m3opentACP[c_Bt]	3OAR4M5_Bt	-1.000000000000
h[c_Bt]	3OAR4M6_Bt	-1.000000000000
nadph[c_Bt]	3OAR4M6_Bt	-1.000000000000
nadp[c_Bt]	3OAR4M6_Bt	1.000000000000
4m3hhexACP[c_Bt]	3OAR4M6_Bt	1.000000000000
4m3ohexACP[c_Bt]	3OAR4M6_Bt	-1.000000000000
h[c_Bt]	3OAR5M6_Bt	-1.000000000000
nadph[c_Bt]	3OAR5M6_Bt	-1.000000000000
nadp[c_Bt]	3OAR5M6_Bt	1.000000000000
5m3hhexACP[c_Bt]	3OAR5M6_Bt	1.000000000000
5m3ohexACP[c_Bt]	3OAR5M6_Bt	-1.000000000000
h[c_Bt]	3OAR60_Bt	-1.000000000000
nadph[c_Bt]	3OAR60_Bt	-1.000000000000
nadp[c_Bt]	3OAR60_Bt	1.000000000000
3hhexACP[c_Bt]	3OAR60_Bt	1.000000000000
3ohexACP[c_Bt]	3OAR60_Bt	-1.000000000000
h[c_Bt]	3OAR6M7_Bt	-1.000000000000
nadph[c_Bt]	3OAR6M7_Bt	-1.000000000000
nadp[c_Bt]	3OAR6M7_Bt	1.000000000000
6m3hheptACP[c_Bt]	3OAR6M7_Bt	1.000000000000
6m3oheptACP[c_Bt]	3OAR6M7_Bt	-1.000000000000
h[c_Bt]	3OAR6M8_Bt	-1.000000000000
nadph[c_Bt]	3OAR6M8_Bt	-1.000000000000
nadp[c_Bt]	3OAR6M8_Bt	1.000000000000
6m3hocACP[c_Bt]	3OAR6M8_Bt	1.000000000000
6m3oocACP[c_Bt]	3OAR6M8_Bt	-1.000000000000
h[c_Bt]	3OAR7M8_Bt	-1.000000000000
nadph[c_Bt]	3OAR7M8_Bt	-1.000000000000
nadp[c_Bt]	3OAR7M8_Bt	1.000000000000
7m3hocACP[c_Bt]	3OAR7M8_Bt	1.000000000000
7m3oocACP[c_Bt]	3OAR7M8_Bt	-1.000000000000
h[c_Bt]	3OAR80_Bt	-1.000000000000
nadph[c_Bt]	3OAR80_Bt	-1.000000000000
nadp[c_Bt]	3OAR80_Bt	1.000000000000
3hoctACP[c_Bt]	3OAR80_Bt	1.000000000000
3ooctACP[c_Bt]	3OAR80_Bt	-1.000000000000
h[c_Bt]	3OAR8M10_Bt	-1.000000000000
nadph[c_Bt]	3OAR8M10_Bt	-1.000000000000
nadp[c_Bt]	3OAR8M10_Bt	1.000000000000
8m3hdcaACP[c_Bt]	3OAR8M10_Bt	1.000000000000
8m3odcaACP[c_Bt]	3OAR8M10_Bt	-1.000000000000
h[c_Bt]	3OAR8M9_Bt	-1.000000000000
nadph[c_Bt]	3OAR8M9_Bt	-1.000000000000
nadp[c_Bt]	3OAR8M9_Bt	1.000000000000
8m3hnonACP[c_Bt]	3OAR8M9_Bt	1.000000000000
8m3ononACP[c_Bt]	3OAR8M9_Bt	-1.000000000000
h[c_Bt]	3OAR9M10_Bt	-1.000000000000
nadph[c_Bt]	3OAR9M10_Bt	-1.000000000000
nadp[c_Bt]	3OAR9M10_Bt	1.000000000000
9m3hdcaACP[c_Bt]	3OAR9M10_Bt	1.000000000000
9m3odcaACP[c_Bt]	3OAR9M10_Bt	-1.000000000000
h[c_Bt]	3OAS100_Bt	-1.000000000000
ACP[c_Bt]	3OAS100_Bt	1.000000000000
3odecACP[c_Bt]	3OAS100_Bt	1.000000000000
malACP[c_Bt]	3OAS100_Bt	-1.000000000000
ocACP[c_Bt]	3OAS100_Bt	-1.000000000000
co2[c_Bt]	3OAS100_Bt	1.000000000000
h[c_Bt]	3OAS10M11_Bt	-1.000000000000
ACP[c_Bt]	3OAS10M11_Bt	1.000000000000
12m3otridecACP[c_Bt]	3OAS10M11_Bt	1.000000000000
malACP[c_Bt]	3OAS10M11_Bt	-1.000000000000
co2[c_Bt]	3OAS10M11_Bt	1.000000000000
10mundecACP[c_Bt]	3OAS10M11_Bt	-1.000000000000
h[c_Bt]	3OAS10M12_Bt	-1.000000000000
ACP[c_Bt]	3OAS10M12_Bt	1.000000000000
12m3omyrsACP[c_Bt]	3OAS10M12_Bt	1.000000000000
malACP[c_Bt]	3OAS10M12_Bt	-1.000000000000
co2[c_Bt]	3OAS10M12_Bt	1.000000000000
10mddcaACP[c_Bt]	3OAS10M12_Bt	-1.000000000000
h[c_Bt]	3OAS11M12_Bt	-1.000000000000
ACP[c_Bt]	3OAS11M12_Bt	1.000000000000
13m3omyrsACP[c_Bt]	3OAS11M12_Bt	1.000000000000
malACP[c_Bt]	3OAS11M12_Bt	-1.000000000000
co2[c_Bt]	3OAS11M12_Bt	1.000000000000
11mddcaACP[c_Bt]	3OAS11M12_Bt	-1.000000000000
h[c_Bt]	3OAS120_Bt	-1.000000000000
ACP[c_Bt]	3OAS120_Bt	1.000000000000
3oddecACP[c_Bt]	3OAS120_Bt	1.000000000000
malACP[c_Bt]	3OAS120_Bt	-1.000000000000
co2[c_Bt]	3OAS120_Bt	1.000000000000
dcaACP[c_Bt]	3OAS120_Bt	-1.000000000000
h[c_Bt]	3OAS121_Bt	-1.000000000000
ACP[c_Bt]	3OAS121_Bt	1.000000000000
3ocddec5eACP[c_Bt]	3OAS121_Bt	1.000000000000
malACP[c_Bt]	3OAS121_Bt	-1.000000000000
co2[c_Bt]	3OAS121_Bt	1.000000000000
cdec3eACP[c_Bt]	3OAS121_Bt	-1.000000000000
h[c_Bt]	3OAS12M13_Bt	-1.000000000000
ACP[c_Bt]	3OAS12M13_Bt	1.000000000000
14m3opentdecACP[c_Bt]	3OAS12M13_Bt	1.000000000000
malACP[c_Bt]	3OAS12M13_Bt	-1.000000000000
co2[c_Bt]	3OAS12M13_Bt	1.000000000000
12mtridecACP[c_Bt]	3OAS12M13_Bt	-1.000000000000
h[c_Bt]	3OAS12M14_Bt	-1.000000000000
ACP[c_Bt]	3OAS12M14_Bt	1.000000000000
14m3opalmACP[c_Bt]	3OAS12M14_Bt	1.000000000000
malACP[c_Bt]	3OAS12M14_Bt	-1.000000000000
co2[c_Bt]	3OAS12M14_Bt	1.000000000000
12mmyrsACP[c_Bt]	3OAS12M14_Bt	-1.000000000000
h[c_Bt]	3OAS13M14_Bt	-1.000000000000
ACP[c_Bt]	3OAS13M14_Bt	1.000000000000
15m3opalmACP[c_Bt]	3OAS13M14_Bt	1.000000000000
malACP[c_Bt]	3OAS13M14_Bt	-1.000000000000
co2[c_Bt]	3OAS13M14_Bt	1.000000000000
13mmyrsACP[c_Bt]	3OAS13M14_Bt	-1.000000000000
h[c_Bt]	3OAS140_Bt	-1.000000000000
ACP[c_Bt]	3OAS140_Bt	1.000000000000
3omrsACP[c_Bt]	3OAS140_Bt	1.000000000000
malACP[c_Bt]	3OAS140_Bt	-1.000000000000
co2[c_Bt]	3OAS140_Bt	1.000000000000
ddcaACP[c_Bt]	3OAS140_Bt	-1.000000000000
h[c_Bt]	3OAS141_Bt	-1.000000000000
ACP[c_Bt]	3OAS141_Bt	1.000000000000
3ocmrs7eACP[c_Bt]	3OAS141_Bt	1.000000000000
malACP[c_Bt]	3OAS141_Bt	-1.000000000000
co2[c_Bt]	3OAS141_Bt	1.000000000000
cddec5eACP[c_Bt]	3OAS141_Bt	-1.000000000000
h[c_Bt]	3OAS160_Bt	-1.000000000000
ACP[c_Bt]	3OAS160_Bt	1.000000000000
3opalmACP[c_Bt]	3OAS160_Bt	1.000000000000
malACP[c_Bt]	3OAS160_Bt	-1.000000000000
co2[c_Bt]	3OAS160_Bt	1.000000000000
myrsACP[c_Bt]	3OAS160_Bt	-1.000000000000
h[c_Bt]	3OAS161_Bt	-1.000000000000
ACP[c_Bt]	3OAS161_Bt	1.000000000000
3ocpalm9eACP[c_Bt]	3OAS161_Bt	1.000000000000
malACP[c_Bt]	3OAS161_Bt	-1.000000000000
co2[c_Bt]	3OAS161_Bt	1.000000000000
tdeACP[c_Bt]	3OAS161_Bt	-1.000000000000
h[c_Bt]	3OAS180_Bt	-1.000000000000
ACP[c_Bt]	3OAS180_Bt	1.000000000000
3ooctdACP[c_Bt]	3OAS180_Bt	1.000000000000
malACP[c_Bt]	3OAS180_Bt	-1.000000000000
co2[c_Bt]	3OAS180_Bt	1.000000000000
palmACP[c_Bt]	3OAS180_Bt	-1.000000000000
h[c_Bt]	3OAS181_Bt	-1.000000000000
ACP[c_Bt]	3OAS181_Bt	1.000000000000
3ocvac11eACP[c_Bt]	3OAS181_Bt	1.000000000000
malACP[c_Bt]	3OAS181_Bt	-1.000000000000
co2[c_Bt]	3OAS181_Bt	1.000000000000
hdeACP[c_Bt]	3OAS181_Bt	-1.000000000000
h[c_Bt]	3OAS2M3_Bt	-1.000000000000
ACP[c_Bt]	3OAS2M3_Bt	1.000000000000
4m3opentACP[c_Bt]	3OAS2M3_Bt	1.000000000000
malACP[c_Bt]	3OAS2M3_Bt	-1.000000000000
co2[c_Bt]	3OAS2M3_Bt	1.000000000000
2mpropACP[c_Bt]	3OAS2M3_Bt	-1.000000000000
h[c_Bt]	3OAS3M4_Bt	-1.000000000000
ACP[c_Bt]	3OAS3M4_Bt	1.000000000000
5m3ohexACP[c_Bt]	3OAS3M4_Bt	1.000000000000
malACP[c_Bt]	3OAS3M4_Bt	-1.000000000000
co2[c_Bt]	3OAS3M4_Bt	1.000000000000
3mbutACP[c_Bt]	3OAS3M4_Bt	-1.000000000000
h[c_Bt]	3OAS4M3O6_Bt	-1.000000000000
ACP[c_Bt]	3OAS4M3O6_Bt	1.000000000000
2mbutACP[c_Bt]	3OAS4M3O6_Bt	-1.000000000000
4m3ohexACP[c_Bt]	3OAS4M3O6_Bt	1.000000000000
malACP[c_Bt]	3OAS4M3O6_Bt	-1.000000000000
co2[c_Bt]	3OAS4M3O6_Bt	1.000000000000
h[c_Bt]	3OAS4M5_Bt	-1.000000000000
ACP[c_Bt]	3OAS4M5_Bt	1.000000000000
6m3oheptACP[c_Bt]	3OAS4M5_Bt	1.000000000000
malACP[c_Bt]	3OAS4M5_Bt	-1.000000000000
co2[c_Bt]	3OAS4M5_Bt	1.000000000000
4mpentACP[c_Bt]	3OAS4M5_Bt	-1.000000000000
h[c_Bt]	3OAS4M6_Bt	-1.000000000000
ACP[c_Bt]	3OAS4M6_Bt	1.000000000000
6m3oocACP[c_Bt]	3OAS4M6_Bt	1.000000000000
malACP[c_Bt]	3OAS4M6_Bt	-1.000000000000
co2[c_Bt]	3OAS4M6_Bt	1.000000000000
4mhexACP[c_Bt]	3OAS4M6_Bt	-1.000000000000
h[c_Bt]	3OAS5M6_Bt	-1.000000000000
ACP[c_Bt]	3OAS5M6_Bt	1.000000000000
7m3oocACP[c_Bt]	3OAS5M6_Bt	1.000000000000
malACP[c_Bt]	3OAS5M6_Bt	-1.000000000000
co2[c_Bt]	3OAS5M6_Bt	1.000000000000
5mhexACP[c_Bt]	3OAS5M6_Bt	-1.000000000000
h[c_Bt]	3OAS60_Bt	-1.000000000000
ACP[c_Bt]	3OAS60_Bt	1.000000000000
3ohexACP[c_Bt]	3OAS60_Bt	1.000000000000
malACP[c_Bt]	3OAS60_Bt	-1.000000000000
co2[c_Bt]	3OAS60_Bt	1.000000000000
butACP[c_Bt]	3OAS60_Bt	-1.000000000000
h[c_Bt]	3OAS6M7_Bt	-1.000000000000
ACP[c_Bt]	3OAS6M7_Bt	1.000000000000
8m3ononACP[c_Bt]	3OAS6M7_Bt	1.000000000000
malACP[c_Bt]	3OAS6M7_Bt	-1.000000000000
co2[c_Bt]	3OAS6M7_Bt	1.000000000000
6mheptACP[c_Bt]	3OAS6M7_Bt	-1.000000000000
h[c_Bt]	3OAS6M8_Bt	-1.000000000000
ACP[c_Bt]	3OAS6M8_Bt	1.000000000000
8m3odcaACP[c_Bt]	3OAS6M8_Bt	1.000000000000
malACP[c_Bt]	3OAS6M8_Bt	-1.000000000000
co2[c_Bt]	3OAS6M8_Bt	1.000000000000
6mocACP[c_Bt]	3OAS6M8_Bt	-1.000000000000
h[c_Bt]	3OAS7M8_Bt	-1.000000000000
ACP[c_Bt]	3OAS7M8_Bt	1.000000000000
9m3odcaACP[c_Bt]	3OAS7M8_Bt	1.000000000000
malACP[c_Bt]	3OAS7M8_Bt	-1.000000000000
co2[c_Bt]	3OAS7M8_Bt	1.000000000000
7mocACP[c_Bt]	3OAS7M8_Bt	-1.000000000000
h[c_Bt]	3OAS80_Bt	-1.000000000000
ACP[c_Bt]	3OAS80_Bt	1.000000000000
3ooctACP[c_Bt]	3OAS80_Bt	1.000000000000
malACP[c_Bt]	3OAS80_Bt	-1.000000000000
co2[c_Bt]	3OAS80_Bt	1.000000000000
hexACP[c_Bt]	3OAS80_Bt	-1.000000000000
h[c_Bt]	3OAS8M10_Bt	-1.000000000000
ACP[c_Bt]	3OAS8M10_Bt	1.000000000000
10m3oddcaACP[c_Bt]	3OAS8M10_Bt	1.000000000000
malACP[c_Bt]	3OAS8M10_Bt	-1.000000000000
co2[c_Bt]	3OAS8M10_Bt	1.000000000000
8mdcaACP[c_Bt]	3OAS8M10_Bt	-1.000000000000
h[c_Bt]	3OAS8M9_Bt	-1.000000000000
ACP[c_Bt]	3OAS8M9_Bt	1.000000000000
10m3oundecACP[c_Bt]	3OAS8M9_Bt	1.000000000000
malACP[c_Bt]	3OAS8M9_Bt	-1.000000000000
co2[c_Bt]	3OAS8M9_Bt	1.000000000000
8mnonACP[c_Bt]	3OAS8M9_Bt	-1.000000000000
h[c_Bt]	3OAS9M10_Bt	-1.000000000000
ACP[c_Bt]	3OAS9M10_Bt	1.000000000000
11m3oddcaACP[c_Bt]	3OAS9M10_Bt	1.000000000000
malACP[c_Bt]	3OAS9M10_Bt	-1.000000000000
co2[c_Bt]	3OAS9M10_Bt	1.000000000000
9mdcaACP[c_Bt]	3OAS9M10_Bt	-1.000000000000
h[c_Bt]	3POPDC_Bt	-1.000000000000
pald[c_Bt]	3POPDC_Bt	1.000000000000
co2[c_Bt]	3POPDC_Bt	1.000000000000
3pop[c_Bt]	3POPDC_Bt	-1.000000000000
h2o[c_Bt]	4HBZF_Bt	-4.000000000000
h[c_Bt]	4HBZF_Bt	5.000000000000
co2[c_Bt]	4HBZF_Bt	2.000000000000
tyr-L[c_Bt]	4HBZF_Bt	-1.000000000000
nad[c_Bt]	4HBZF_Bt	-5.000000000000
4hbz[c_Bt]	4HBZF_Bt	1.000000000000
nh4[c_Bt]	4HBZF_Bt	1.000000000000
nadh[c_Bt]	4HBZF_Bt	5.000000000000
4hbz[c_Bt]	4HBZt_Bt	-1.000000000000
4hbz[e_Bt]	4HBZt_Bt	1.000000000000
4hphac[c_Bt]	4HPHACt_Bt	-1.000000000000
4hphac[e_Bt]	4HPHACt_Bt	1.000000000000
h2o[c_Bt]	5DOAN_Bt	-1.000000000000
dad-5[c_Bt]	5DOAN_Bt	-1.000000000000
5drib[c_Bt]	5DOAN_Bt	1.000000000000
ade[c_Bt]	5DOAN_Bt	1.000000000000
h[c_Bt]	7AHSDH_Bt	1.000000000000
nad[c_Bt]	7AHSDH_Bt	-1.000000000000
nadh[c_Bt]	7AHSDH_Bt	1.000000000000
cholate[c_Bt]	7AHSDH_Bt	-1.000000000000
7ocholate[c_Bt]	7AHSDH_Bt	1.000000000000
7ocholate[c_Bt]	7OCHOLATEt2_Bt	-1.000000000000
na1[c_Bt]	7OCHOLATEt2_Bt	-2.000000000000
7ocholate[e_Bt]	7OCHOLATEt2_Bt	1.000000000000
na1[e_Bt]	7OCHOLATEt2_Bt	2.000000000000
ru5p-D[c_Bt]	A5PISO_Bt	-1.000000000000
ara5p[c_Bt]	A5PISO_Bt	1.000000000000
h[c_Bt]	ACCOAC_Bt	1.000000000000
pi[c_Bt]	ACCOAC_Bt	1.000000000000
accoa[c_Bt]	ACCOAC_Bt	-1.000000000000
atp[c_Bt]	ACCOAC_Bt	-1.000000000000
hco3[c_Bt]	ACCOAC_Bt	-1.000000000000
adp[c_Bt]	ACCOAC_Bt	1.000000000000
malcoa[c_Bt]	ACCOAC_Bt	1.000000000000
acetol[e_Bt]	ACETOLt_Bt	-1.000000000000
acetol[c_Bt]	ACETOLt_Bt	1.000000000000
h[c_Bt]	ACGALK3_Bt	1.000000000000
atp[c_Bt]	ACGALK3_Bt	-1.000000000000
adp[c_Bt]	ACGALK3_Bt	1.000000000000
acgal[c_Bt]	ACGALK3_Bt	-1.000000000000
acgal6p[c_Bt]	ACGALK3_Bt	1.000000000000
h[c_Bt]	ACGALr_Bt	2.000000000000
acgal[c_Bt]	ACGALr_Bt	1.000000000000
h[e_Bt]	ACGALr_Bt	-2.000000000000
acgal[e_Bt]	ACGALr_Bt	-1.000000000000
acgam[c_Bt]	ACGAM2E_Bt	-1.000000000000
acmana[c_Bt]	ACGAM2E_Bt	1.000000000000
h[c_Bt]	ACGAMK_Bt	1.000000000000
atp[c_Bt]	ACGAMK_Bt	-1.000000000000
adp[c_Bt]	ACGAMK_Bt	1.000000000000
acgam[c_Bt]	ACGAMK_Bt	-1.000000000000
acgam6p[c_Bt]	ACGAMK_Bt	1.000000000000
acgam6p[c_Bt]	ACGAMPM_Bt	-1.000000000000
acgam1p[c_Bt]	ACGAMPM_Bt	1.000000000000
h[c_Bt]	ACGAMtr_Bt	2.000000000000
h[e_Bt]	ACGAMtr_Bt	-2.000000000000
acgam[c_Bt]	ACGAMtr_Bt	1.000000000000
acgam[e_Bt]	ACGAMtr_Bt	-1.000000000000
atp[c_Bt]	ACGK_Bt	-1.000000000000
adp[c_Bt]	ACGK_Bt	1.000000000000
acglu[c_Bt]	ACGK_Bt	-1.000000000000
acg5p[c_Bt]	ACGK_Bt	1.000000000000
h[c_Bt]	ACGS_Bt	1.000000000000
glu-L[c_Bt]	ACGS_Bt	-1.000000000000
coa[c_Bt]	ACGS_Bt	1.000000000000
accoa[c_Bt]	ACGS_Bt	-1.000000000000
acglu[c_Bt]	ACGS_Bt	1.000000000000
h[c_Bt]	ACHBS_Bt	-1.000000000000
pyr[c_Bt]	ACHBS_Bt	-1.000000000000
co2[c_Bt]	ACHBS_Bt	1.000000000000
2obut[c_Bt]	ACHBS_Bt	-1.000000000000
2ahbut[c_Bt]	ACHBS_Bt	1.000000000000
atp[c_Bt]	ACKr_Bt	-1.000000000000
adp[c_Bt]	ACKr_Bt	1.000000000000
ac[c_Bt]	ACKr_Bt	-1.000000000000
actp[c_Bt]	ACKr_Bt	1.000000000000
h[c_Bt]	ACLS_Bt	-1.000000000000
pyr[c_Bt]	ACLS_Bt	-2.000000000000
co2[c_Bt]	ACLS_Bt	1.000000000000
alac-S[c_Bt]	ACLS_Bt	1.000000000000
h2o[c_Bt]	ACNAM9PL2_Bt	-1.000000000000
pi[c_Bt]	ACNAM9PL2_Bt	1.000000000000
man6p[c_Bt]	ACNAM9PL2_Bt	-1.000000000000
pep[c_Bt]	ACNAM9PL2_Bt	-1.000000000000
kdnp[c_Bt]	ACNAM9PL2_Bt	1.000000000000
coa[c_Bt]	ACOAAGPAT140_Bt	1.000000000000
1tdecg3p[c_Bt]	ACOAAGPAT140_Bt	-1.000000000000
tdcoa[c_Bt]	ACOAAGPAT140_Bt	-1.000000000000
pa140[c_Bt]	ACOAAGPAT140_Bt	1.000000000000
coa[c_Bt]	ACOAAGPAT160_Bt	1.000000000000
pmtcoa[c_Bt]	ACOAAGPAT160_Bt	-1.000000000000
1hdecg3p[c_Bt]	ACOAAGPAT160_Bt	-1.000000000000
pa160[c_Bt]	ACOAAGPAT160_Bt	1.000000000000
coa[c_Bt]	ACOAAGPAT180_Bt	1.000000000000
stcoa[c_Bt]	ACOAAGPAT180_Bt	-1.000000000000
1odecg3p[c_Bt]	ACOAAGPAT180_Bt	-1.000000000000
pa180[c_Bt]	ACOAAGPAT180_Bt	1.000000000000
h[c_Bt]	ACOAAGPATAI15_Bt	1.000000000000
coa[c_Bt]	ACOAAGPATAI15_Bt	1.000000000000
1aipdecg3p[c_Bt]	ACOAAGPATAI15_Bt	-1.000000000000
aipdcoa[c_Bt]	ACOAAGPATAI15_Bt	-1.000000000000
paai15[c_Bt]	ACOAAGPATAI15_Bt	1.000000000000
coa[c_Bt]	ACOAAGPATAI17_Bt	1.000000000000
aihpdcoa[c_Bt]	ACOAAGPATAI17_Bt	-1.000000000000
1aihpdecg3p[c_Bt]	ACOAAGPATAI17_Bt	-1.000000000000
paai17[c_Bt]	ACOAAGPATAI17_Bt	1.000000000000
h[c_Bt]	ACOAAGPATI14_Bt	1.000000000000
coa[c_Bt]	ACOAAGPATI14_Bt	1.000000000000
itdcoa[c_Bt]	ACOAAGPATI14_Bt	-1.000000000000
1itdecg3p[c_Bt]	ACOAAGPATI14_Bt	-1.000000000000
pai14[c_Bt]	ACOAAGPATI14_Bt	1.000000000000
h[c_Bt]	ACOAAGPATI15_Bt	1.000000000000
coa[c_Bt]	ACOAAGPATI15_Bt	1.000000000000
ipdcoa[c_Bt]	ACOAAGPATI15_Bt	-1.000000000000
1ipdecg3p[c_Bt]	ACOAAGPATI15_Bt	-1.000000000000
pai15[c_Bt]	ACOAAGPATI15_Bt	1.000000000000
h[c_Bt]	ACOAAGPATI16_Bt	1.000000000000
coa[c_Bt]	ACOAAGPATI16_Bt	1.000000000000
ihdcoa[c_Bt]	ACOAAGPATI16_Bt	-1.000000000000
1ihdecg3p[c_Bt]	ACOAAGPATI16_Bt	-1.000000000000
pai16[c_Bt]	ACOAAGPATI16_Bt	1.000000000000
coa[c_Bt]	ACOAAGPATI17_Bt	1.000000000000
ihpdcoa[c_Bt]	ACOAAGPATI17_Bt	-1.000000000000
1ihpdecg3p[c_Bt]	ACOAAGPATI17_Bt	-1.000000000000
pai17[c_Bt]	ACOAAGPATI17_Bt	1.000000000000
ACP[c_Bt]	ACOATA_Bt	-1.000000000000
coa[c_Bt]	ACOATA_Bt	1.000000000000
accoa[c_Bt]	ACOATA_Bt	-1.000000000000
acACP[c_Bt]	ACOATA_Bt	1.000000000000
h2o[c_Bt]	ACODA_Bt	-1.000000000000
ac[c_Bt]	ACODA_Bt	1.000000000000
acorn[c_Bt]	ACODA_Bt	-1.000000000000
orn[c_Bt]	ACODA_Bt	1.000000000000
h2o[c_Bt]	ACONTa_Bt	1.000000000000
cit[c_Bt]	ACONTa_Bt	-1.000000000000
acon-C[c_Bt]	ACONTa_Bt	1.000000000000
h2o[c_Bt]	ACONTb_Bt	-1.000000000000
acon-C[c_Bt]	ACONTb_Bt	-1.000000000000
icit[c_Bt]	ACONTb_Bt	1.000000000000
glu-L[c_Bt]	ACOTA_Bt	1.000000000000
akg[c_Bt]	ACOTA_Bt	-1.000000000000
acorn[c_Bt]	ACOTA_Bt	-1.000000000000
acg5sa[c_Bt]	ACOTA_Bt	1.000000000000
h[c_Bt]	ACPS1_Bt	1.000000000000
ACP[c_Bt]	ACPS1_Bt	1.000000000000
coa[c_Bt]	ACPS1_Bt	-1.000000000000
apoACP[c_Bt]	ACPS1_Bt	-1.000000000000
pap[c_Bt]	ACPS1_Bt	1.000000000000
coa[c_Bt]	ACS_Bt	-1.000000000000
accoa[c_Bt]	ACS_Bt	1.000000000000
atp[c_Bt]	ACS_Bt	-1.000000000000
ac[c_Bt]	ACS_Bt	-1.000000000000
amp[c_Bt]	ACS_Bt	1.000000000000
ppi[c_Bt]	ACS_Bt	1.000000000000
coa[c_Bt]	ACS2_Bt	-1.000000000000
atp[c_Bt]	ACS2_Bt	-1.000000000000
amp[c_Bt]	ACS2_Bt	1.000000000000
ppi[c_Bt]	ACS2_Bt	1.000000000000
ppa[c_Bt]	ACS2_Bt	-1.000000000000
ppcoa[c_Bt]	ACS2_Bt	1.000000000000
h[c_Bt]	ACtr_Bt	1.000000000000
h[e_Bt]	ACtr_Bt	-1.000000000000
ac[c_Bt]	ACtr_Bt	1.000000000000
ac[e_Bt]	ACtr_Bt	-1.000000000000
h[c_Bt]	ADCL_Bt	1.000000000000
pyr[c_Bt]	ADCL_Bt	1.000000000000
4adcho[c_Bt]	ADCL_Bt	-1.000000000000
4abz[c_Bt]	ADCL_Bt	1.000000000000
atp[c_Bt]	ADK1_Bt	-1.000000000000
adp[c_Bt]	ADK1_Bt	2.000000000000
amp[c_Bt]	ADK1_Bt	-1.000000000000
adp[c_Bt]	ADK2_Bt	1.000000000000
amp[c_Bt]	ADK2_Bt	-1.000000000000
ppi[c_Bt]	ADK2_Bt	1.000000000000
pppi[c_Bt]	ADK2_Bt	-1.000000000000
h2o[c_Bt]	ADNUC_Bt	-1.000000000000
ade[c_Bt]	ADNUC_Bt	1.000000000000
adn[c_Bt]	ADNUC_Bt	-1.000000000000
rib-D[c_Bt]	ADNUC_Bt	1.000000000000
h[c_Bt]	ADNt2_Bt	1.000000000000
h[e_Bt]	ADNt2_Bt	-1.000000000000
adn[c_Bt]	ADNt2_Bt	1.000000000000
adn[e_Bt]	ADNt2_Bt	-1.000000000000
h2o[c_Bt]	ADOCBLabc_Bt	-1.000000000000
h[c_Bt]	ADOCBLabc_Bt	1.000000000000
pi[c_Bt]	ADOCBLabc_Bt	1.000000000000
atp[c_Bt]	ADOCBLabc_Bt	-1.000000000000
adp[c_Bt]	ADOCBLabc_Bt	1.000000000000
adocbl[e_Bt]	ADOCBLabc_Bt	-1.000000000000
adocbl[c_Bt]	ADOCBLabc_Bt	1.000000000000
ade[c_Bt]	ADPT_Bt	-1.000000000000
amp[c_Bt]	ADPT_Bt	1.000000000000
ppi[c_Bt]	ADPT_Bt	1.000000000000
prpp[c_Bt]	ADPT_Bt	-1.000000000000
amp[c_Bt]	ADSL1r_Bt	1.000000000000
dcamp[c_Bt]	ADSL1r_Bt	-1.000000000000
fum[c_Bt]	ADSL1r_Bt	1.000000000000
fum[c_Bt]	ADSL2r_Bt	1.000000000000
25aics[c_Bt]	ADSL2r_Bt	-1.000000000000
aicar[c_Bt]	ADSL2r_Bt	1.000000000000
h[c_Bt]	ADSS_Bt	2.000000000000
pi[c_Bt]	ADSS_Bt	1.000000000000
dcamp[c_Bt]	ADSS_Bt	1.000000000000
asp-L[c_Bt]	ADSS_Bt	-1.000000000000
gtp[c_Bt]	ADSS_Bt	-1.000000000000
imp[c_Bt]	ADSS_Bt	-1.000000000000
gdp[c_Bt]	ADSS_Bt	1.000000000000
h2o[c_Bt]	AGDC_Bt	-1.000000000000
acgam6p[c_Bt]	AGDC_Bt	-1.000000000000
ac[c_Bt]	AGDC_Bt	1.000000000000
gam6p[c_Bt]	AGDC_Bt	1.000000000000
h2o[c_Bt]	AGDC2_Bt	-1.000000000000
acgal6p[c_Bt]	AGDC2_Bt	-1.000000000000
ac[c_Bt]	AGDC2_Bt	1.000000000000
galam6p[c_Bt]	AGDC2_Bt	1.000000000000
h2o[c_Bt]	AGMD_Bt	-1.000000000000
nh4[c_Bt]	AGMD_Bt	1.000000000000
agm[c_Bt]	AGMD_Bt	-1.000000000000
ncptrc[c_Bt]	AGMD_Bt	1.000000000000
adphep-DD[c_Bt]	AGMHE_Bt	-1.000000000000
adphep-LD[c_Bt]	AGMHE_Bt	1.000000000000
ACP[c_Bt]	AGPAT120_Bt	1.000000000000
ddcaACP[c_Bt]	AGPAT120_Bt	-1.000000000000
1ddecg3p[c_Bt]	AGPAT120_Bt	-1.000000000000
pa120[c_Bt]	AGPAT120_Bt	1.000000000000
ACP[c_Bt]	AGPAT140_Bt	1.000000000000
myrsACP[c_Bt]	AGPAT140_Bt	-1.000000000000
1tdecg3p[c_Bt]	AGPAT140_Bt	-1.000000000000
pa140[c_Bt]	AGPAT140_Bt	1.000000000000
ACP[c_Bt]	AGPAT160_Bt	1.000000000000
palmACP[c_Bt]	AGPAT160_Bt	-1.000000000000
1hdecg3p[c_Bt]	AGPAT160_Bt	-1.000000000000
pa160[c_Bt]	AGPAT160_Bt	1.000000000000
ACP[c_Bt]	AGPAT180_Bt	1.000000000000
1odecg3p[c_Bt]	AGPAT180_Bt	-1.000000000000
pa180[c_Bt]	AGPAT180_Bt	1.000000000000
ocdcaACP[c_Bt]	AGPAT180_Bt	-1.000000000000
ACP[c_Bt]	AGPAT181_Bt	1.000000000000
1odec11eg3p[c_Bt]	AGPAT181_Bt	-1.000000000000
octeACP[c_Bt]	AGPAT181_Bt	-1.000000000000
pa181[c_Bt]	AGPAT181_Bt	1.000000000000
h[c_Bt]	AGPR_Bt	1.000000000000
nadph[c_Bt]	AGPR_Bt	1.000000000000
nadp[c_Bt]	AGPR_Bt	-1.000000000000
pi[c_Bt]	AGPR_Bt	-1.000000000000
acg5p[c_Bt]	AGPR_Bt	1.000000000000
acg5sa[c_Bt]	AGPR_Bt	-1.000000000000
h2o[c_Bt]	AHC_Bt	-1.000000000000
adn[c_Bt]	AHC_Bt	1.000000000000
ahcys[c_Bt]	AHC_Bt	-1.000000000000
hcys-L[c_Bt]	AHC_Bt	1.000000000000
h2o[e_Bt]	AHEXASE2e_Bt	-1.000000000000
acgam[e_Bt]	AHEXASE2e_Bt	1.000000000000
s2l2n2m2m[e_Bt]	AHEXASE2e_Bt	-1.000000000000
s2l2n2m2mn[e_Bt]	AHEXASE2e_Bt	1.000000000000
h2o[e_Bt]	AHEXASE3e_Bt	-1.000000000000
acgam[e_Bt]	AHEXASE3e_Bt	2.000000000000
chtbs[e_Bt]	AHEXASE3e_Bt	-1.000000000000
h2o[e_Bt]	AHEXASEe_Bt	-2.000000000000
acgam[e_Bt]	AHEXASEe_Bt	2.000000000000
n2m2mn[e_Bt]	AHEXASEe_Bt	-1.000000000000
m2mn[e_Bt]	AHEXASEe_Bt	1.000000000000
h[c_Bt]	AHMMPS_Bt	-2.000000000000
pi[c_Bt]	AHMMPS_Bt	1.000000000000
air[c_Bt]	AHMMPS_Bt	-1.000000000000
4ahmmp[c_Bt]	AHMMPS_Bt	1.000000000000
gcald[c_Bt]	AHMMPS_Bt	1.000000000000
h[c_Bt]	AHSERL2_Bt	1.000000000000
ac[c_Bt]	AHSERL2_Bt	1.000000000000
hcys-L[c_Bt]	AHSERL2_Bt	1.000000000000
achms[c_Bt]	AHSERL2_Bt	-1.000000000000
h2s[c_Bt]	AHSERL2_Bt	-1.000000000000
h[c_Bt]	AHSERL3_Bt	1.000000000000
ac[c_Bt]	AHSERL3_Bt	1.000000000000
hcys-L[c_Bt]	AHSERL3_Bt	1.000000000000
achms[c_Bt]	AHSERL3_Bt	-1.000000000000
trdrd[c_Bt]	AHSERL3_Bt	-1.000000000000
tsul[c_Bt]	AHSERL3_Bt	-1.000000000000
trdox[c_Bt]	AHSERL3_Bt	1.000000000000
so3[c_Bt]	AHSERL3_Bt	1.000000000000
aicar[c_Bt]	AICART_Bt	-1.000000000000
10fthf[c_Bt]	AICART_Bt	-1.000000000000
fprica[c_Bt]	AICART_Bt	1.000000000000
thf[c_Bt]	AICART_Bt	1.000000000000
ACP[c_Bt]	AIHPDCOATA_Bt	1.000000000000
coa[c_Bt]	AIHPDCOATA_Bt	-1.000000000000
aihpdcoa[c_Bt]	AIHPDCOATA_Bt	1.000000000000
14mpalmACP[c_Bt]	AIHPDCOATA_Bt	-1.000000000000
ACP[c_Bt]	AIPDCOATA_Bt	1.000000000000
coa[c_Bt]	AIPDCOATA_Bt	-1.000000000000
12mmyrsACP[c_Bt]	AIPDCOATA_Bt	-1.000000000000
aipdcoa[c_Bt]	AIPDCOATA_Bt	1.000000000000
h[c_Bt]	AIRC2_Bt	1.000000000000
pi[c_Bt]	AIRC2_Bt	1.000000000000
atp[c_Bt]	AIRC2_Bt	-1.000000000000
hco3[c_Bt]	AIRC2_Bt	-1.000000000000
adp[c_Bt]	AIRC2_Bt	1.000000000000
air[c_Bt]	AIRC2_Bt	-1.000000000000
5caiz[c_Bt]	AIRC2_Bt	1.000000000000
5caiz[c_Bt]	AIRC3_Bt	1.000000000000
5aizc[c_Bt]	AIRC3_Bt	-1.000000000000
h[c_Bt]	AIRCr_Bt	1.000000000000
co2[c_Bt]	AIRCr_Bt	-1.000000000000
air[c_Bt]	AIRCr_Bt	-1.000000000000
5aizc[c_Bt]	AIRCr_Bt	1.000000000000
h2o[c_Bt]	AKP1_Bt	-3.000000000000
h[c_Bt]	AKP1_Bt	2.000000000000
pi[c_Bt]	AKP1_Bt	3.000000000000
ahdt[c_Bt]	AKP1_Bt	-1.000000000000
dhnpt[c_Bt]	AKP1_Bt	1.000000000000
h[c_Bt]	ALAALA_Bt	1.000000000000
pi[c_Bt]	ALAALA_Bt	1.000000000000
atp[c_Bt]	ALAALA_Bt	-1.000000000000
adp[c_Bt]	ALAALA_Bt	1.000000000000
ala-D[c_Bt]	ALAALA_Bt	-2.000000000000
alaala[c_Bt]	ALAALA_Bt	1.000000000000
h2o[e_Bt]	ALAALADe_Bt	-1.000000000000
alaala[e_Bt]	ALAALADe_Bt	-1.000000000000
ala-D[e_Bt]	ALAALADe_Bt	2.000000000000
h2o[c_Bt]	ALAASP1c_Bt	-1.000000000000
ala-L[c_Bt]	ALAASP1c_Bt	1.000000000000
asp-L[c_Bt]	ALAASP1c_Bt	1.000000000000
alaasp[c_Bt]	ALAASP1c_Bt	-1.000000000000
h[c_Bt]	ALAASPt_Bt	1.000000000000
h[e_Bt]	ALAASPt_Bt	-1.000000000000
alaasp[c_Bt]	ALAASPt_Bt	1.000000000000
alaasp[e_Bt]	ALAASPt_Bt	-1.000000000000
h2o[c_Bt]	ALAD_R_Bt	-1.000000000000
h[c_Bt]	ALAD_R_Bt	1.000000000000
pyr[c_Bt]	ALAD_R_Bt	1.000000000000
ala-L[c_Bt]	ALAD_R_Bt	-1.000000000000
nad[c_Bt]	ALAD_R_Bt	-1.000000000000
nh4[c_Bt]	ALAD_R_Bt	1.000000000000
nadh[c_Bt]	ALAD_R_Bt	1.000000000000
h2o[c_Bt]	ALAGLN1c_Bt	-1.000000000000
ala-L[c_Bt]	ALAGLN1c_Bt	1.000000000000
alagln[c_Bt]	ALAGLN1c_Bt	-1.000000000000
gln-L[c_Bt]	ALAGLN1c_Bt	1.000000000000
h[c_Bt]	ALAGLNt_Bt	1.000000000000
h[e_Bt]	ALAGLNt_Bt	-1.000000000000
alagln[c_Bt]	ALAGLNt_Bt	1.000000000000
alagln[e_Bt]	ALAGLNt_Bt	-1.000000000000
h2o[c_Bt]	ALAGLU1c_Bt	-1.000000000000
glu-L[c_Bt]	ALAGLU1c_Bt	1.000000000000
ala-L[c_Bt]	ALAGLU1c_Bt	1.000000000000
alaglu[c_Bt]	ALAGLU1c_Bt	-1.000000000000
h[c_Bt]	ALAGLUt_Bt	1.000000000000
h[e_Bt]	ALAGLUt_Bt	-1.000000000000
alaglu[c_Bt]	ALAGLUt_Bt	1.000000000000
alaglu[e_Bt]	ALAGLUt_Bt	-1.000000000000
h2o[c_Bt]	ALAGLY1c_Bt	-1.000000000000
ala-L[c_Bt]	ALAGLY1c_Bt	1.000000000000
alagly[c_Bt]	ALAGLY1c_Bt	-1.000000000000
gly[c_Bt]	ALAGLY1c_Bt	1.000000000000
h[c_Bt]	ALAGLYt_Bt	1.000000000000
h[e_Bt]	ALAGLYt_Bt	-1.000000000000
alagly[c_Bt]	ALAGLYt_Bt	1.000000000000
alagly[e_Bt]	ALAGLYt_Bt	-1.000000000000
h2o[c_Bt]	ALAHIS1c_Bt	-1.000000000000
ala-L[c_Bt]	ALAHIS1c_Bt	1.000000000000
alahis[c_Bt]	ALAHIS1c_Bt	-1.000000000000
his-L[c_Bt]	ALAHIS1c_Bt	1.000000000000
h[c_Bt]	ALAHISt_Bt	1.000000000000
h[e_Bt]	ALAHISt_Bt	-1.000000000000
alahis[c_Bt]	ALAHISt_Bt	1.000000000000
alahis[e_Bt]	ALAHISt_Bt	-1.000000000000
h2o[c_Bt]	ALALEU1c_Bt	-1.000000000000
ala-L[c_Bt]	ALALEU1c_Bt	1.000000000000
alaleu[c_Bt]	ALALEU1c_Bt	-1.000000000000
leu-L[c_Bt]	ALALEU1c_Bt	1.000000000000
h[c_Bt]	ALALEUt_Bt	1.000000000000
h[e_Bt]	ALALEUt_Bt	-1.000000000000
alaleu[c_Bt]	ALALEUt_Bt	1.000000000000
alaleu[e_Bt]	ALALEUt_Bt	-1.000000000000
ala-L[c_Bt]	ALAR_Bt	-1.000000000000
ala-D[c_Bt]	ALAR_Bt	1.000000000000
h2o[c_Bt]	ALATHR1c_Bt	-1.000000000000
ala-L[c_Bt]	ALATHR1c_Bt	1.000000000000
alathr[c_Bt]	ALATHR1c_Bt	-1.000000000000
thr-L[c_Bt]	ALATHR1c_Bt	1.000000000000
h[c_Bt]	ALATHRt_Bt	1.000000000000
h[e_Bt]	ALATHRt_Bt	-1.000000000000
alathr[c_Bt]	ALATHRt_Bt	1.000000000000
alathr[e_Bt]	ALATHRt_Bt	-1.000000000000
ala-L[c_Bt]	ALAt4r_Bt	1.000000000000
na1[c_Bt]	ALAt4r_Bt	1.000000000000
na1[e_Bt]	ALAt4r_Bt	-1.000000000000
ala-L[e_Bt]	ALAt4r_Bt	-1.000000000000
h[c_Bt]	ALCD2x_Bt	1.000000000000
nad[c_Bt]	ALCD2x_Bt	-1.000000000000
nadh[c_Bt]	ALCD2x_Bt	1.000000000000
acald[c_Bt]	ALCD2x_Bt	1.000000000000
etoh[c_Bt]	ALCD2x_Bt	-1.000000000000
h[c_Bt]	ALR2_Bt	-1.000000000000
nadph[c_Bt]	ALR2_Bt	-1.000000000000
nadp[c_Bt]	ALR2_Bt	1.000000000000
acetol[c_Bt]	ALR2_Bt	1.000000000000
mthgxl[c_Bt]	ALR2_Bt	-1.000000000000
12ppd-R[c_Bt]	ALR4x_Bt	1.000000000000
h[c_Bt]	ALR4x_Bt	-1.000000000000
nad[c_Bt]	ALR4x_Bt	1.000000000000
nadh[c_Bt]	ALR4x_Bt	-1.000000000000
acetol[c_Bt]	ALR4x_Bt	-1.000000000000
h2o[c_Bt]	ALTRH_Bt	1.000000000000
altrn[c_Bt]	ALTRH_Bt	-1.000000000000
2ddglcn[c_Bt]	ALTRH_Bt	1.000000000000
malt[c_Bt]	AMALT1_Bt	-1.000000000000
malttr[c_Bt]	AMALT1_Bt	-1.000000000000
glc-D[c_Bt]	AMALT1_Bt	1.000000000000
maltttr[c_Bt]	AMALT1_Bt	1.000000000000
malt[c_Bt]	AMALT2_Bt	-1.000000000000
glc-D[c_Bt]	AMALT2_Bt	1.000000000000
maltttr[c_Bt]	AMALT2_Bt	-1.000000000000
maltpt[c_Bt]	AMALT2_Bt	1.000000000000
malt[c_Bt]	AMALT3_Bt	-1.000000000000
glc-D[c_Bt]	AMALT3_Bt	1.000000000000
maltpt[c_Bt]	AMALT3_Bt	-1.000000000000
malthx[c_Bt]	AMALT3_Bt	1.000000000000
malt[c_Bt]	AMALT4_Bt	-1.000000000000
glc-D[c_Bt]	AMALT4_Bt	1.000000000000
malthx[c_Bt]	AMALT4_Bt	-1.000000000000
malthp[c_Bt]	AMALT4_Bt	1.000000000000
h2o[e_Bt]	AMANNANASEe_Bt	-139.000000000000
amannan140[e_Bt]	AMANNANASEe_Bt	-1.000000000000
man[e_Bt]	AMANNANASEe_Bt	140.000000000000
8aonn[c_Bt]	AMAOTr_Bt	-1.000000000000
amet[c_Bt]	AMAOTr_Bt	-1.000000000000
amob[c_Bt]	AMAOTr_Bt	1.000000000000
dann[c_Bt]	AMAOTr_Bt	1.000000000000
h[c_Bt]	AMMQLT10_Bt	1.000000000000
ahcys[c_Bt]	AMMQLT10_Bt	1.000000000000
amet[c_Bt]	AMMQLT10_Bt	-1.000000000000
2dmmql10[c_Bt]	AMMQLT10_Bt	-1.000000000000
mql10[c_Bt]	AMMQLT10_Bt	1.000000000000
h[c_Bt]	AMMQLT11_Bt	1.000000000000
ahcys[c_Bt]	AMMQLT11_Bt	1.000000000000
amet[c_Bt]	AMMQLT11_Bt	-1.000000000000
2dmmql11[c_Bt]	AMMQLT11_Bt	-1.000000000000
mql11[c_Bt]	AMMQLT11_Bt	1.000000000000
h[c_Bt]	AMMQLT7_Bt	1.000000000000
ahcys[c_Bt]	AMMQLT7_Bt	1.000000000000
amet[c_Bt]	AMMQLT7_Bt	-1.000000000000
2dmmql7[c_Bt]	AMMQLT7_Bt	-1.000000000000
mql7[c_Bt]	AMMQLT7_Bt	1.000000000000
h[c_Bt]	AMMQLT8_Bt	1.000000000000
ahcys[c_Bt]	AMMQLT8_Bt	1.000000000000
amet[c_Bt]	AMMQLT8_Bt	-1.000000000000
2dmmql8[c_Bt]	AMMQLT8_Bt	-1.000000000000
mql8[c_Bt]	AMMQLT8_Bt	1.000000000000
h[c_Bt]	AMMQLT9_Bt	1.000000000000
ahcys[c_Bt]	AMMQLT9_Bt	1.000000000000
amet[c_Bt]	AMMQLT9_Bt	-1.000000000000
2dmmql9[c_Bt]	AMMQLT9_Bt	-1.000000000000
mql9[c_Bt]	AMMQLT9_Bt	1.000000000000
h[c_Bt]	AMMQT8_2_Bt	1.000000000000
ahcys[c_Bt]	AMMQT8_2_Bt	1.000000000000
amet[c_Bt]	AMMQT8_2_Bt	-1.000000000000
2dmmq8[c_Bt]	AMMQT8_2_Bt	-1.000000000000
mqn8[c_Bt]	AMMQT8_2_Bt	1.000000000000
h2o[c_Bt]	AMPN_Bt	-1.000000000000
ade[c_Bt]	AMPN_Bt	1.000000000000
amp[c_Bt]	AMPN_Bt	-1.000000000000
r5p[c_Bt]	AMPN_Bt	1.000000000000
h2o[c_Bt]	AMPTASECG_Bt	-1.000000000000
gly[c_Bt]	AMPTASECG_Bt	1.000000000000
cgly[c_Bt]	AMPTASECG_Bt	-1.000000000000
cys-L[c_Bt]	AMPTASECG_Bt	1.000000000000
h2o[c_Bt]	AMPTASEPG_Bt	-1.000000000000
gly[c_Bt]	AMPTASEPG_Bt	1.000000000000
progly[c_Bt]	AMPTASEPG_Bt	-1.000000000000
pro-L[c_Bt]	AMPTASEPG_Bt	1.000000000000
h2o[e_Bt]	AMPTASEPGe_Bt	-1.000000000000
progly[e_Bt]	AMPTASEPGe_Bt	-1.000000000000
pro-L[e_Bt]	AMPTASEPGe_Bt	1.000000000000
gly[e_Bt]	AMPTASEPGe_Bt	1.000000000000
h2o[e_Bt]	AMY1e_Bt	-8.000000000000
strch1[e_Bt]	AMY1e_Bt	-1.000000000000
glc-D[e_Bt]	AMY1e_Bt	8.000000000000
strch2[e_Bt]	AMY1e_Bt	1.000000000000
h2o[e_Bt]	AMYLe_Bt	-199.000000000000
glc-D[e_Bt]	AMYLe_Bt	100.000000000000
amylose300[e_Bt]	AMYLe_Bt	-1.000000000000
malt[e_Bt]	AMYLe_Bt	100.000000000000
h2o[e_Bt]	AMYe_Bt	-499.000000000000
glc-D[e_Bt]	AMYe_Bt	100.000000000000
malt[e_Bt]	AMYe_Bt	100.000000000000
starch1200[e_Bt]	AMYe_Bt	-1.000000000000
malttr[e_Bt]	AMYe_Bt	300.000000000000
ppi[c_Bt]	ANPRT_Bt	1.000000000000
prpp[c_Bt]	ANPRT_Bt	-1.000000000000
anth[c_Bt]	ANPRT_Bt	-1.000000000000
pran[c_Bt]	ANPRT_Bt	1.000000000000
h[c_Bt]	ANS_Bt	1.000000000000
glu-L[c_Bt]	ANS_Bt	1.000000000000
pyr[c_Bt]	ANS_Bt	1.000000000000
gln-L[c_Bt]	ANS_Bt	-1.000000000000
anth[c_Bt]	ANS_Bt	1.000000000000
chor[c_Bt]	ANS_Bt	-1.000000000000
h2o[c_Bt]	ANS2_Bt	1.000000000000
h[c_Bt]	ANS2_Bt	1.000000000000
pyr[c_Bt]	ANS2_Bt	1.000000000000
nh4[c_Bt]	ANS2_Bt	-1.000000000000
anth[c_Bt]	ANS2_Bt	1.000000000000
chor[c_Bt]	ANS2_Bt	-1.000000000000
h[c_Bt]	AOXSr2_Bt	-1.000000000000
ala-L[c_Bt]	AOXSr2_Bt	-1.000000000000
ACP[c_Bt]	AOXSr2_Bt	1.000000000000
co2[c_Bt]	AOXSr2_Bt	1.000000000000
8aonn[c_Bt]	AOXSr2_Bt	1.000000000000
pmACP[c_Bt]	AOXSr2_Bt	-1.000000000000
h[c_Bt]	APRAUR_Bt	-1.000000000000
nadph[c_Bt]	APRAUR_Bt	-1.000000000000
nadp[c_Bt]	APRAUR_Bt	1.000000000000
5apru[c_Bt]	APRAUR_Bt	-1.000000000000
5aprbu[c_Bt]	APRAUR_Bt	1.000000000000
h2o[e_Bt]	ARABASE3e_Bt	-2.000000000000
arabttr[e_Bt]	ARABASE3e_Bt	-1.000000000000
arab-L[e_Bt]	ARABASE3e_Bt	3.000000000000
h2o[e_Bt]	ARABINANASEe_Bt	-100.000000000000
arab-L[e_Bt]	ARABINANASEe_Bt	97.000000000000
arabinan101[e_Bt]	ARABINANASEe_Bt	-1.000000000000
gal[e_Bt]	ARABINANASEe_Bt	1.000000000000
rmn[e_Bt]	ARABINANASEe_Bt	1.000000000000
galur[e_Bt]	ARABINANASEe_Bt	2.000000000000
h2o[e_Bt]	ARABINOGALASEe_Bt	-659.000000000000
h[e_Bt]	ARABINOGALASEe_Bt	15.000000000000
arab-L[e_Bt]	ARABINOGALASEe_Bt	92.000000000000
gal[e_Bt]	ARABINOGALASEe_Bt	552.000000000000
arabinogal[e_Bt]	ARABINOGALASEe_Bt	-1.000000000000
glcur[e_Bt]	ARABINOGALASEe_Bt	15.000000000000
arab-L[c_Bt]	ARAI_Bt	-1.000000000000
rbl-L[c_Bt]	ARAI_Bt	1.000000000000
h[c_Bt]	ARBt2r_Bt	1.000000000000
h[e_Bt]	ARBt2r_Bt	-1.000000000000
arab-L[e_Bt]	ARBt2r_Bt	-1.000000000000
arab-L[c_Bt]	ARBt2r_Bt	1.000000000000
h2o[c_Bt]	ARGARG1c_Bt	-1.000000000000
argarg[c_Bt]	ARGARG1c_Bt	-1.000000000000
arg-L[c_Bt]	ARGARG1c_Bt	2.000000000000
h[c_Bt]	ARGARGt_Bt	1.000000000000
h[e_Bt]	ARGARGt_Bt	-1.000000000000
argarg[c_Bt]	ARGARGt_Bt	1.000000000000
argarg[e_Bt]	ARGARGt_Bt	-1.000000000000
h[c_Bt]	ARGDC_Bt	-1.000000000000
co2[c_Bt]	ARGDC_Bt	1.000000000000
agm[c_Bt]	ARGDC_Bt	1.000000000000
arg-L[c_Bt]	ARGDC_Bt	-1.000000000000
h2o[c_Bt]	ARGN_Bt	-1.000000000000
orn[c_Bt]	ARGN_Bt	1.000000000000
arg-L[c_Bt]	ARGN_Bt	-1.000000000000
urea[c_Bt]	ARGN_Bt	1.000000000000
fum[c_Bt]	ARGSL_Bt	1.000000000000
arg-L[c_Bt]	ARGSL_Bt	1.000000000000
argsuc[c_Bt]	ARGSL_Bt	-1.000000000000
h[c_Bt]	ARGSSr_Bt	1.000000000000
atp[c_Bt]	ARGSSr_Bt	-1.000000000000
amp[c_Bt]	ARGSSr_Bt	1.000000000000
ppi[c_Bt]	ARGSSr_Bt	1.000000000000
asp-L[c_Bt]	ARGSSr_Bt	-1.000000000000
argsuc[c_Bt]	ARGSSr_Bt	1.000000000000
citr-L[c_Bt]	ARGSSr_Bt	-1.000000000000
h2o[c_Bt]	ARGabc_Bt	-1.000000000000
h[c_Bt]	ARGabc_Bt	1.000000000000
pi[c_Bt]	ARGabc_Bt	1.000000000000
atp[c_Bt]	ARGabc_Bt	-1.000000000000
adp[c_Bt]	ARGabc_Bt	1.000000000000
arg-L[c_Bt]	ARGabc_Bt	1.000000000000
arg-L[e_Bt]	ARGabc_Bt	-1.000000000000
h2o[c_Bt]	AROH_Bt	1.000000000000
co2[c_Bt]	AROH_Bt	1.000000000000
Largn[c_Bt]	AROH_Bt	-1.000000000000
phe-L[c_Bt]	AROH_Bt	1.000000000000
h2o[e_Bt]	AS3TASE_HS1_Bt	-1.000000000000
h[e_Bt]	AS3TASE_HS1_Bt	1.000000000000
hspg_degr_4[e_Bt]	AS3TASE_HS1_Bt	-1.000000000000
hspg_degr_5[e_Bt]	AS3TASE_HS1_Bt	1.000000000000
so4[e_Bt]	AS3TASE_HS1_Bt	1.000000000000
h2o[e_Bt]	AS3TASE_HS2_Bt	-1.000000000000
h[e_Bt]	AS3TASE_HS2_Bt	1.000000000000
so4[e_Bt]	AS3TASE_HS2_Bt	1.000000000000
hspg_degr_9[e_Bt]	AS3TASE_HS2_Bt	-1.000000000000
hspg_degr_10[e_Bt]	AS3TASE_HS2_Bt	1.000000000000
h2o[e_Bt]	AS6TASE_HS1_Bt	-2.000000000000
h[e_Bt]	AS6TASE_HS1_Bt	2.000000000000
hspg_degr_4[e_Bt]	AS6TASE_HS1_Bt	1.000000000000
so4[e_Bt]	AS6TASE_HS1_Bt	2.000000000000
hspg_degr_3[e_Bt]	AS6TASE_HS1_Bt	-1.000000000000
h2o[e_Bt]	AS6TASE_HS2_Bt	-1.000000000000
h[e_Bt]	AS6TASE_HS2_Bt	1.000000000000
so4[e_Bt]	AS6TASE_HS2_Bt	1.000000000000
hspg_degr_9[e_Bt]	AS6TASE_HS2_Bt	1.000000000000
hspg_degr_8[e_Bt]	AS6TASE_HS2_Bt	-1.000000000000
h[c_Bt]	ASADi_Bt	-1.000000000000
nadph[c_Bt]	ASADi_Bt	-1.000000000000
nadp[c_Bt]	ASADi_Bt	1.000000000000
pi[c_Bt]	ASADi_Bt	1.000000000000
4pasp[c_Bt]	ASADi_Bt	-1.000000000000
aspsa[c_Bt]	ASADi_Bt	1.000000000000
h2o[c_Bt]	ASNN_Bt	-1.000000000000
nh4[c_Bt]	ASNN_Bt	1.000000000000
asp-L[c_Bt]	ASNN_Bt	1.000000000000
asn-L[c_Bt]	ASNN_Bt	-1.000000000000
h2o[c_Bt]	ASNS1_Bt	-1.000000000000
h[c_Bt]	ASNS1_Bt	1.000000000000
glu-L[c_Bt]	ASNS1_Bt	1.000000000000
atp[c_Bt]	ASNS1_Bt	-1.000000000000
amp[c_Bt]	ASNS1_Bt	1.000000000000
ppi[c_Bt]	ASNS1_Bt	1.000000000000
asp-L[c_Bt]	ASNS1_Bt	-1.000000000000
gln-L[c_Bt]	ASNS1_Bt	-1.000000000000
asn-L[c_Bt]	ASNS1_Bt	1.000000000000
h[c_Bt]	ASNS2_Bt	1.000000000000
nh4[c_Bt]	ASNS2_Bt	-1.000000000000
atp[c_Bt]	ASNS2_Bt	-1.000000000000
amp[c_Bt]	ASNS2_Bt	1.000000000000
ppi[c_Bt]	ASNS2_Bt	1.000000000000
asp-L[c_Bt]	ASNS2_Bt	-1.000000000000
asn-L[c_Bt]	ASNS2_Bt	1.000000000000
h[c_Bt]	ASNt2r_Bt	1.000000000000
h[e_Bt]	ASNt2r_Bt	-1.000000000000
asn-L[c_Bt]	ASNt2r_Bt	1.000000000000
asn-L[e_Bt]	ASNt2r_Bt	-1.000000000000
h[c_Bt]	ASP1DC_Bt	-1.000000000000
co2[c_Bt]	ASP1DC_Bt	1.000000000000
asp-L[c_Bt]	ASP1DC_Bt	-1.000000000000
ala-B[c_Bt]	ASP1DC_Bt	1.000000000000
h[c_Bt]	ASPCT_Bt	1.000000000000
pi[c_Bt]	ASPCT_Bt	1.000000000000
asp-L[c_Bt]	ASPCT_Bt	-1.000000000000
cbp[c_Bt]	ASPCT_Bt	-1.000000000000
cbasp[c_Bt]	ASPCT_Bt	1.000000000000
atp[c_Bt]	ASPK_Bt	-1.000000000000
adp[c_Bt]	ASPK_Bt	1.000000000000
asp-L[c_Bt]	ASPK_Bt	-1.000000000000
4pasp[c_Bt]	ASPK_Bt	1.000000000000
h2o[c_Bt]	ASPO1_Bt	-1.000000000000
nh4[c_Bt]	ASPO1_Bt	1.000000000000
asp-L[c_Bt]	ASPO1_Bt	-1.000000000000
o2[c_Bt]	ASPO1_Bt	-1.000000000000
h2o2[c_Bt]	ASPO1_Bt	1.000000000000
oaa[c_Bt]	ASPO1_Bt	1.000000000000
h[c_Bt]	ASPO5_Bt	1.000000000000
fum[c_Bt]	ASPO5_Bt	-1.000000000000
asp-L[c_Bt]	ASPO5_Bt	-1.000000000000
iasp[c_Bt]	ASPO5_Bt	1.000000000000
succ[c_Bt]	ASPO5_Bt	1.000000000000
h[c_Bt]	ASPO6_Bt	1.000000000000
asp-L[c_Bt]	ASPO6_Bt	-1.000000000000
o2[c_Bt]	ASPO6_Bt	-1.000000000000
h2o2[c_Bt]	ASPO6_Bt	1.000000000000
iasp[c_Bt]	ASPO6_Bt	1.000000000000
nh4[c_Bt]	ASPT_Bt	1.000000000000
fum[c_Bt]	ASPT_Bt	1.000000000000
asp-L[c_Bt]	ASPT_Bt	-1.000000000000
glu-L[c_Bt]	ASPTA_Bt	1.000000000000
akg[c_Bt]	ASPTA_Bt	-1.000000000000
asp-L[c_Bt]	ASPTA_Bt	-1.000000000000
oaa[c_Bt]	ASPTA_Bt	1.000000000000
h[c_Bt]	ASPt2r_Bt	1.000000000000
h[e_Bt]	ASPt2r_Bt	-1.000000000000
asp-L[c_Bt]	ASPt2r_Bt	1.000000000000
asp-L[e_Bt]	ASPt2r_Bt	-1.000000000000
h2o[c_Bt]	ATPM_Bt	-1.000000000000
h[c_Bt]	ATPM_Bt	1.000000000000
pi[c_Bt]	ATPM_Bt	1.000000000000
atp[c_Bt]	ATPM_Bt	-1.000000000000
adp[c_Bt]	ATPM_Bt	1.000000000000
atp[c_Bt]	ATPPRT_Bt	-1.000000000000
ppi[c_Bt]	ATPPRT_Bt	1.000000000000
prpp[c_Bt]	ATPPRT_Bt	-1.000000000000
prbatp[c_Bt]	ATPPRT_Bt	1.000000000000
h2o[c_Bt]	ATPS4_Bt	1.000000000000
h[c_Bt]	ATPS4_Bt	3.000000000000
pi[c_Bt]	ATPS4_Bt	-1.000000000000
atp[c_Bt]	ATPS4_Bt	1.000000000000
adp[c_Bt]	ATPS4_Bt	-1.000000000000
h[e_Bt]	ATPS4_Bt	-4.000000000000
h2o[e_Bt]	A_MANASEe_Bt	-2.000000000000
m2mn[e_Bt]	A_MANASEe_Bt	-1.000000000000
man[e_Bt]	A_MANASEe_Bt	2.000000000000
mn[e_Bt]	A_MANASEe_Bt	1.000000000000
h2o[c_Bt]	BPNT_Bt	-1.000000000000
pi[c_Bt]	BPNT_Bt	1.000000000000
pap[c_Bt]	BPNT_Bt	-1.000000000000
amp[c_Bt]	BPNT_Bt	1.000000000000
h[c_Bt]	BTNt2_Bt	1.000000000000
h[e_Bt]	BTNt2_Bt	-1.000000000000
btn[c_Bt]	BTNt2_Bt	1.000000000000
btn[e_Bt]	BTNt2_Bt	-1.000000000000
h[c_Bt]	BTS4_Bt	1.000000000000
dad-5[c_Bt]	BTS4_Bt	1.000000000000
amet[c_Bt]	BTS4_Bt	-1.000000000000
btn[c_Bt]	BTS4_Bt	1.000000000000
dtbt[c_Bt]	BTS4_Bt	-1.000000000000
s[c_Bt]	BTS4_Bt	-1.000000000000
met-L[c_Bt]	BTS4_Bt	1.000000000000
h2o[c_Bt]	BZF_Bt	-4.000000000000
h[c_Bt]	BZF_Bt	5.000000000000
co2[c_Bt]	BZF_Bt	2.000000000000
nad[c_Bt]	BZF_Bt	-5.000000000000
nh4[c_Bt]	BZF_Bt	1.000000000000
nadh[c_Bt]	BZF_Bt	5.000000000000
phe-L[c_Bt]	BZF_Bt	-1.000000000000
bz[c_Bt]	BZF_Bt	1.000000000000
bz[c_Bt]	BZt_Bt	1.000000000000
bz[e_Bt]	BZt_Bt	-1.000000000000
h2o[e_Bt]	B_MANNASEe_Bt	-1.000000000000
acgam[e_Bt]	B_MANNASEe_Bt	1.000000000000
man[e_Bt]	B_MANNASEe_Bt	1.000000000000
mn[e_Bt]	B_MANNASEe_Bt	-1.000000000000
h2o[c_Bt]	Biomass_BT_v2_Bt	-36.376006586407
h[c_Bt]	Biomass_BT_v2_Bt	40.000000000000
glu-L[c_Bt]	Biomass_BT_v2_Bt	-0.178298943752
ala-L[c_Bt]	Biomass_BT_v2_Bt	-0.348268309100
ACP[c_Bt]	Biomass_BT_v2_Bt	-0.003251042809
coa[c_Bt]	Biomass_BT_v2_Bt	-0.003251042809
nadp[c_Bt]	Biomass_BT_v2_Bt	-0.003251042809
tyr-L[c_Bt]	Biomass_BT_v2_Bt	-0.093498821135
nad[c_Bt]	Biomass_BT_v2_Bt	-0.003251042809
pi[c_Bt]	Biomass_BT_v2_Bt	39.996726670694
na1[c_Bt]	Biomass_BT_v2_Bt	-0.003251042809
atp[c_Bt]	Biomass_BT_v2_Bt	-40.118466662756
adp[c_Bt]	Biomass_BT_v2_Bt	40.000000000000
apoACP[c_Bt]	Biomass_BT_v2_Bt	0.003251042809
ppi[c_Bt]	Biomass_BT_v2_Bt	0.419529384545
adocbl[c_Bt]	Biomass_BT_v2_Bt	-0.003251042809
asp-L[c_Bt]	Biomass_BT_v2_Bt	-0.163443600327
gtp[c_Bt]	Biomass_BT_v2_Bt	-0.145628331466
10fthf[c_Bt]	Biomass_BT_v2_Bt	-0.003251042809
thf[c_Bt]	Biomass_BT_v2_Bt	-0.003251042809
gln-L[c_Bt]	Biomass_BT_v2_Bt	-0.178298943752
gly[c_Bt]	Biomass_BT_v2_Bt	-0.414946723517
his-L[c_Bt]	Biomass_BT_v2_Bt	-0.064507570279
leu-L[c_Bt]	Biomass_BT_v2_Bt	-0.305506092208
thr-L[c_Bt]	Biomass_BT_v2_Bt	-0.171780143262
amet[c_Bt]	Biomass_BT_v2_Bt	-0.003251042809
mql10[c_Bt]	Biomass_BT_v2_Bt	-0.003251042809
mql11[c_Bt]	Biomass_BT_v2_Bt	-0.003251042809
mql7[c_Bt]	Biomass_BT_v2_Bt	-0.003251042809
mql8[c_Bt]	Biomass_BT_v2_Bt	-0.003251042809
mql9[c_Bt]	Biomass_BT_v2_Bt	-0.003251042809
cys-L[c_Bt]	Biomass_BT_v2_Bt	-0.061970391840
pro-L[c_Bt]	Biomass_BT_v2_Bt	-0.150036879233
arg-L[c_Bt]	Biomass_BT_v2_Bt	-0.200773483477
phe-L[c_Bt]	Biomass_BT_v2_Bt	-0.125751561595
asn-L[c_Bt]	Biomass_BT_v2_Bt	-0.163443600327
btn[c_Bt]	Biomass_BT_v2_Bt	-0.003251042809
met-L[c_Bt]	Biomass_BT_v2_Bt	-0.104008297566
ca2[c_Bt]	Biomass_BT_v2_Bt	-0.003251042809
ctp[c_Bt]	Biomass_BT_v2_Bt	-0.090455321333
pg140[c_Bt]	Biomass_BT_v2_Bt	-0.007415832011
clpn140[c_Bt]	Biomass_BT_v2_Bt	-0.007415832011
pg160[c_Bt]	Biomass_BT_v2_Bt	-0.007415832011
clpn160[c_Bt]	Biomass_BT_v2_Bt	-0.007415832011
pg180[c_Bt]	Biomass_BT_v2_Bt	-0.007415832011
clpn180[c_Bt]	Biomass_BT_v2_Bt	-0.007415832011
clpnai15[c_Bt]	Biomass_BT_v2_Bt	-0.007415832011
pgai17[c_Bt]	Biomass_BT_v2_Bt	-0.007415832011
clpnai17[c_Bt]	Biomass_BT_v2_Bt	-0.007415832011
clpni14[c_Bt]	Biomass_BT_v2_Bt	-0.007415832011
clpni15[c_Bt]	Biomass_BT_v2_Bt	-0.007415832011
clpni16[c_Bt]	Biomass_BT_v2_Bt	-0.007415832011
pgi17[c_Bt]	Biomass_BT_v2_Bt	-0.007415832011
clpni17[c_Bt]	Biomass_BT_v2_Bt	-0.007415832011
cobalt2[c_Bt]	Biomass_BT_v2_Bt	-0.003251042809
cps_bt[e_Bt]	Biomass_BT_v2_Bt	-0.003251042809
spmd[c_Bt]	Biomass_BT_v2_Bt	-0.003251042809
utp[c_Bt]	Biomass_BT_v2_Bt	-0.097691468459
lys-L[c_Bt]	Biomass_BT_v2_Bt	-0.232301912771
lps_bt[e_Bt]	Biomass_BT_v2_Bt	-0.013546011703
pe_cer1_bt[e_Bt]	Biomass_BT_v2_Bt	-0.003251042809
sphmyln_bt[e_Bt]	Biomass_BT_v2_Bt	-0.003251042809
fe2[c_Bt]	Biomass_BT_v2_Bt	-0.003251042809
fe3[c_Bt]	Biomass_BT_v2_Bt	-0.003251042809
fad[c_Bt]	Biomass_BT_v2_Bt	-0.003251042809
dttp[c_Bt]	Biomass_BT_v2_Bt	-0.016368735889
ser-L[c_Bt]	Biomass_BT_v2_Bt	-0.146046203292
datp[c_Bt]	Biomass_BT_v2_Bt	-0.016368735889
pheme[c_Bt]	Biomass_BT_v2_Bt	-0.003251042809
ile-L[c_Bt]	Biomass_BT_v2_Bt	-0.196782807535
k[c_Bt]	Biomass_BT_v2_Bt	-0.003251042809
5mthf[c_Bt]	Biomass_BT_v2_Bt	-0.003251042809
mg2[c_Bt]	Biomass_BT_v2_Bt	-0.003251042809
mn2[c_Bt]	Biomass_BT_v2_Bt	-0.003251042809
dgtp[c_Bt]	Biomass_BT_v2_Bt	-0.016368735889
dctp[c_Bt]	Biomass_BT_v2_Bt	-0.016368735889
pydx5p[c_Bt]	Biomass_BT_v2_Bt	-0.003251042809
pe160[c_Bt]	Biomass_BT_v2_Bt	-0.007415832011
pg120[c_Bt]	Biomass_BT_v2_Bt	-0.007415832011
pg181[c_Bt]	Biomass_BT_v2_Bt	-0.007415832011
peptido_EC[c_Bt]	Biomass_BT_v2_Bt	-0.064405191682
udcpdp[c_Bt]	Biomass_BT_v2_Bt	-0.064405191682
pe120[c_Bt]	Biomass_BT_v2_Bt	-0.007415832011
pe140[c_Bt]	Biomass_BT_v2_Bt	-0.007415832011
pe180[c_Bt]	Biomass_BT_v2_Bt	-0.007415832011
pe181[c_Bt]	Biomass_BT_v2_Bt	-0.007415832011
peai15[c_Bt]	Biomass_BT_v2_Bt	-0.007415832011
peai17[c_Bt]	Biomass_BT_v2_Bt	-0.007415832011
pei14[c_Bt]	Biomass_BT_v2_Bt	-0.007415832011
pei15[c_Bt]	Biomass_BT_v2_Bt	-0.007415832011
pei16[c_Bt]	Biomass_BT_v2_Bt	-0.007415832011
pei17[c_Bt]	Biomass_BT_v2_Bt	-0.007415832011
ribflv[c_Bt]	Biomass_BT_v2_Bt	-0.003251042809
thmpp[c_Bt]	Biomass_BT_v2_Bt	-0.003251042809
trp-L[c_Bt]	Biomass_BT_v2_Bt	-0.038414260539
val-L[c_Bt]	Biomass_BT_v2_Bt	-0.286660072842
zn2[c_Bt]	Biomass_BT_v2_Bt	-0.003251042809
biomassBt[e_Bt]	Biomass_BT_v2_Bt	1.000000000000
h2o[c_Bt]	CA2abc_Bt	-1.000000000000
h[c_Bt]	CA2abc_Bt	1.000000000000
pi[c_Bt]	CA2abc_Bt	1.000000000000
atp[c_Bt]	CA2abc_Bt	-1.000000000000
adp[c_Bt]	CA2abc_Bt	1.000000000000
ca2[c_Bt]	CA2abc_Bt	1.000000000000
ca2[e_Bt]	CA2abc_Bt	-1.000000000000
h2o[c_Bt]	CARNCNc_Bt	-1.000000000000
his-L[c_Bt]	CARNCNc_Bt	1.000000000000
ala-B[c_Bt]	CARNCNc_Bt	1.000000000000
carn[c_Bt]	CARNCNc_Bt	-1.000000000000
h[c_Bt]	CARPEPT1tr_Bt	1.000000000000
h[e_Bt]	CARPEPT1tr_Bt	-1.000000000000
carn[c_Bt]	CARPEPT1tr_Bt	1.000000000000
carn[e_Bt]	CARPEPT1tr_Bt	-1.000000000000
h2o[c_Bt]	CAT_Bt	2.000000000000
o2[c_Bt]	CAT_Bt	1.000000000000
h2o2[c_Bt]	CAT_Bt	-2.000000000000
na1[c_Bt]	CAt7r_Bt	3.000000000000
na1[e_Bt]	CAt7r_Bt	-3.000000000000
ca2[c_Bt]	CAt7r_Bt	-1.000000000000
ca2[e_Bt]	CAt7r_Bt	1.000000000000
h2o[c_Bt]	CBL1abc_Bt	-1.000000000000
h[c_Bt]	CBL1abc_Bt	1.000000000000
pi[c_Bt]	CBL1abc_Bt	1.000000000000
atp[c_Bt]	CBL1abc_Bt	-1.000000000000
adp[c_Bt]	CBL1abc_Bt	1.000000000000
cbl1[e_Bt]	CBL1abc_Bt	-1.000000000000
cbl1[c_Bt]	CBL1abc_Bt	1.000000000000
h[c_Bt]	CBLAT_Bt	-1.000000000000
atp[c_Bt]	CBLAT_Bt	-1.000000000000
pppi[c_Bt]	CBLAT_Bt	1.000000000000
adocbl[c_Bt]	CBLAT_Bt	1.000000000000
cbl1[c_Bt]	CBLAT_Bt	-1.000000000000
h2o[c_Bt]	CBPS_Bt	-1.000000000000
h[c_Bt]	CBPS_Bt	2.000000000000
glu-L[c_Bt]	CBPS_Bt	1.000000000000
pi[c_Bt]	CBPS_Bt	1.000000000000
atp[c_Bt]	CBPS_Bt	-2.000000000000
hco3[c_Bt]	CBPS_Bt	-1.000000000000
adp[c_Bt]	CBPS_Bt	2.000000000000
gln-L[c_Bt]	CBPS_Bt	-1.000000000000
cbp[c_Bt]	CBPS_Bt	1.000000000000
h2o[c_Bt]	CCP_Bt	2.000000000000
h[c_Bt]	CCP_Bt	-2.000000000000
h2o2[c_Bt]	CCP_Bt	-1.000000000000
focytcc553[c_Bt]	CCP_Bt	-2.000000000000
ficytcc553[c_Bt]	CCP_Bt	2.000000000000
h[c_Bt]	CDPMEK_Bt	1.000000000000
atp[c_Bt]	CDPMEK_Bt	-1.000000000000
adp[c_Bt]	CDPMEK_Bt	1.000000000000
4c2me[c_Bt]	CDPMEK_Bt	-1.000000000000
2p4c2me[c_Bt]	CDPMEK_Bt	1.000000000000
h[c_Bt]	CEPTC_BT_Bt	1.000000000000
cdpchol[c_Bt]	CEPTC_BT_Bt	-1.000000000000
cer1_bt[c_Bt]	CEPTC_BT_Bt	-1.000000000000
cmp[c_Bt]	CEPTC_BT_Bt	1.000000000000
sphmyln_bt[c_Bt]	CEPTC_BT_Bt	1.000000000000
h[c_Bt]	CEPTE_BT_Bt	1.000000000000
cer1_bt[c_Bt]	CEPTE_BT_Bt	-1.000000000000
cmp[c_Bt]	CEPTE_BT_Bt	1.000000000000
cdpea[c_Bt]	CEPTE_BT_Bt	-1.000000000000
pe_cer1_bt[c_Bt]	CEPTE_BT_Bt	1.000000000000
h[c_Bt]	CERS_BT_Bt	1.000000000000
coa[c_Bt]	CERS_BT_Bt	1.000000000000
sphgn[c_Bt]	CERS_BT_Bt	-1.000000000000
ihpdcoa[c_Bt]	CERS_BT_Bt	-1.000000000000
cer1_bt[c_Bt]	CERS_BT_Bt	1.000000000000
h[c_Bt]	CGLYt3_2__Bt	2.000000000000
h[e_Bt]	CGLYt3_2__Bt	-2.000000000000
cgly[c_Bt]	CGLYt3_2__Bt	1.000000000000
cgly[e_Bt]	CGLYt3_2__Bt	-1.000000000000
h[c_Bt]	CHLPCTD_Bt	-1.000000000000
ppi[c_Bt]	CHLPCTD_Bt	1.000000000000
ctp[c_Bt]	CHLPCTD_Bt	-1.000000000000
cdpchol[c_Bt]	CHLPCTD_Bt	1.000000000000
cholp[c_Bt]	CHLPCTD_Bt	-1.000000000000
h[c_Bt]	CHOLK_Bt	1.000000000000
atp[c_Bt]	CHOLK_Bt	-1.000000000000
adp[c_Bt]	CHOLK_Bt	1.000000000000
cholp[c_Bt]	CHOLK_Bt	1.000000000000
chol[c_Bt]	CHOLK_Bt	-1.000000000000
h2o[c_Bt]	CHOLSH_Bt	-1.000000000000
h[c_Bt]	CHOLSH_Bt	1.000000000000
chol[c_Bt]	CHOLSH_Bt	1.000000000000
chols[c_Bt]	CHOLSH_Bt	-1.000000000000
so4[c_Bt]	CHOLSH_Bt	1.000000000000
chor[c_Bt]	CHORM_Bt	-1.000000000000
pphn[c_Bt]	CHORM_Bt	1.000000000000
pi[c_Bt]	CHORS_Bt	1.000000000000
chor[c_Bt]	CHORS_Bt	1.000000000000
3psme[c_Bt]	CHORS_Bt	-1.000000000000
h2o[c_Bt]	CITRAMALS_Bt	-1.000000000000
h[c_Bt]	CITRAMALS_Bt	1.000000000000
pyr[c_Bt]	CITRAMALS_Bt	-1.000000000000
coa[c_Bt]	CITRAMALS_Bt	1.000000000000
2mmal[c_Bt]	CITRAMALS_Bt	1.000000000000
accoa[c_Bt]	CITRAMALS_Bt	-1.000000000000
ppi[c_Bt]	CKDNS_Bt	1.000000000000
ctp[c_Bt]	CKDNS_Bt	-1.000000000000
kdn[c_Bt]	CKDNS_Bt	-1.000000000000
ckdn[c_Bt]	CKDNS_Bt	1.000000000000
glyc[c_Bt]	CLPNS140_Bt	1.000000000000
pg140[c_Bt]	CLPNS140_Bt	-2.000000000000
clpn140[c_Bt]	CLPNS140_Bt	1.000000000000
glyc[c_Bt]	CLPNS160_Bt	1.000000000000
pg160[c_Bt]	CLPNS160_Bt	-2.000000000000
clpn160[c_Bt]	CLPNS160_Bt	1.000000000000
glyc[c_Bt]	CLPNS180_Bt	1.000000000000
pg180[c_Bt]	CLPNS180_Bt	-2.000000000000
clpn180[c_Bt]	CLPNS180_Bt	1.000000000000
glyc[c_Bt]	CLPNSAI15_Bt	1.000000000000
clpnai15[c_Bt]	CLPNSAI15_Bt	1.000000000000
pgai15[c_Bt]	CLPNSAI15_Bt	-2.000000000000
glyc[c_Bt]	CLPNSAI17_Bt	1.000000000000
pgai17[c_Bt]	CLPNSAI17_Bt	-2.000000000000
clpnai17[c_Bt]	CLPNSAI17_Bt	1.000000000000
glyc[c_Bt]	CLPNSI14_Bt	1.000000000000
clpni14[c_Bt]	CLPNSI14_Bt	1.000000000000
pgi14[c_Bt]	CLPNSI14_Bt	-2.000000000000
glyc[c_Bt]	CLPNSI15_Bt	1.000000000000
clpni15[c_Bt]	CLPNSI15_Bt	1.000000000000
pgi15[c_Bt]	CLPNSI15_Bt	-2.000000000000
glyc[c_Bt]	CLPNSI16_Bt	1.000000000000
clpni16[c_Bt]	CLPNSI16_Bt	1.000000000000
pgi16[c_Bt]	CLPNSI16_Bt	-2.000000000000
glyc[c_Bt]	CLPNSI17_Bt	1.000000000000
pgi17[c_Bt]	CLPNSI17_Bt	-2.000000000000
clpni17[c_Bt]	CLPNSI17_Bt	1.000000000000
co2[c_Bt]	CO2t_Bt	1.000000000000
co2[e_Bt]	CO2t_Bt	-1.000000000000
cobalt2[c_Bt]	COBALTt5_Bt	-1.000000000000
cobalt2[e_Bt]	COBALTt5_Bt	1.000000000000
2ameph[c_Bt]	CPSS_BT_Bt	-1.000000000000
ckdn[c_Bt]	CPSS_BT_Bt	-1.000000000000
gdpfuc[c_Bt]	CPSS_BT_Bt	-1.000000000000
dtdprmn[c_Bt]	CPSS_BT_Bt	-1.000000000000
uacmamu[c_Bt]	CPSS_BT_Bt	-1.000000000000
cps_bt[c_Bt]	CPSS_BT_Bt	1.000000000000
h2o[c_Bt]	CPS_BT_ABC_Bt	-1.000000000000
h[c_Bt]	CPS_BT_ABC_Bt	1.000000000000
pi[c_Bt]	CPS_BT_ABC_Bt	1.000000000000
atp[c_Bt]	CPS_BT_ABC_Bt	-1.000000000000
adp[c_Bt]	CPS_BT_ABC_Bt	1.000000000000
cps_bt[e_Bt]	CPS_BT_ABC_Bt	1.000000000000
cps_bt[c_Bt]	CPS_BT_ABC_Bt	-1.000000000000
h2o[c_Bt]	CS_Bt	-1.000000000000
h[c_Bt]	CS_Bt	1.000000000000
coa[c_Bt]	CS_Bt	1.000000000000
accoa[c_Bt]	CS_Bt	-1.000000000000
cit[c_Bt]	CS_Bt	1.000000000000
oaa[c_Bt]	CS_Bt	-1.000000000000
h2o[e_Bt]	CS4TASE_Bt	-1.000000000000
h[e_Bt]	CS4TASE_Bt	1.000000000000
so4[e_Bt]	CS4TASE_Bt	1.000000000000
cspg_a_degr[e_Bt]	CS4TASE_Bt	-1.000000000000
acgalglcur[e_Bt]	CS4TASE_Bt	1.000000000000
h2o[e_Bt]	CS4TASE2_Bt	-1.000000000000
h[e_Bt]	CS4TASE2_Bt	1.000000000000
so4[e_Bt]	CS4TASE2_Bt	1.000000000000
cspg_b_degr[e_Bt]	CS4TASE2_Bt	-1.000000000000
acgalidour2s[e_Bt]	CS4TASE2_Bt	1.000000000000
h2o[e_Bt]	CS6TASE_Bt	-1.000000000000
h[e_Bt]	CS6TASE_Bt	1.000000000000
so4[e_Bt]	CS6TASE_Bt	1.000000000000
acgalglcur[e_Bt]	CS6TASE_Bt	1.000000000000
cspg_c_degr[e_Bt]	CS6TASE_Bt	-1.000000000000
h2o[e_Bt]	CSABCASE_A_e_Bt	-2.000000000000
cspg_a_degr[e_Bt]	CSABCASE_A_e_Bt	2.000000000000
cspg_a[e_Bt]	CSABCASE_A_e_Bt	-1.000000000000
cspg_ab_rest[e_Bt]	CSABCASE_A_e_Bt	1.000000000000
h2o[e_Bt]	CSABCASE_B_e_Bt	-2.000000000000
cspg_a_degr[e_Bt]	CSABCASE_B_e_Bt	1.000000000000
cspg_b_degr[e_Bt]	CSABCASE_B_e_Bt	1.000000000000
cspg_ab_rest[e_Bt]	CSABCASE_B_e_Bt	1.000000000000
cspg_b[e_Bt]	CSABCASE_B_e_Bt	-1.000000000000
h2o[e_Bt]	CSABCASE_C_e_Bt	-2.000000000000
cspg_c_degr[e_Bt]	CSABCASE_C_e_Bt	2.000000000000
cspg_c[e_Bt]	CSABCASE_C_e_Bt	-1.000000000000
cspg_c_rest[e_Bt]	CSABCASE_C_e_Bt	1.000000000000
h[c_Bt]	CSPMDDC_Bt	-2.000000000000
co2[c_Bt]	CSPMDDC_Bt	1.000000000000
spmd[c_Bt]	CSPMDDC_Bt	1.000000000000
cspmd[c_Bt]	CSPMDDC_Bt	-1.000000000000
h2o[c_Bt]	CSPMDDH_Bt	1.000000000000
nadph[c_Bt]	CSPMDDH_Bt	-1.000000000000
nadp[c_Bt]	CSPMDDH_Bt	1.000000000000
aspsa[c_Bt]	CSPMDDH_Bt	-1.000000000000
cspmd[c_Bt]	CSPMDDH_Bt	1.000000000000
ptrc[c_Bt]	CSPMDDH_Bt	-1.000000000000
h[c_Bt]	CTPS1_Bt	2.000000000000
nh4[c_Bt]	CTPS1_Bt	-1.000000000000
pi[c_Bt]	CTPS1_Bt	1.000000000000
atp[c_Bt]	CTPS1_Bt	-1.000000000000
adp[c_Bt]	CTPS1_Bt	1.000000000000
ctp[c_Bt]	CTPS1_Bt	1.000000000000
utp[c_Bt]	CTPS1_Bt	-1.000000000000
h2o[c_Bt]	CTPS2_Bt	-1.000000000000
h[c_Bt]	CTPS2_Bt	2.000000000000
glu-L[c_Bt]	CTPS2_Bt	1.000000000000
pi[c_Bt]	CTPS2_Bt	1.000000000000
atp[c_Bt]	CTPS2_Bt	-1.000000000000
adp[c_Bt]	CTPS2_Bt	1.000000000000
gln-L[c_Bt]	CTPS2_Bt	-1.000000000000
ctp[c_Bt]	CTPS2_Bt	1.000000000000
utp[c_Bt]	CTPS2_Bt	-1.000000000000
h2o[c_Bt]	CYSDS_Bt	-1.000000000000
pyr[c_Bt]	CYSDS_Bt	1.000000000000
nh4[c_Bt]	CYSDS_Bt	1.000000000000
h2s[c_Bt]	CYSDS_Bt	1.000000000000
cys-L[c_Bt]	CYSDS_Bt	-1.000000000000
h[c_Bt]	CYSS_Bt	1.000000000000
ac[c_Bt]	CYSS_Bt	1.000000000000
h2s[c_Bt]	CYSS_Bt	-1.000000000000
cys-L[c_Bt]	CYSS_Bt	1.000000000000
acser[c_Bt]	CYSS_Bt	-1.000000000000
h[c_Bt]	CYSS3r_Bt	1.000000000000
ac[c_Bt]	CYSS3r_Bt	1.000000000000
trdrd[c_Bt]	CYSS3r_Bt	-1.000000000000
tsul[c_Bt]	CYSS3r_Bt	-1.000000000000
trdox[c_Bt]	CYSS3r_Bt	1.000000000000
so3[c_Bt]	CYSS3r_Bt	1.000000000000
cys-L[c_Bt]	CYSS3r_Bt	1.000000000000
acser[c_Bt]	CYSS3r_Bt	-1.000000000000
h2o[c_Bt]	CYSTL_Bt	-1.000000000000
pyr[c_Bt]	CYSTL_Bt	1.000000000000
nh4[c_Bt]	CYSTL_Bt	1.000000000000
hcys-L[c_Bt]	CYSTL_Bt	1.000000000000
cyst-L[c_Bt]	CYSTL_Bt	-1.000000000000
h[c_Bt]	CYSt2r_Bt	1.000000000000
h[e_Bt]	CYSt2r_Bt	-1.000000000000
cys-L[c_Bt]	CYSt2r_Bt	1.000000000000
cys-L[e_Bt]	CYSt2r_Bt	-1.000000000000
h2o[c_Bt]	CYTBD_Bt	1.000000000000
h[c_Bt]	CYTBD_Bt	-2.000000000000
h[e_Bt]	CYTBD_Bt	2.000000000000
o2[c_Bt]	CYTBD_Bt	-0.500000000000
q8h2[c_Bt]	CYTBD_Bt	-1.000000000000
q8[c_Bt]	CYTBD_Bt	1.000000000000
h2o[c_Bt]	CYTBD2_Bt	1.000000000000
h[c_Bt]	CYTBD2_Bt	-2.000000000000
h[e_Bt]	CYTBD2_Bt	2.000000000000
mql8[c_Bt]	CYTBD2_Bt	-1.000000000000
mqn8[c_Bt]	CYTBD2_Bt	1.000000000000
o2[c_Bt]	CYTBD2_Bt	-0.500000000000
h2o[c_Bt]	CYTD_Bt	-1.000000000000
h[c_Bt]	CYTD_Bt	-1.000000000000
nh4[c_Bt]	CYTD_Bt	1.000000000000
cytd[c_Bt]	CYTD_Bt	-1.000000000000
uri[c_Bt]	CYTD_Bt	1.000000000000
h[c_Bt]	CYTDK1_Bt	1.000000000000
atp[c_Bt]	CYTDK1_Bt	-1.000000000000
adp[c_Bt]	CYTDK1_Bt	1.000000000000
cmp[c_Bt]	CYTDK1_Bt	1.000000000000
cytd[c_Bt]	CYTDK1_Bt	-1.000000000000
h[c_Bt]	CYTDK2_Bt	1.000000000000
gtp[c_Bt]	CYTDK2_Bt	-1.000000000000
gdp[c_Bt]	CYTDK2_Bt	1.000000000000
cmp[c_Bt]	CYTDK2_Bt	1.000000000000
cytd[c_Bt]	CYTDK2_Bt	-1.000000000000
h[c_Bt]	CYTDK3_Bt	1.000000000000
cmp[c_Bt]	CYTDK3_Bt	1.000000000000
cytd[c_Bt]	CYTDK3_Bt	-1.000000000000
itp[c_Bt]	CYTDK3_Bt	-1.000000000000
idp[c_Bt]	CYTDK3_Bt	1.000000000000
h[c_Bt]	CYTDK4_Bt	1.000000000000
utp[c_Bt]	CYTDK4_Bt	-1.000000000000
cmp[c_Bt]	CYTDK4_Bt	1.000000000000
cytd[c_Bt]	CYTDK4_Bt	-1.000000000000
udp[c_Bt]	CYTDK4_Bt	1.000000000000
h[c_Bt]	CYTDt2r_Bt	1.000000000000
h[e_Bt]	CYTDt2r_Bt	-1.000000000000
cytd[c_Bt]	CYTDt2r_Bt	1.000000000000
cytd[e_Bt]	CYTDt2r_Bt	-1.000000000000
atp[c_Bt]	CYTK1_Bt	-1.000000000000
adp[c_Bt]	CYTK1_Bt	1.000000000000
cmp[c_Bt]	CYTK1_Bt	-1.000000000000
cdp[c_Bt]	CYTK1_Bt	1.000000000000
atp[c_Bt]	CYTK2_Bt	-1.000000000000
adp[c_Bt]	CYTK2_Bt	1.000000000000
dcmp[c_Bt]	CYTK2_Bt	-1.000000000000
dcdp[c_Bt]	CYTK2_Bt	1.000000000000
h2o[c_Bt]	Cuabc_Bt	-1.000000000000
h[c_Bt]	Cuabc_Bt	1.000000000000
pi[c_Bt]	Cuabc_Bt	1.000000000000
atp[c_Bt]	Cuabc_Bt	-1.000000000000
adp[c_Bt]	Cuabc_Bt	1.000000000000
cu2[e_Bt]	Cuabc_Bt	-1.000000000000
cu2[c_Bt]	Cuabc_Bt	1.000000000000
h2o[c_Bt]	Cut1_Bt	-1.000000000000
h[c_Bt]	Cut1_Bt	1.000000000000
pi[c_Bt]	Cut1_Bt	1.000000000000
atp[c_Bt]	Cut1_Bt	-1.000000000000
adp[c_Bt]	Cut1_Bt	1.000000000000
cu2[e_Bt]	Cut1_Bt	1.000000000000
cu2[c_Bt]	Cut1_Bt	-1.000000000000
atp[c_Bt]	DADK_Bt	-1.000000000000
adp[c_Bt]	DADK_Bt	1.000000000000
damp[c_Bt]	DADK_Bt	-1.000000000000
dadp[c_Bt]	DADK_Bt	1.000000000000
h[c_Bt]	DADNt2r_Bt	1.000000000000
h[e_Bt]	DADNt2r_Bt	-1.000000000000
dad-2[e_Bt]	DADNt2r_Bt	-1.000000000000
dad-2[c_Bt]	DADNt2r_Bt	1.000000000000
h[c_Bt]	DAGK160_Bt	1.000000000000
atp[c_Bt]	DAGK160_Bt	-1.000000000000
adp[c_Bt]	DAGK160_Bt	1.000000000000
pa160[c_Bt]	DAGK160_Bt	1.000000000000
12dgr160[c_Bt]	DAGK160_Bt	-1.000000000000
h[c_Bt]	DALAt2r_Bt	1.000000000000
h[e_Bt]	DALAt2r_Bt	-1.000000000000
ala-D[c_Bt]	DALAt2r_Bt	1.000000000000
ala-D[e_Bt]	DALAt2r_Bt	-1.000000000000
h[c_Bt]	DAPDC_Bt	-1.000000000000
co2[c_Bt]	DAPDC_Bt	1.000000000000
lys-L[c_Bt]	DAPDC_Bt	1.000000000000
26dap-M[c_Bt]	DAPDC_Bt	-1.000000000000
26dap-LL[c_Bt]	DAPE_Bt	-1.000000000000
26dap-M[c_Bt]	DAPE_Bt	1.000000000000
h2o[c_Bt]	DAPMDH_Bt	-1.000000000000
h[c_Bt]	DAPMDH_Bt	1.000000000000
nadph[c_Bt]	DAPMDH_Bt	1.000000000000
nadp[c_Bt]	DAPMDH_Bt	-1.000000000000
nh4[c_Bt]	DAPMDH_Bt	1.000000000000
26dap-M[c_Bt]	DAPMDH_Bt	-1.000000000000
l2a6o[c_Bt]	DAPMDH_Bt	1.000000000000
h[c_Bt]	DASYN120_Bt	-1.000000000000
ppi[c_Bt]	DASYN120_Bt	1.000000000000
pa120[c_Bt]	DASYN120_Bt	-1.000000000000
ctp[c_Bt]	DASYN120_Bt	-1.000000000000
cdpdddecg[c_Bt]	DASYN120_Bt	1.000000000000
h[c_Bt]	DASYN140_Bt	-1.000000000000
pa140[c_Bt]	DASYN140_Bt	-1.000000000000
ppi[c_Bt]	DASYN140_Bt	1.000000000000
ctp[c_Bt]	DASYN140_Bt	-1.000000000000
cdpdtdecg[c_Bt]	DASYN140_Bt	1.000000000000
h[c_Bt]	DASYN160_Bt	-1.000000000000
pa160[c_Bt]	DASYN160_Bt	-1.000000000000
ppi[c_Bt]	DASYN160_Bt	1.000000000000
ctp[c_Bt]	DASYN160_Bt	-1.000000000000
cdpdhdecg[c_Bt]	DASYN160_Bt	1.000000000000
h[c_Bt]	DASYN180_Bt	-1.000000000000
pa180[c_Bt]	DASYN180_Bt	-1.000000000000
ppi[c_Bt]	DASYN180_Bt	1.000000000000
ctp[c_Bt]	DASYN180_Bt	-1.000000000000
cdpdodecg[c_Bt]	DASYN180_Bt	1.000000000000
h[c_Bt]	DASYN181_Bt	-1.000000000000
ppi[c_Bt]	DASYN181_Bt	1.000000000000
pa181[c_Bt]	DASYN181_Bt	-1.000000000000
ctp[c_Bt]	DASYN181_Bt	-1.000000000000
cdpdodec11eg[c_Bt]	DASYN181_Bt	1.000000000000
h[c_Bt]	DASYNAI15_Bt	-1.000000000000
paai15[c_Bt]	DASYNAI15_Bt	-1.000000000000
ppi[c_Bt]	DASYNAI15_Bt	1.000000000000
ctp[c_Bt]	DASYNAI15_Bt	-1.000000000000
cdpdaipdecg[c_Bt]	DASYNAI15_Bt	1.000000000000
h[c_Bt]	DASYNAI17_Bt	-1.000000000000
paai17[c_Bt]	DASYNAI17_Bt	-1.000000000000
ppi[c_Bt]	DASYNAI17_Bt	1.000000000000
ctp[c_Bt]	DASYNAI17_Bt	-1.000000000000
cdpdaihpdecg[c_Bt]	DASYNAI17_Bt	1.000000000000
h[c_Bt]	DASYNI14_Bt	-1.000000000000
pai14[c_Bt]	DASYNI14_Bt	-1.000000000000
ppi[c_Bt]	DASYNI14_Bt	1.000000000000
ctp[c_Bt]	DASYNI14_Bt	-1.000000000000
cdpditdecg[c_Bt]	DASYNI14_Bt	1.000000000000
h[c_Bt]	DASYNI15_Bt	-1.000000000000
pai15[c_Bt]	DASYNI15_Bt	-1.000000000000
ppi[c_Bt]	DASYNI15_Bt	1.000000000000
ctp[c_Bt]	DASYNI15_Bt	-1.000000000000
cdpdipdecg[c_Bt]	DASYNI15_Bt	1.000000000000
h[c_Bt]	DASYNI16_Bt	-1.000000000000
pai16[c_Bt]	DASYNI16_Bt	-1.000000000000
ppi[c_Bt]	DASYNI16_Bt	1.000000000000
ctp[c_Bt]	DASYNI16_Bt	-1.000000000000
cdpdihdecg[c_Bt]	DASYNI16_Bt	1.000000000000
h[c_Bt]	DASYNI17_Bt	-1.000000000000
pai17[c_Bt]	DASYNI17_Bt	-1.000000000000
ppi[c_Bt]	DASYNI17_Bt	1.000000000000
ctp[c_Bt]	DASYNI17_Bt	-1.000000000000
cdpdihpdecg[c_Bt]	DASYNI17_Bt	1.000000000000
h[c_Bt]	DB4PS_Bt	1.000000000000
ru5p-D[c_Bt]	DB4PS_Bt	-1.000000000000
db4p[c_Bt]	DB4PS_Bt	1.000000000000
for[c_Bt]	DB4PS_Bt	1.000000000000
h[c_Bt]	DBTS_Bt	3.000000000000
co2[c_Bt]	DBTS_Bt	-1.000000000000
pi[c_Bt]	DBTS_Bt	1.000000000000
atp[c_Bt]	DBTS_Bt	-1.000000000000
adp[c_Bt]	DBTS_Bt	1.000000000000
dann[c_Bt]	DBTS_Bt	-1.000000000000
dtbt[c_Bt]	DBTS_Bt	1.000000000000
h2o[c_Bt]	DCMPDA_Bt	-1.000000000000
h[c_Bt]	DCMPDA_Bt	-1.000000000000
nh4[c_Bt]	DCMPDA_Bt	1.000000000000
dcmp[c_Bt]	DCMPDA_Bt	-1.000000000000
dump[c_Bt]	DCMPDA_Bt	1.000000000000
h2o[c_Bt]	DCYTD_Bt	-1.000000000000
h[c_Bt]	DCYTD_Bt	-1.000000000000
nh4[c_Bt]	DCYTD_Bt	1.000000000000
dcyt[c_Bt]	DCYTD_Bt	-1.000000000000
duri[c_Bt]	DCYTD_Bt	1.000000000000
h[c_Bt]	DCYTt2r_Bt	1.000000000000
h[e_Bt]	DCYTt2r_Bt	-1.000000000000
dcyt[c_Bt]	DCYTt2r_Bt	1.000000000000
dcyt[e_Bt]	DCYTt2r_Bt	-1.000000000000
h[c_Bt]	DDGLKr_Bt	1.000000000000
atp[c_Bt]	DDGLKr_Bt	-1.000000000000
adp[c_Bt]	DDGLKr_Bt	1.000000000000
2ddglcn[c_Bt]	DDGLKr_Bt	-1.000000000000
2ddg6p[c_Bt]	DDGLKr_Bt	1.000000000000
h2o[c_Bt]	DDPA_Bt	-1.000000000000
pi[c_Bt]	DDPA_Bt	1.000000000000
pep[c_Bt]	DDPA_Bt	-1.000000000000
e4p[c_Bt]	DDPA_Bt	-1.000000000000
2dda7p[c_Bt]	DDPA_Bt	1.000000000000
h2o[e_Bt]	DEXTRAN40e_Bt	-40.000000000000
malt[e_Bt]	DEXTRAN40e_Bt	40.000000000000
dextran40[e_Bt]	DEXTRAN40e_Bt	-1.000000000000
h[c_Bt]	DGC3D2_Bt	1.000000000000
nad[c_Bt]	DGC3D2_Bt	-1.000000000000
nadh[c_Bt]	DGC3D2_Bt	1.000000000000
2ddglcn[c_Bt]	DGC3D2_Bt	-1.000000000000
dkdglcn[c_Bt]	DGC3D2_Bt	1.000000000000
atp[c_Bt]	DGK1_Bt	-1.000000000000
adp[c_Bt]	DGK1_Bt	1.000000000000
dgmp[c_Bt]	DGK1_Bt	-1.000000000000
dgdp[c_Bt]	DGK1_Bt	1.000000000000
h[c_Bt]	DGSNt2_Bt	1.000000000000
h[e_Bt]	DGSNt2_Bt	-1.000000000000
dgsn[e_Bt]	DGSNt2_Bt	-1.000000000000
dgsn[c_Bt]	DGSNt2_Bt	1.000000000000
h2o[c_Bt]	DHAD1_Bt	1.000000000000
23dhmb[c_Bt]	DHAD1_Bt	-1.000000000000
3mob[c_Bt]	DHAD1_Bt	1.000000000000
h2o[c_Bt]	DHAD2_Bt	1.000000000000
23dhmp[c_Bt]	DHAD2_Bt	-1.000000000000
3mop[c_Bt]	DHAD2_Bt	1.000000000000
h[c_Bt]	DHDPRy_Bt	-1.000000000000
thdp[c_Bt]	DHDPRy_Bt	1.000000000000
nadph[c_Bt]	DHDPRy_Bt	-1.000000000000
nadp[c_Bt]	DHDPRy_Bt	1.000000000000
23dhdp[c_Bt]	DHDPRy_Bt	-1.000000000000
h2o[c_Bt]	DHDPS_Bt	2.000000000000
h[c_Bt]	DHDPS_Bt	1.000000000000
pyr[c_Bt]	DHDPS_Bt	-1.000000000000
aspsa[c_Bt]	DHDPS_Bt	-1.000000000000
23dhdp[c_Bt]	DHDPS_Bt	1.000000000000
h[c_Bt]	DHFR_Bt	-1.000000000000
nadph[c_Bt]	DHFR_Bt	-1.000000000000
nadp[c_Bt]	DHFR_Bt	1.000000000000
thf[c_Bt]	DHFR_Bt	1.000000000000
dhf[c_Bt]	DHFR_Bt	-1.000000000000
h[c_Bt]	DHFS_Bt	1.000000000000
glu-L[c_Bt]	DHFS_Bt	-1.000000000000
pi[c_Bt]	DHFS_Bt	1.000000000000
atp[c_Bt]	DHFS_Bt	-1.000000000000
adp[c_Bt]	DHFS_Bt	1.000000000000
dhf[c_Bt]	DHFS_Bt	1.000000000000
dhpt[c_Bt]	DHFS_Bt	-1.000000000000
h2o[c_Bt]	DHNAOT10_Bt	2.000000000000
h[c_Bt]	DHNAOT10_Bt	-14.000000000000
co2[c_Bt]	DHNAOT10_Bt	2.000000000000
ppi[c_Bt]	DHNAOT10_Bt	1.000000000000
2dmmql10[c_Bt]	DHNAOT10_Bt	1.000000000000
dhna[c_Bt]	DHNAOT10_Bt	-2.000000000000
octdp[c_Bt]	DHNAOT10_Bt	-1.000000000000
h2o[c_Bt]	DHNAOT11_Bt	-6.000000000000
h[c_Bt]	DHNAOT11_Bt	1.000000000000
co2[c_Bt]	DHNAOT11_Bt	8.000000000000
ppi[c_Bt]	DHNAOT11_Bt	1.000000000000
2dmmql11[c_Bt]	DHNAOT11_Bt	1.000000000000
dhna[c_Bt]	DHNAOT11_Bt	-3.000000000000
octdp[c_Bt]	DHNAOT11_Bt	-1.000000000000
h[c_Bt]	DHNAOT4_Bt	-1.000000000000
co2[c_Bt]	DHNAOT4_Bt	1.000000000000
ppi[c_Bt]	DHNAOT4_Bt	1.000000000000
2dmmql8[c_Bt]	DHNAOT4_Bt	1.000000000000
dhna[c_Bt]	DHNAOT4_Bt	-1.000000000000
octdp[c_Bt]	DHNAOT4_Bt	-1.000000000000
h2o[c_Bt]	DHNAOT7_Bt	-10.000000000000
h[c_Bt]	DHNAOT7_Bt	27.000000000000
co2[c_Bt]	DHNAOT7_Bt	6.000000000000
ppi[c_Bt]	DHNAOT7_Bt	1.000000000000
2dmmql7[c_Bt]	DHNAOT7_Bt	1.000000000000
dhna[c_Bt]	DHNAOT7_Bt	-1.000000000000
octdp[c_Bt]	DHNAOT7_Bt	-1.000000000000
h2o[c_Bt]	DHNAOT9_Bt	-8.000000000000
h[c_Bt]	DHNAOT9_Bt	14.000000000000
co2[c_Bt]	DHNAOT9_Bt	7.000000000000
ppi[c_Bt]	DHNAOT9_Bt	1.000000000000
2dmmql9[c_Bt]	DHNAOT9_Bt	1.000000000000
dhna[c_Bt]	DHNAOT9_Bt	-2.000000000000
octdp[c_Bt]	DHNAOT9_Bt	-1.000000000000
gcald[c_Bt]	DHNPA_Bt	1.000000000000
dhnpt[c_Bt]	DHNPA_Bt	-1.000000000000
2ahhmp[c_Bt]	DHNPA_Bt	1.000000000000
fum[c_Bt]	DHORDfum_Bt	-1.000000000000
succ[c_Bt]	DHORDfum_Bt	1.000000000000
dhor-S[c_Bt]	DHORDfum_Bt	-1.000000000000
orot[c_Bt]	DHORDfum_Bt	1.000000000000
o2[c_Bt]	DHORDi_Bt	-1.000000000000
h2o2[c_Bt]	DHORDi_Bt	1.000000000000
dhor-S[c_Bt]	DHORDi_Bt	-1.000000000000
orot[c_Bt]	DHORDi_Bt	1.000000000000
h2o[c_Bt]	DHORTS_Bt	-1.000000000000
h[c_Bt]	DHORTS_Bt	1.000000000000
cbasp[c_Bt]	DHORTS_Bt	1.000000000000
dhor-S[c_Bt]	DHORTS_Bt	-1.000000000000
h2o[c_Bt]	DHPPDA_Bt	-1.000000000000
h[c_Bt]	DHPPDA_Bt	-1.000000000000
nh4[c_Bt]	DHPPDA_Bt	1.000000000000
5apru[c_Bt]	DHPPDA_Bt	1.000000000000
25dhpp[c_Bt]	DHPPDA_Bt	-1.000000000000
h2o[c_Bt]	DHPS_Bt	1.000000000000
4abz[c_Bt]	DHPS_Bt	-1.000000000000
dhpt[c_Bt]	DHPS_Bt	1.000000000000
2ahhmp[c_Bt]	DHPS_Bt	-1.000000000000
pi[c_Bt]	DHQS_Bt	1.000000000000
2dda7p[c_Bt]	DHQS_Bt	-1.000000000000
3dhq[c_Bt]	DHQS_Bt	1.000000000000
h2o[c_Bt]	DHQTi_Bt	1.000000000000
3dhq[c_Bt]	DHQTi_Bt	-1.000000000000
3dhsk[c_Bt]	DHQTi_Bt	1.000000000000
h[c_Bt]	DINSt2_Bt	1.000000000000
h[e_Bt]	DINSt2_Bt	-1.000000000000
din[e_Bt]	DINSt2_Bt	-1.000000000000
din[c_Bt]	DINSt2_Bt	1.000000000000
ppi[c_Bt]	DMATT_Bt	1.000000000000
dmpp[c_Bt]	DMATT_Bt	-1.000000000000
ipdp[c_Bt]	DMATT_Bt	-1.000000000000
grdp[c_Bt]	DMATT_Bt	1.000000000000
h2o[c_Bt]	DMPPS_Bt	1.000000000000
h[c_Bt]	DMPPS_Bt	-1.000000000000
nad[c_Bt]	DMPPS_Bt	1.000000000000
nadh[c_Bt]	DMPPS_Bt	-1.000000000000
dmpp[c_Bt]	DMPPS_Bt	1.000000000000
h2mb4p[c_Bt]	DMPPS_Bt	-1.000000000000
h2o[c_Bt]	DMPPS2_Bt	1.000000000000
h[c_Bt]	DMPPS2_Bt	-1.000000000000
nadph[c_Bt]	DMPPS2_Bt	-1.000000000000
nadp[c_Bt]	DMPPS2_Bt	1.000000000000
dmpp[c_Bt]	DMPPS2_Bt	1.000000000000
h2mb4p[c_Bt]	DMPPS2_Bt	-1.000000000000
4hba[c_Bt]	DM_4HBA_Bt	-1.000000000000
5drib[c_Bt]	DM_5DRIB_Bt	-1.000000000000
amob[c_Bt]	DM_AMOB_Bt	-1.000000000000
h[c_Bt]	DPCOAK_Bt	1.000000000000
coa[c_Bt]	DPCOAK_Bt	1.000000000000
atp[c_Bt]	DPCOAK_Bt	-1.000000000000
adp[c_Bt]	DPCOAK_Bt	1.000000000000
dpcoa[c_Bt]	DPCOAK_Bt	-1.000000000000
h[c_Bt]	DPR_Bt	-1.000000000000
nadph[c_Bt]	DPR_Bt	-1.000000000000
nadp[c_Bt]	DPR_Bt	1.000000000000
2dhp[c_Bt]	DPR_Bt	-1.000000000000
pant-R[c_Bt]	DPR_Bt	1.000000000000
h[c_Bt]	DT5HSUt2r_Bt	1.000000000000
h[e_Bt]	DT5HSUt2r_Bt	-1.000000000000
dt5hsu[e_Bt]	DT5HSUt2r_Bt	-1.000000000000
dt5hsu[c_Bt]	DT5HSUt2r_Bt	1.000000000000
atp[c_Bt]	DTMPK_Bt	-1.000000000000
adp[c_Bt]	DTMPK_Bt	1.000000000000
dtmp[c_Bt]	DTMPK_Bt	-1.000000000000
dtdp[c_Bt]	DTMPK_Bt	1.000000000000
h[c_Bt]	DURIK1_Bt	1.000000000000
atp[c_Bt]	DURIK1_Bt	-1.000000000000
adp[c_Bt]	DURIK1_Bt	1.000000000000
dump[c_Bt]	DURIK1_Bt	1.000000000000
duri[c_Bt]	DURIK1_Bt	-1.000000000000
pi[c_Bt]	DURIPP_Bt	-1.000000000000
duri[c_Bt]	DURIPP_Bt	-1.000000000000
2dr1p[c_Bt]	DURIPP_Bt	1.000000000000
ura[c_Bt]	DURIPP_Bt	1.000000000000
h[c_Bt]	DURIt2_Bt	1.000000000000
h[e_Bt]	DURIt2_Bt	-1.000000000000
duri[c_Bt]	DURIt2_Bt	1.000000000000
duri[e_Bt]	DURIt2_Bt	-1.000000000000
h2o[c_Bt]	DUTPDP_Bt	-1.000000000000
h[c_Bt]	DUTPDP_Bt	1.000000000000
ppi[c_Bt]	DUTPDP_Bt	1.000000000000
dump[c_Bt]	DUTPDP_Bt	1.000000000000
dutp[c_Bt]	DUTPDP_Bt	-1.000000000000
h[c_Bt]	DXPRIi_Bt	-1.000000000000
nadph[c_Bt]	DXPRIi_Bt	-1.000000000000
nadp[c_Bt]	DXPRIi_Bt	1.000000000000
dxyl5p[c_Bt]	DXPRIi_Bt	-1.000000000000
2me4p[c_Bt]	DXPRIi_Bt	1.000000000000
h[c_Bt]	DXPS_Bt	-1.000000000000
pyr[c_Bt]	DXPS_Bt	-1.000000000000
co2[c_Bt]	DXPS_Bt	1.000000000000
g3p[c_Bt]	DXPS_Bt	-1.000000000000
dxyl5p[c_Bt]	DXPS_Bt	1.000000000000
h[c_Bt]	D_LACt2_Bt	1.000000000000
h[e_Bt]	D_LACt2_Bt	-1.000000000000
lac-D[e_Bt]	D_LACt2_Bt	-1.000000000000
lac-D[c_Bt]	D_LACt2_Bt	1.000000000000
h2o[c_Bt]	E4PD_Bt	-1.000000000000
h[c_Bt]	E4PD_Bt	2.000000000000
nad[c_Bt]	E4PD_Bt	-1.000000000000
nadh[c_Bt]	E4PD_Bt	1.000000000000
e4p[c_Bt]	E4PD_Bt	-1.000000000000
4per[c_Bt]	E4PD_Bt	1.000000000000
h[c_Bt]	EACPR1_Bt	-1.000000000000
nadph[c_Bt]	EACPR1_Bt	-1.000000000000
nadp[c_Bt]	EACPR1_Bt	1.000000000000
egACPm[c_Bt]	EACPR1_Bt	-1.000000000000
gACPm[c_Bt]	EACPR1_Bt	1.000000000000
h[c_Bt]	EACPR2_Bt	-1.000000000000
nadph[c_Bt]	EACPR2_Bt	-1.000000000000
nadp[c_Bt]	EACPR2_Bt	1.000000000000
epACPm[c_Bt]	EACPR2_Bt	-1.000000000000
pmACPm[c_Bt]	EACPR2_Bt	1.000000000000
h[c_Bt]	EAR100x_Bt	-1.000000000000
tdec2eACP[c_Bt]	EAR100x_Bt	-1.000000000000
dcaACP[c_Bt]	EAR100x_Bt	1.000000000000
nad[c_Bt]	EAR100x_Bt	1.000000000000
nadh[c_Bt]	EAR100x_Bt	-1.000000000000
h[c_Bt]	EAR10M11x_Bt	-1.000000000000
10mtundec2eACP[c_Bt]	EAR10M11x_Bt	-1.000000000000
10mundecACP[c_Bt]	EAR10M11x_Bt	1.000000000000
nad[c_Bt]	EAR10M11x_Bt	1.000000000000
nadh[c_Bt]	EAR10M11x_Bt	-1.000000000000
h[c_Bt]	EAR10M12x_Bt	-1.000000000000
10mtddec2eACP[c_Bt]	EAR10M12x_Bt	-1.000000000000
10mddcaACP[c_Bt]	EAR10M12x_Bt	1.000000000000
nad[c_Bt]	EAR10M12x_Bt	1.000000000000
nadh[c_Bt]	EAR10M12x_Bt	-1.000000000000
h[c_Bt]	EAR11M12x_Bt	-1.000000000000
11mtddec2eACP[c_Bt]	EAR11M12x_Bt	-1.000000000000
11mddcaACP[c_Bt]	EAR11M12x_Bt	1.000000000000
nad[c_Bt]	EAR11M12x_Bt	1.000000000000
nadh[c_Bt]	EAR11M12x_Bt	-1.000000000000
h[c_Bt]	EAR120x_Bt	-1.000000000000
tddec2eACP[c_Bt]	EAR120x_Bt	-1.000000000000
ddcaACP[c_Bt]	EAR120x_Bt	1.000000000000
nad[c_Bt]	EAR120x_Bt	1.000000000000
nadh[c_Bt]	EAR120x_Bt	-1.000000000000
h[c_Bt]	EAR121x_Bt	-1.000000000000
t3c5ddeceACP[c_Bt]	EAR121x_Bt	-1.000000000000
cddec5eACP[c_Bt]	EAR121x_Bt	1.000000000000
nad[c_Bt]	EAR121x_Bt	1.000000000000
nadh[c_Bt]	EAR121x_Bt	-1.000000000000
h[c_Bt]	EAR12M13x_Bt	-1.000000000000
12mttritec2eACP[c_Bt]	EAR12M13x_Bt	-1.000000000000
12mtridecACP[c_Bt]	EAR12M13x_Bt	1.000000000000
nad[c_Bt]	EAR12M13x_Bt	1.000000000000
nadh[c_Bt]	EAR12M13x_Bt	-1.000000000000
h[c_Bt]	EAR12M14x_Bt	-1.000000000000
12mtmrs2eACP[c_Bt]	EAR12M14x_Bt	-1.000000000000
12mmyrsACP[c_Bt]	EAR12M14x_Bt	1.000000000000
nad[c_Bt]	EAR12M14x_Bt	1.000000000000
nadh[c_Bt]	EAR12M14x_Bt	-1.000000000000
h[c_Bt]	EAR13M14x_Bt	-1.000000000000
13mtmrs2eACP[c_Bt]	EAR13M14x_Bt	-1.000000000000
13mmyrsACP[c_Bt]	EAR13M14x_Bt	1.000000000000
nad[c_Bt]	EAR13M14x_Bt	1.000000000000
nadh[c_Bt]	EAR13M14x_Bt	-1.000000000000
h[c_Bt]	EAR140x_Bt	-1.000000000000
tmrs2eACP[c_Bt]	EAR140x_Bt	-1.000000000000
myrsACP[c_Bt]	EAR140x_Bt	1.000000000000
nad[c_Bt]	EAR140x_Bt	1.000000000000
nadh[c_Bt]	EAR140x_Bt	-1.000000000000
h[c_Bt]	EAR141x_Bt	-1.000000000000
t3c7mrseACP[c_Bt]	EAR141x_Bt	-1.000000000000
tdeACP[c_Bt]	EAR141x_Bt	1.000000000000
nad[c_Bt]	EAR141x_Bt	1.000000000000
nadh[c_Bt]	EAR141x_Bt	-1.000000000000
h[c_Bt]	EAR14M15x_Bt	-1.000000000000
14mtpentdec2eACP[c_Bt]	EAR14M15x_Bt	-1.000000000000
nad[c_Bt]	EAR14M15x_Bt	1.000000000000
nadh[c_Bt]	EAR14M15x_Bt	-1.000000000000
14mpentdecACP[c_Bt]	EAR14M15x_Bt	1.000000000000
h[c_Bt]	EAR14M16x_Bt	-1.000000000000
14mtpalm2eACP[c_Bt]	EAR14M16x_Bt	-1.000000000000
nad[c_Bt]	EAR14M16x_Bt	1.000000000000
nadh[c_Bt]	EAR14M16x_Bt	-1.000000000000
14mpalmACP[c_Bt]	EAR14M16x_Bt	1.000000000000
h[c_Bt]	EAR15M16x_Bt	-1.000000000000
15mtpalm2eACP[c_Bt]	EAR15M16x_Bt	-1.000000000000
nad[c_Bt]	EAR15M16x_Bt	1.000000000000
nadh[c_Bt]	EAR15M16x_Bt	-1.000000000000
15mpalmACP[c_Bt]	EAR15M16x_Bt	1.000000000000
h[c_Bt]	EAR160x_Bt	-1.000000000000
tpalm2eACP[c_Bt]	EAR160x_Bt	-1.000000000000
palmACP[c_Bt]	EAR160x_Bt	1.000000000000
nad[c_Bt]	EAR160x_Bt	1.000000000000
nadh[c_Bt]	EAR160x_Bt	-1.000000000000
h[c_Bt]	EAR161x_Bt	-1.000000000000
t3c9palmeACP[c_Bt]	EAR161x_Bt	-1.000000000000
hdeACP[c_Bt]	EAR161x_Bt	1.000000000000
nad[c_Bt]	EAR161x_Bt	1.000000000000
nadh[c_Bt]	EAR161x_Bt	-1.000000000000
h[c_Bt]	EAR180x_Bt	-1.000000000000
toctd2eACP[c_Bt]	EAR180x_Bt	-1.000000000000
nad[c_Bt]	EAR180x_Bt	1.000000000000
nadh[c_Bt]	EAR180x_Bt	-1.000000000000
ocdcaACP[c_Bt]	EAR180x_Bt	1.000000000000
h[c_Bt]	EAR181x_Bt	-1.000000000000
t3c11vaceACP[c_Bt]	EAR181x_Bt	-1.000000000000
nad[c_Bt]	EAR181x_Bt	1.000000000000
nadh[c_Bt]	EAR181x_Bt	-1.000000000000
octeACP[c_Bt]	EAR181x_Bt	1.000000000000
h[c_Bt]	EAR40x_Bt	-1.000000000000
but2eACP[c_Bt]	EAR40x_Bt	-1.000000000000
butACP[c_Bt]	EAR40x_Bt	1.000000000000
nad[c_Bt]	EAR40x_Bt	1.000000000000
nadh[c_Bt]	EAR40x_Bt	-1.000000000000
h[c_Bt]	EAR4M5x_Bt	-1.000000000000
4mtpent2eACP[c_Bt]	EAR4M5x_Bt	-1.000000000000
4mpentACP[c_Bt]	EAR4M5x_Bt	1.000000000000
nad[c_Bt]	EAR4M5x_Bt	1.000000000000
nadh[c_Bt]	EAR4M5x_Bt	-1.000000000000
h[c_Bt]	EAR4M6x_Bt	-1.000000000000
4mthex2eACP[c_Bt]	EAR4M6x_Bt	-1.000000000000
4mhexACP[c_Bt]	EAR4M6x_Bt	1.000000000000
nad[c_Bt]	EAR4M6x_Bt	1.000000000000
nadh[c_Bt]	EAR4M6x_Bt	-1.000000000000
[truncated: 40,421 more rows]
