# Supplementary material for: SteadyCom: Predicting microbial abundances while ensuring community stability
Source: PLoS Comput Biol. 2017 May 15;13(5):e1005539. doi: 10.1371/journal.pcbi.1005539 (PMC5448816; doi:10.1371/journal.pcbi.1005539)
Supplement: S1 Dataset — (ZIP) [file pcbi.1005539.s018.zip › S1 Dataset/models/TSV/readme.txt]

model9_rxns.txt: reaction table
model9_rxns_params.txt: reaction parameter table (objective coefficient, upper bound, lower bound, reversibility)
model9_stoich.txt: table of stoichiometry (mets | rxns | stoichiometry)
model9_comEx.txt: table of exchange reactions for community metabolites
model9_comSp.txt: table of information for each species in the model 
