# Supplementary material for: SteadyCom: Predicting microbial abundances while ensuring community stability
Source: PLoS Comput Biol. 2017 May 15;13(5):e1005539. doi: 10.1371/journal.pcbi.1005539 (PMC5448816; doi:10.1371/journal.pcbi.1005539)
Supplement: S1 Dataset — (ZIP) [file pcbi.1005539.s018.zip › S1 Dataset/readme.txt]

exampleScripts:

	Matlab scripts for performing the simulations and plotting the results as shown in Figure 2 - 4 in the text. The scripts call functions in ‘SteadyCom’, load models from ‘models’ and save results to and load results from ‘results’.

SteadyCom:

	Main utility functions:

	createCommModel: create a community model from individual models
	SteadyComCplex: given a community model constructed by createCommModel, find the maximum community growth rate by the SteadyCom procedure
	SteadyComFVACplex: perform FVA under the SteadyCom framework (e.g. results in Figure 2)
	SteadyComPOACplex: perform pairwise FVA under the SteadyCom framework (e.g. results in Figure 3)

	Other functions in the subfolder ‘auxiliary_functions’ are called by the above functions.

	See SteadyCom/doc/index.html for detailed documentations

models:

	Ec_iAF1260.mat:
	the COBRA model of E. coli iAF1260, from which a community model of the four E.	coli auxotrophic mutants is constructed (see exampleScripts/simFigure2.m and exampleScripts/simFigure3.m)

	model9.mat, model9.xml, model9.xlsx and TSV/model9_xxx.txt:
	The compiled 9-species gut microbiota model in a number of formats. See models/model9_readme.txt.

results:

	simFig2_o.mat contains the original data generated by running exampleScripts/simFigure2.m
	simFig3_o.mat and files in results/POA_o contains the original data generated by running exampleScripts/simFigure3.m
	simFig4_o.mat contains the original data generated by running exampleScripts/simFigure4.m
