# Supplementary material for: SteadyCom: Predicting microbial abundances while ensuring community stability
Source: PLoS Comput Biol. 2017 May 15;13(5):e1005539. doi: 10.1371/journal.pcbi.1005539 (PMC5448816; doi:10.1371/journal.pcbi.1005539)
Supplement: S1 Dataset — (ZIP) [file pcbi.1005539.s018.zip › S1 Dataset/SteadyCom/auxiliary_functions/getCobraComParams.m]

function varargout = getCobraComParams(param2get, options, modelCom)
%get the required default parameters
%[param_1, ..., param_N] = getCobraComParams({'param_1',...,'param_N'},options,modelCom)
%Input:
%   'param_1',...,'param_N': parameter names
%   options: option structure
%            If the required parameter is a field in options, take from
%            options. Otherwise, return the default value.
%   modelCom: the community model for which parameters are constructed.
   
if nargin < 3
    modelCom = struct('rxns',[]);
    modelCom.infoCom.spAbbr = {};
    modelCom.infoCom.rxnSps = {};
end
if nargin < 2 || isempty(options)
    options = struct();
end
if ischar(param2get)
    param2get = {param2get};
end
paramNeedTransform = {'GRfx', 'BMlb', 'BMub', 'BMfx'};
    
varargout = cell(numel(param2get), 1);
for j = 1:numel(param2get)
    if any(strcmp(param2get{j}, paramNeedTransform))
        %if need transformation
        varargout{j} = transformOptionInput(options, param2get{j}, numel(modelCom.infoCom.spAbbr));
    elseif isfield(options, param2get{j})
        %if provided in the call
        varargout{j} = options.(param2get{j});
    else
        %use default if default exist and not provided
        %return empty if no default
        varargout{j} = paramDefault(param2get{j}, modelCom);
    end
    %if calling for a directory, make sure to return a new directory
    if strcmp(param2get{j}, 'directory')
        k = 0;
        while exist(varargout{j}, 'file')
            k = k + 1;
            varargout{j} = [paramDefault.directory num2str(k)];
        end
    end
end


end

function param = paramDefault(paramName,modelCom)

switch paramName
    %general parameters
    case 'threads',     param = 1; %threads for general computation, 0 or -1 to turn on maximum no. of threads
    case 'verbFlag',	param = 3;%verbal dispaly
    case 'loadModel',   param = '';
    case 'CplexParam',  %default Cplex parameter structure
        [param.simplex.display, param.tune.display, param.barrier.display,...
            param.sifting.display, param.conflict.display] = deal(0);
        [param.simplex.tolerances.optimality, param.simplex.tolerances.feasibility] = deal(1e-9,1e-8);
        param.read.scale = -1;
        
    %parameters for createCommModel
    case 'metExId',     param = '[e]';
        
    %parameters for SteadyComCplex
    case 'GRguess',     param = 0.2;%initial guess for growth rate
    case 'BMtol',       param = 0.8;%tolerance for relative biomass amount (used only for feasCrit=3)
    case 'BMtolAbs',    param = 1e-5;%tolerance for absolute biomass amount
    case 'GR0',         param = 0.001;%small growth rate to test growth
    case 'GRtol',       param = 1e-5;%gap for growth rate convergence
    case 'GRdev',       param = 1e-5;%percentage deviation from the community steady state allowed
    case 'maxIter',     param = 1e3;%maximum no. of iterations
    case 'feasCrit',    param = 1; %feasibility critierion
    case 'algorithm',   param = 1;%1:invoke Fzero after getting bounds; 2:simple guessing algorithm
    case 'BMgdw',       param = ones(numel(modelCom.infoCom.spAbbr), 1);%relative molecular weight of biomass. For scaling the relative abundance
    case 'saveModel',   param = '';
    case 'BMobj',       param = ones(numel(modelCom.infoCom.spBm),1); %objective coefficient for each species
    case 'BMweight',    param = 1; %sum of biomass for feasibility criterion 1
    case 'LPonly',      param = false;%true to return LP only but not calculate anything
    case 'solveGR0',    param = false;%true to solve the model at very low growth rate (GR0)
    case 'resultTmp',   param = struct('GRmax',[],'vBM',[],'BM',[],'Ut',[],...
                                'Ex',[],'flux',[],'iter0',[],'iter',[],'stat','');%result template
    %parameters for SteadyComFVACplex
    case 'optBMpercent',param = 99.99;
    case 'rxnNameList', if isfield(modelCom.infoCom,'spBm'), param = modelCom.rxns(findRxnIDs(modelCom,modelCom.infoCom.spBm));else param = modelCom.rxns;end
    case 'rxnFluxList', if isfield(modelCom.infoCom,'spBm'), param = modelCom.rxns(findRxnIDs(modelCom,modelCom.infoCom.spBm));else param = modelCom.rxns;end
    case 'BMmaxLB',     param = 1; %maximum biomass when it is unknown
    case 'BMmaxUB',     param = 1; %maximum biomass when it is unknown
    case 'optGRpercent',param = 99.99;
    case 'saveFVA',     param = '';
    
    %parameters for SteadyComPOACplex
    case 'Nstep',       param = 10;
    case 'NstepScale',  param = 'lin';
    case 'symmetric',   param = true; %treat it as symmetric, optimize for only j > k
    case 'savePOA',     param = 'POAtmp/POA';
   
    otherwise,          param = [];
end
end

function x = transformOptionInput(options, field, nSp)
if isfield(options, field)
    if size(options.(field), 2) == 2
        x = NaN(nSp, 1);
        x(options.(field)(:,1)) = options.(field)(:,2);
    else
        x = options.(field);
    end
else
    x = NaN(nSp, 1);
end

end
