# Supplementary material for: SteadyCom: Predicting microbial abundances while ensuring community stability
Source: PLoS Comput Biol. 2017 May 15;13(5):e1005539. doi: 10.1371/journal.pcbi.1005539 (PMC5448816; doi:10.1371/journal.pcbi.1005539)
Supplement: S1 Dataset — (ZIP) [file pcbi.1005539.s018.zip › S1 Dataset/SteadyCom/createCommModel.m]

function [modelCom,infoCom,indCom] = createCommModel(modelCell, options)
%Create a community COBRA model. The model has an extra compartment [u] 
%for inter-organism and community exchange, i.e.,
% (environment) <=> [u] <=> [e_organism1]
%                       <=> [e_organism2] ...
%
%[modelCom,infoCom,indCom] = createCommModel(modelCell,options)
%
%INPUT
% modelCell:    Cell array of COBRA model (e.g., {model1, model2, model3})
%               or a structure with modelCell.org being the model for
%               organism org
% (if a model in 'modelCell' has the field 'metComs', the name in
% model.metComs would be used to map community metabolites instead of the
% original name in model.mets [recommended to provide])
%
% options:      Structure containing the following fields
%     spBm:     Cell array of reaction names of the biomass reaction in
%               each model in 'modelCell'
%   (below are optional, but recommended to provide)
%     spAbbr:   Cell array of abbrivation for each organism in modelCell
%     spName:   Full names of the species
%     spATPM:   Cell array of reaction names of the ATP maintenance reaction in
%               each model in 'modelCell'
%    ('sp' originally for 'species')
%     metExId:  Identifier for extracellular metabolites metabolites (default '[e]')
%               If input is the empty string (''), find all metabolites that have exchange reactions
%     rxnField: Cell array of field names in the models that have the same
%               size as rxns. Default to include all fields starting
%               with 'rxn' and include 'grRules', 'rules', 'confidenceScores', 'subSystems'
%     metField: Cell array of field names in the models that have the same
%               size as mets. Default to include all fields starting with 'met'
%
%OUTPUT
% modelCom:     COBRA community model with the following extra fields
%               'infoCom' and 'indCom', which are also outputed as separate
%               output argument. See below.
% infoCom:      A structure of useful reaction names and organism names:
%   spBm:          spBm{k} the biomass reaction of info.speciesAbbr{k}                                        
%   spATPM:        spATPM{k} the ATP maintenance reaction of info.speciesAbbr{k}                                            
%   rxnSD:         all sink and demand reactions other than the community exchange reactions (EXcom)
%   EXcom:         EXcom{i,1} the community uptake reaction for community metabolite info.metCom{i}
%                  EXcom{i,2} the community production reaction for community metabolite info.metCom{i}
%   EXsp:          EXsp{i,k} the species-community exchange reaction for community metabolite info.metCom{i}
%   Mcom:          community metabolites
%   Msp:           Msp{i,k} the extracellular met of organism k
%                  corresponding to community metabolite Mcom{i}
%   speciesAbbr:   species abbreviation, used in mets and rxns                       
%                  to identify species-specific metabolites                          
%   speciesName:   full name of each species        
%   rxnSps:        rxnSps{j} is the abbreviation of species k (speciesAbbr{k}) 
%                  if reaction j is of species k. 'com' for community exchange reactions    
%   metSps:        metSps{i} is the abbreviation of species k (speciesAbbr{k}) 
%                  if metabolite i is of species k. 'com' for community exchange reactions 
% indCom:       The corresponding reaction IDs and organism IDs:
%   spBm:          reaction IDs for info.spBm
%   spATPM:        reaction IDs for info.spATPM
%   rxnSD:         reaction IDs for info.rxnSD 
%   EXcom:         reaction IDs for info.EXcom                               
%   EXsp:          reaction IDs for info.EXsp. EXsp(i,k) = 0 if info.EXsp{i,k} is empty          
%   Mcom:          metabolite IDs for info.Mcom
%   Msp:           metabolite IDs for info.Msp
%   rxnSps:        index.rxnSps(j) = k implies that reaction j is of                      
%                  species info.speciesName{k}. = 0 for community exchange reactions    
%   metSps:        index.metSps(i) = k implies that metabolite i is of                    
%                  species info.speciesName{k}. = 0 for community metabolites             


%% arguement checking
if ~exist('options', 'var')
    options = struct();
end
%get parameters
[spAbbr,spName,spBm,spATPM,metExId,rxnField,metField] = getCobraComParams(...
    {'spAbbr','spName','spBm','spATPM','metExId','rxnField','metField'}, options);
%organisms' abbreviations and names
nameSpecies = false;
if isstruct(modelCell)
    if isempty(spAbbr)
        spAbbr = fieldnames(modelCell);
    end
    modelCell = struct2cell(modelCell);
else
    if isempty(spAbbr)
        nameSpecies = true;
    end
end
nSp = numel(modelCell);
if nameSpecies
    spAbbr = strcat('org',strtrim(cellstr(num2str((1:nSp)'))));
end
if isempty(spName)
    spName = spAbbr;
end
%biomass reactions
findspBm = false;
if isempty(spBm)
    error('Please provide the names of the biomass reactions in options.spBm'); 
elseif numel(spBm) ~= nSp
    error('Number of entries in options.spBm not equal to the number of models.');
elseif iscell(spBm)
    rxnBiomassID = zeros(nSp, 1);
    for j = 1: nSp
        rxnBiomassID(j) = findRxnIDs(modelCell{j}, spBm{j});
    end
    spBm = rxnBiomassID;
end
%ATPM
if isempty(spATPM)
    spATPM = zeros(nSp,1);
elseif iscell(spATPM)
    spATPM0 = spATPM;
    spATPM = zeros(nSp,1);
    for j = 1: nSp
        spATPM(j) = findRxnIDs(modelCell{j}, spATPM0{j});
    end
end
%% Copy fields from COBRA model
field = {};
[fieldNumeric, fieldCell, fieldStruct]  = deal(false(0));
for jSp = 1:nSp
    fCur = fieldnames(modelCell{jSp});
    fNcur = cellfun(@(x) isnumeric(modelCell{jSp}.(x)),fCur);
    fCcur = cellfun(@(x) iscell(modelCell{jSp}.(x)),fCur);
    fScur = cellfun(@(x) isstruct(modelCell{jSp}.(x)),fCur);
    field = [field; fCur];
    fieldNumeric = [fieldNumeric; fNcur];
    fieldCell = [fieldCell; fCcur];
    fieldStruct = [fieldStruct; fScur];
end
[field,id] = unique(field);
[fieldNumeric,fieldCell,fieldStruct] = deal(fieldNumeric(id),fieldCell(id),fieldStruct(id));
%fields need special care
id = ismember(field,{'S', 'rxns', 'mets', 'rev', 'lb', 'ub', 'c', 'b', 'metComs','rxnGeneMat','genes'});
[field,fieldNumeric,fieldCell,fieldStruct] = deal(field(~id),fieldNumeric(~id),fieldCell(~id),fieldStruct(~id));
rxnField = unique([rxnField(:);{'grRules';'rules';'confidenceScores';'subSystems'}]);

modelCom = struct();
for j = 1:numel(field)
    modelCom.(field{j}) = [];
end

%% fields to be changed
S = [];
rxns = {};
mets = {};
metsCom = {};
rev = [];
lb = [];
ub = [];
c = [];
b = [];
%map rxns to species
rxnSps = [];
%map mets to species
metSps = [];
%rxn IDs of biomass
spBmId = zeros(nSp, 1);

%extracellular metabolites
ex = cell(nSp, 1);
%exchange reactions
rxnEx = cell(nSp, 1);
%map ex mets and ex rxns
rxnEx2met = cell(nSp, 1);

%% loop for each species
if ~isempty(metField)
    metFieldKnown = ismember(field,metField);
else
    metFieldKnown = false(numel(field),1);
end
if ~isempty(rxnField)
    rxnFieldKnown = ismember(field,rxnField);
else
    rxnFieldKnown = false(numel(field),1);
end
%met-related fields
metFieldL = strncmp('met',field,3) | metFieldKnown;
%rxn-related fields
rxnFieldL = strncmp('rxn',field,3) | rxnFieldKnown;
%all other fields just put in a cell for each model
spFieldL = ~metFieldL & ~rxnFieldL;

% metField = union(setdiff(fieldAll(strncmp('met',fieldAll,3)),...
%     {'mets','metNames','metFormulas','metSps'}),...
%     metField);
% %rxn-related fields
% rxnField = union(setdiff(fieldAll(strncmp('rxn',fieldAll,3)),...
%     {'rxns','rxnNames','rxnSps','rxnGeneMat','spBm','spATPM'}),...
%     rxnField);

row = 0;
col = 0;
for j = 1:nSp
    [rowJ, colJ] = size(modelCell{j}.S);
    %get bounds and objective
    lbJ = modelCell{j}.lb;
    ubJ = modelCell{j}.ub;
    cJ = modelCell{j}.c;
    if isfield(modelCell{j}, 'metComs') %given the mapping to community metabolites
        if numel(modelCell{j}.metComs) < numel(modelCell{j}.mets)
            warning('input model %d: size of metComs < size of mets.');
            modelCell{j}.metComs(end+1:numel(modelCell{j}.mets)) = {''};
        elseif numel(modelCell{j}.metComs) > numel(modelCell{j}.mets)
            warning('input model %d: size of metComs > size of mets.');
            modelCell{j}.metComs(numel(modelCell{j}.mets)+1:end) = [];
        end
        %logical vector for extracellular metabolites
        ex{j} = ~cellfun(@isempty, modelCell{j}.metComs);
        modelCell{j}.metComs(ex{j}) = regexprep(modelCell{j}.metComs(ex{j}),'\[[^\[\]]*\]$','');
        %logical vector for exchange reactions
        rxnEx{j} = (sum(modelCell{j}.S(ex{j},:) ~= 0) == 1)' ...
                & (sum(modelCell{j}.S(~ex{j},:) ~= 0) == 0)';
        rxnEx2met{j} = zeros(rowJ,2);
    elseif ~isempty(metExId) %using identifier for extracellular mets
        %logical vector for extracellular metabolites
        ex{j} = cellfun(@(x) ~isempty(strfind(x, metExId)), ...
            modelCell{j}.mets);
        modelCell{j}.metComs = repmat({''},rowJ,1);
        modelCell{j}.metComs(ex{j}) = regexprep(modelCell{j}.mets(ex{j}),'\[[^\[\]]*\]$','');
        %logical vector for exchange reactions
        rxnEx{j} = (sum(modelCell{j}.S(ex{j},:) ~= 0) == 1)' ...
                & (sum(modelCell{j}.S(~ex{j},:) ~= 0) == 0)';
        %exchange reactions mapped to metabolites
        rxnEx2met{j} = zeros(rowJ,2);
    else %if no identifier, just check exchange reactions
        rxnEx{j} = (sum(modelCell{j}.S ~= 0) == 1)';
        rxnEx2met{j} = zeros(rowJ,2);
        ex{j} = any(modelCell{j}.S(:,rxnEx{j}),2);
        modelCell{j}.metComs = repmat({''},rowJ,1);
        modelCell{j}.metComs(ex{j}) = regexprep(modelCell{j}.mets(ex{j}),'\[[^\[\]]*\]$','');
    end
    for k = 1:colJ
        if rxnEx{j}(k)
            metJK = find(modelCell{j}.S(:, k), 1);
            rxnEx2met{j}(metJK,:) = [col + k, k];
            %set positive flux of exchange reaction as uptake
            %(convention)
            if modelCell{j}.S(metJK, k) > 0
                s = modelCell{j}.S(metJK,k);
                modelCell{j}.S(metJK,k) = -1;
                [ubJ(k), lbJ(k), cJ(k)] = deal(-s * lbJ(k), -s * ubJ(k), cJ(k));
            end
        end
    end
    %update community metabolites (now the model has .metComs, which has no compartment identifier)
    metsCom = unique([metsCom; modelCell{j}.metComs(ex{j})]);    
    %stoichiometric matrix    
    S = [S                 sparse(row, colJ);...
         sparse(rowJ, col) sparse(modelCell{j}.S)];
    %reversibility, bounds, objective and RHS
    rev = [rev; modelCell{j}.rev];
    lb = [lb; lbJ];
    ub = [ub; ubJ];
    c = [c; cJ];
    b = [b; modelCell{j}.b];
    %add species's name to rxns and mets (add to the compartment if exist)
    if 1
        metJ = regexprep(modelCell{j}.mets,'\]$',['_' spAbbr{j} '\]']);
        metJ(cellfun(@(x) ~strcmp(x(end),']'), metJ)) = strcat(metJ(cellfun(@(x) ~strcmp(x(end),']'), metJ)),'[',spAbbr{j},']');
        mets = [mets; metJ];
    else
        mets = [mets; strcat(modelCell{j}.mets,'[',spAbbr{j},']')];
    end
    rxns = [rxns; strcat(modelCell{j}.rxns,'_',spAbbr{j})];
    %incorporate other field
    for k = 1:numel(field)
        if metFieldL(k)
            str = 'mets';
            sizeCk = rowJ;
        elseif rxnFieldL(k)
            str = 'rxns';
            sizeCk = colJ;
        else
            %spField
            str = '1';
            sizeCk = 1;
        end
        if isfield(modelCell{j}, field{k})
            if spFieldL(k) && ischar(modelCell{j}.(field{k}))
                %If that is a string, put it in a cell.
                modelCell{j}.(field{k}) = {modelCell{j}.(field{k})};
            end
            %check sizes
            if size(modelCell{j}.(field{k}),1) ~= sizeCk
                if size(modelCell{j}.(field{k}),2) == sizeCk
                    fieldJK = modelCell{j}.(field{k})';
                else
                    error('Dimension of modelCell{%d}.%s (%d,%d) does not match %s (%d).',...
                        j,field{k},size(modelCell{j}.(field{k})),str,sizeCk)
                end
            else
                fieldJK = modelCell{j}.(field{k});
            end
            %assignment
            if isempty(modelCom.(field{k}))
                modelCom.(field{k}) = fieldJK;
            else
                modelCom.(field{k}) = [modelCom.(field{k});fieldJK];
            end
        else
            if isempty(modelCom.(field{k}))
                if fieldNumeric(k)
                    modelCom.(field{k}) = zeros(sizeCk,1);
                elseif fieldCell(k)
                    modelCom.(field{k}) = repmat({''},sizeCk,1);
                elseif fieldStruct(k)
                    modelCom.(field{k}) = repmat(struct(),sizeCk,1);
                end
            else
                if fieldNumeric(k)
                    modelCom.(field{k})(end+1:end+sizeCk,:) = 0;
                elseif fieldCell(k)
                    modelCom.(field{k})(end+1:end+sizeCk,:) = {''};
                elseif fieldStruct(k)
                    f = fieldnames(modelCom.(field{k})(end));
                    modelCom.(field{k})(end+1:end+sizeCk,:) = ...
                        repmat(cell2struct(repmat({[]},numel(f),1),f),sizeCk,1);
                end
            end
        end
    end
    
    %species specific rxns and mets
    rxnSps = [rxnSps; j * ones(colJ,1)];
    metSps = [metSps; j * ones(rowJ,1)];
    %biomass rxn ID
    spBmId(j) = col + spBm(j);
    spATPM(j) = col + spATPM(j);
    %size of the network
    row = row + rowJ;
    col = col + colJ;
end

%% Community metabolites
metsCom = sort(unique(metsCom));
%Ids of exchange reactions corresponding to community metabolites
% [a_ij] = exchange reaction Id for community metabolite i and species j 
EXsp = zeros(numel(metsCom), nSp);
Msp = zeros(numel(metsCom), nSp);
[rowS,colS,entryS] = deal([]);
for kSp = 1:nSp
    %organism-community exchange reactions
    [r0,c0,e0] = find(modelCell{kSp}.S);
    modelCell{kSp}.metComs(cellfun(@isempty,modelCell{kSp}.metComs)) = {''};
    [yn,id] = ismember(modelCell{kSp}.metComs,metsCom);
    rowS = [rowS; id(yn)];
    colS = [colS; rxnEx2met{kSp}(yn,1)];
    [yn2,id2] = ismember([find(yn),rxnEx2met{kSp}(yn,2)],[r0,c0],'rows');
    entryS = [entryS; -e0(id2)];
    EXsp(id(yn),kSp) = rxnEx2met{kSp}(yn,1);
    Msp(id(yn),kSp) = find(metSps == kSp, 1) - 1 + find(yn);
end
%community uptake/export reactions
rowS = [rowS; repmat((1:numel(metsCom))',2,1)];
colS = [colS; ((col + 1):(col + 2*numel(metsCom)))'];
entryS = [entryS; ones(numel(metsCom),1); -ones(numel(metsCom),1)];
SmetCom = sparse(rowS,colS,entryS,numel(metsCom),col+2*numel(metsCom));
% %new submatrix for balancing community metabolites
% SmetCom = sparse(numel(metsCom), col + 2 * numel(metsCom));
% for j = 1:numel(metsCom)
%     for kSp = 1:nSp
%         %for each community metabolite, for each species, find the row of
%         %the corresponding extracellular metabolite
%         metJK = find(strcmp(modelCell{kSp}.metComs, metsCom{j}),1);
%         if ~isempty(metJK) %if it is found
%             %update the stoichiometric matrix
%             SmetCom(j, rxnEx2met{kSp}(metJK, 1)) = - modelCell{kSp}.S(metJK, rxnEx2met{kSp}(metJK, 2));
%             EXsp(j, kSp) = rxnEx2met{kSp}(metJK, 1);
%         end
%     end
%     %add two reactions for uptake of and export from the community.
%     SmetCom(j, [col + j, col + numel(metsCom) + j]) = [1 -1];
% end

S = [S sparse([],[],[], row, 2*numel(metsCom)); SmetCom];
b = [b; zeros(numel(metsCom),1)];
%For non-limiting substrate for uptake, if the lower bound for uptake is high (say
% 1000), then the upper bound of the corresponding export reaction of the 
% community metabolites should be significantly larger (say 10000) in order
% not to overconstrain the community in the way that it is not allowed to 
% produce those metabolites
ub = [ub; zeros(numel(metsCom), 1); 10000 * ones(numel(metsCom),1)];
lb = [lb; zeros(2*numel(metsCom),1)];
c = [c;  zeros(2*numel(metsCom),1)];
rev = [rev;  zeros(2*numel(metsCom),1)];
rxnSps = [rxnSps; zeros(2*numel(metsCom),1)];
metSps = [metSps; zeros(numel(metsCom),1)];

%names of community metabolites
mets = [mets; strcat(metsCom,'[u]')];
%names of community exchange reactions
rxns = [rxns; strcat('UT_',metsCom,'(u)'); strcat('EX_',metsCom,'(u)')];

[modelCom.rxns, modelCom.mets, modelCom.S, modelCom.c, modelCom.lb, ...
    modelCom.ub, modelCom.b, modelCom.rev] =...
    deal(rxns, mets, S, c, lb, ub, b, rev);
%get community reaction indices
indCom = struct();

rxnSD = sum(modelCom.S ~= 0, 1) <= 1;
rxnSD((col + 1) : (col + 2*numel(metsCom))) = false;
rxnSD = find(rxnSD);
%reaction Ids for [uptake | export] of community metabolites
EXcom = [(col + 1: col + numel(metsCom))' ...
                    (col + numel(metsCom) + 1: col + 2 * numel(metsCom))'];
[indCom.spBm, indCom.spATPM, indCom.rxnSD, indCom.EXcom, indCom.EXsp,...
    indCom.Mcom, indCom.Msp, indCom.rxnSps, indCom.metSps] = deal(...
    spBmId, spATPM, rxnSD, EXcom, EXsp, ...
    ((row + 1) : (row + numel(metsCom)))', Msp, rxnSps, metSps);


%add rxnNames if exist                
if ~isfield(modelCom, 'rxnNames')
    modelCom.rxnNames = modelCom.rxns;
else
    if numel(modelCom.rxnNames) ~= col
        modelCom.rxnNames(col + 1: col + 2*numel(metsCom)) = modelCom.rxns(col + 1: col + numel(metsCom)*2);
    else
        for j = 1:numel(metsCom)
            rxnNameLength = zeros(nSp, 1);
            for k = 1:nSp
                if EXsp(j,k) > 0
                    rxnNameLength(k) = length(modelCom.rxnNames{EXsp(j,k)});
                end
            end
            [maxLength, maxLengthId] = max(rxnNameLength);
            if maxLength > 0
                rxnNameJ = modelCom.rxnNames{EXsp(j,maxLengthId)};
                if ~isempty(strfind(rxnNameJ, 'exchange'))
                    rxnNameJut = strrep(rxnNameJ, 'exchange', '(community uptake)');
                    rxnNameJex = strrep(rxnNameJ, 'exchange', '(community export)');
                else
                    rxnNameJut = strcat(rxnNameJ, ' (community uptake)');
                    rxnNameJex = strcat(rxnNameJ, ' (community export)');
                end
                modelCom.rxnNames{col + j} = rxnNameJut;
                modelCom.rxnNames{col + numel(metsCom) + j} = rxnNameJex;
            else
                modelCom.rxnNames{col + j} = modelCom.rxns{col + j};
                modelCom.rxnNames{col + numel(metsCom) + j} = modelCom.rxns{col + numel(metsCom) + j};
            end
        end
    end
end
%add metNames, metFormulas and other metField if exist
if ~isfield(modelCom, 'metFormulas')
    modelCom.metFormulas = repmat({''}, row + numel(metsCom), 1);
end
if ~isfield(modelCom, 'metNames')
    modelCom.metNames = modelCom.mets;
else
    if numel(modelCom.metNames) ~= row
        modelCom.metNames(row + 1: row + numel(metsCom)) = modelCom.mets(row + 1: row + numel(metsCom));
    else
        for j = 1:numel(metsCom)
%             metNameLength = zeros(nSp, 1);
            metNameId = zeros(nSp, 1);
            metNameJ = {};
            metForm = '';
            %get all names, put in cell array
            for k = 1:nSp
                if EXsp(j,k) > 0
                    metEUid = modelCom.S(:,EXsp(j,k)) ~= 0;
                    metEUid(row + j) = false;
                    metNameId(k) = find(metEUid, 1);
                    metNameJK = modelCom.metNames{metNameId(k)};
                    metNameJK = strrep(strrep(metNameJK, '(extracellular)', ''), '(Extracellular)', '');
                    metNameJK = strrep(strrep(metNameJK, 'extracellular', ''), 'Extracellular', '');
                    metNameJK = unique(strtrim(splitString(strtrim(metNameJK),';')))';
                    metNameJ = [metNameJ metNameJK];
                    if isfield(modelCom, 'metFormulas') && isempty(metForm)
                        metForm = strtrim(modelCom.metFormulas{metNameId(k)});
                    end
                end
            end
            modelCom.metFormulas{row + j} = metForm;
            metNameJ = unique(metNameJ);
            %remove those are contained totally in another name
            %             k = 1;
            %             while k <= numel(metNameJ)
            %                 if any(cellfun(@(x) ~isempty(strfind(x, lower(metNameJ{k}))), lower(metNameJ([1:k-1 k+1:end]))))
            %                     %if totally contained, delete it
            %                     metNameJ(k) = [];
            %                 else
            %                     k = k + 1;
            %                 end
            %             end
            metNameLength = cellfun(@length,metNameJ);
            if ~isempty(metNameLength)
                metNameJ = metNameJ(metNameLength > 0);
            end
            if ~isempty(metNameJ)
                if iscell(metNameJ) && numel(metNameJ) == 1
                    modelCom.metNames{row + j} = metNameJ{1};
                else
                    modelCom.metNames{row + j} = strjoin(metNameJ,'|');
                end
            else
                modelCom.metNames{row + j} = modelCom.mets{row + j};
            end
            for kF = 1:numel(metField)
                modelCom.(metField{kF})(row + j) = modelCom.(metField{kF})(metEUid);
            end
                
%             for k = 1:nSp
%                 if modelCom.EXsp(j,k) > 0
%                     metEUid = modelCom.S(:,modelCom.EXsp(j,k)) ~= 0;
%                     metEUid(row + j) = false;
%                     metNameId(k) = find(metEUid, 1);
%                     metNameLength(k) = length(modelCom.metNames{metNameId(k)});
%                 end
%             end
%             [maxLength, maxLengthId] = max(metNameLength);
%             if maxLength > 0
%                 modelCom.metNames{row + j} = modelCom.metNames{metNameId(maxLengthId)};
%             else
%                 modelCom.metNames{row + j} = modelCom.mets{row + j};
%             end
        end
    end
end
if isfield(modelCom,'subSystems')
    modelCom.subSystems(col + 1: col + numel(metsCom)*2) = repmat({'community exchange'},2*numel(metsCom),1);
end
%extend all other fields
uMet = zeros(numel(metsCom),1);
for jM = 1:numel(metsCom)
    uMet(jM) = Msp(jM,find(Msp(jM,:),1));
end
for j = 1:numel(field)
    if metFieldL(j) || rxnFieldL(j)
        if metFieldL(j) && ~any(strcmp({'metNames','metFormulas'},field{j}))
            v = row + 1: row + numel(metsCom);
            modelCom.(field{j})(v,:) = modelCom.(field{j})(uMet,:);
        elseif rxnFieldL(j) && ~any(strcmp({'subSystems','rxnNames'},field{j}))
            v = col + 1: col + numel(metsCom)*2;
            if fieldNumeric(j)
                u = 0;
            elseif fieldCell(j)
                u = {''};
            elseif fieldStruct(j)
                f = fieldnames(modelCom.(field{j}));
                u = cell2struct(repmat({[]},numel(f),1),f);
            end
            modelCom.(field{j})(v,:) = u;
        end
    end
end
%get community info
infoCom = infoCom2indCom(modelCom,indCom,true,spAbbr,spName);

%special care for genes and rxnGeneMat
[rGMrow,rGMcol,rGMent] = deal([]);
rGMm = 0;
rGMn = 0;
genes = {};
for jSp = 1:nSp
    if ~isfield(modelCell{jSp},'genes')
        modelCell{jSp}.genes = {};
    end
    if ~isfield(modelCell{jSp},'rxnGeneMat')
        modelCell{jSp}.rxnGeneMat = sparse(size(modelCell{jSp}.S,2),numel(modelCell{jSp}.genes));
    end
    if size(modelCell{jSp}.rxnGeneMat,1) ~= size(modelCell{jSp}.S,2)
        warning('#%d (%s): No. of rows in rxnGeneMat not equal to the number of reactions.',jSp,modelCom.sps{jSp});
    end
    if numel(modelCell{jSp}.genes) < size(modelCell{jSp}.rxnGeneMat,2)
        warning('#%d (%s): No. of columns in rxnGeneMat not equal to the number of genes.',jSp,modelCom.sps{jSp});
        modelCell{jSp}.genes(end+1:size(modelCell{jSp}.rxnGeneMat,2)) = {''};
    elseif numel(modelCell{jSp}.genes) > size(modelCell{jSp}.rxnGeneMat,2)
        warning('#%d (%s): No. of columns in rxnGeneMat not equal to the number of genes.',jSp,modelCom.sps{jSp});
        modelCell{jSp}.rxnGeneMat(:,end+1:numel(modelCell{jSp}.genes)) = 0;
    end
    genes = [genes; modelCell{jSp}.genes(:)];
    [rGMrowJ,rGMcolJ,rGMentJ] = find(modelCell{jSp}.rxnGeneMat);
    rGMrow = [rGMrow; (rGMrowJ+rGMm)];
    rGMcol = [rGMcol; (rGMcolJ+rGMn)];
    rGMent = [rGMent; rGMentJ];
    rGMm = rGMm + size(modelCell{jSp}.rxnGeneMat,1);
    rGMn = rGMn + size(modelCell{jSp}.rxnGeneMat,2);
end
modelCom.genes = genes;
modelCom.rxnGeneMat = sparse(rGMrow,rGMcol,rGMent,size(modelCom.S,2),rGMn);
% add infoCom and indCom into modelCom
modelCom.infoCom = infoCom;
modelCom.indCom = indCom;
end
    
