# Supplementary material for: SteadyCom: Predicting microbial abundances while ensuring community stability
Source: PLoS Comput Biol. 2017 May 15;13(5):e1005539. doi: 10.1371/journal.pcbi.1005539 (PMC5448816; doi:10.1371/journal.pcbi.1005539)
Supplement: S1 Dataset — (ZIP) [file pcbi.1005539.s018.zip › S1 Dataset/SteadyCom/README.md]

# SteadyCom
Computing the maximum growth rate of a microbial community at community steady-state.
Ref:
Chan SHJ, Simons MN, Maranas CD. (Accepted) SteadyCom: Predicting Microbial Abundances while Ensuring Community Stability. PLOS Comput Biol.

Main functions:

createCommModel: create a community model from individual models

SteadyComCplex: given a community model constructed by createCommModel, find the maximum community growth rate by the SteadyCom procedure

SteadyComFVACplex: perform FVA under the SteadyCom framework

SteadyComPOACplex: perform pairwise FVA under the SteadyCom framework

See SteadyCom/doc/index.html for detailed documentations
